# Supplementary material for: The gut microbiome stability is altered by probiotic ingestion and improved by the continuous supplementation of galactooligosaccharide
Source: Gut Microbes. 2020 Jul 14;12(1):1785252. doi: 10.1080/19490976.2020.1785252 (PMC7524268; doi:10.1080/19490976.2020.1785252)
Supplement: Supplemental Material [file KGMI_A_1785252_SM2377.xlsx]

## Sheet: TableS2
The details of annotated SNP of Lactobacillus plantarum HNU082
POS	GENE_ID	SNP	list	REF	ALT	PP	GENE	ANNOTATION	SNP	CA1	CA2	CA3	CA4	CA5	CA6	CB1	CB2	CB3	CB4	CB5	CB6	CC1	CC2	CC3	CC4	CC5	CC6	CD1	CD2	CD3	CD4	CD5	CD6	PA1	PA2	PA3	PA4	PA5	PA6	PB1	PB2	PB3	PB4	PB5	PB6	PC1	PC2	PC3	PC4
63020	GENE0056	SNP26	a07	C	A	1	TRSF	Transposase and inactivated derivatives	SNP26	0	1	0	0	0	0	1	0	0	1	1	0	0	1	0	1	1	0	1	1	0	0	1	0	0	1	1	0	1	0	0	1	1	1	0	1	1	0	1	1
1283071	GENE1205	SNP18	a20	A	G	0.725828	NA	Hypothetical protein	SNP18	0	0	1	0	0	1	0	0	0	0	0	0	1	1	0	0	0	0	0	0	0	0	0	0	0	1	1	0	0	0	0	0	0	0	0	0	0	0	0	0
1338981	GENE1257	SNP05	a17	A	C	0.163893	ram2	Bacterial alpha-L-rhamnosidase 6 hairpin glycosidase	SNP05	0	0	0	0	0	0	0	1	0	0	0	1	0	0	0	0	0	1	0	0	0	0	0	0	0	0	1	1	0	0	0	0	0	0	0	0	0	0	0	0
1598064	GENE1477	SNP06	a18	C	A	0.036129	dps	starvation-inducible DNA-binding protein	SNP06	0	0	0	0	0	0	0	0	0	0	1	0	0	1	0	0	0	0	0	0	0	0	0	0	0	1	0	1	0	0	1	0	0	0	0	0	0	0	0	0
1598103	GENE1477	SNP09	a19	C	T	0.279014	dps	starvation-inducible DNA-binding protein	SNP09	0	0	0	1	0	1	0	0	0	0	0	0	0	1	0	0	0	0	0	0	0	0	0	0	0	1	0	0	0	0	1	0	0	0	0	0	1	0	0	0
1861048	GENE1717	SNP10	a08	T	C	0.0919979	yagU	Inner membrane protein YagU response to acidic pH	SNP10	0	1	0	0	1	0	0	0	0	0	0	0	0	0	0	1	0	0	0	0	0	0	0	0	0	0	0	0	1	0	1	0	1	0	0	0	1	0	0	0
2799363	GENE2601	SNP03	a24	A	G	0.040803	lp_2588	Cell surface adherence protein	SNP03	0	0	0	0	0	0	0	0	0	0	0	0	0	0	0	0	0	0	0	0	0	0	0	0	0	0	0	0	0	0	1	0	0	0	0	0	1	0	0	0
2854610	GENE2651	SNP02	a25	A	C	0.0696174	gor	Glutathione reductase	SNP02	0	0	0	0	0	0	0	0	0	0	1	0	0	0	0	0	1	0	0	0	0	0	0	0	0	0	0	0	1	0	1	1	0	0	0	0	0	0	0	0
3007122	GENE2804	SNP04	a09	T	G	0.452943	int4	Transposase and inactivated derivatives	SNP04	0	0	0	0	0	0	0	0	0	0	0	0	0	0	0	0	0	0	0	1	1	0	0	1	0	0	1	0	1	0	0	1	0	1	0	0	1	0	0	0
3007289	GENE2804	SNP25	a10	T	G	0.77473	int4	Transposase and inactivated derivatives	SNP25	0	0	1	0	0	0	0	0	1	0	1	0	0	0	1	0	0	1	0	1	1	0	1	1	0	0	1	0	1	0	1	1	0	1	0	0	1	0	0	0
3213230	GENE3003	SNP01	a23	A	G	0.161597	ybhF	AAA domain, putative AbiEii toxin, Type IV TA system	SNP01	0	0	0	0	0	0	0	0	0	0	0	0	0	0	0	0	0	0	0	0	0	0	0	0	0	0	1	0	1	0	0	1	0	0	0	0	0	1	0	0
3213000	GENE3003	SNP16	a02	G	T	0.518317	ybhF	AAA domain, putative AbiEii toxin, Type IV TA system	SNP16	0	0	1	0	0	1	1	1	0	0	0	1	0	0	0	0	0	0	0	0	0	0	0	0	1	0	1	0	0	0	0	0	1	1	0	0	0	0	0	0
3212600	GENE3003	SNP21	a01	T	C	0.314749	ybhF	AAA domain, putative AbiEii toxin, Type IV TA system	SNP21	1	0	0	0	1	1	0	0	0	0	0	1	1	0	0	0	0	1	1	0	0	0	0	0	0	1	1	1	0	0	1	0	1	0	0	1	0	0	0	0
3213086	GENE3003	SNP23	a03	T	C	0.111026	ybhF	AAA domain, putative AbiEii toxin, Type IV TA system	SNP23	0	1	1	0	0	1	0	1	0	0	1	1	0	0	0	1	0	0	0	0	1	0	0	1	0	0	1	1	1	0	0	1	1	1	0	0	0	1	0	1
3212834	GENE3003	SNP27	a04	T	G	0.782614	ybhF	AAA domain, putative AbiEii toxin, Type IV TA system	SNP27	1	0	0	0	0	0	0	1	0	0	0	1	1	0	0	0	0	1	0	1	1	1	1	1	1	0	1	1	1	0	1	0	1	1	0	1	0	0	1	1
3281292	GENE3080	SNP11	a15	T	C	0.191679	NA	Transcriptional regulator	SNP11	0	0	0	1	0	0	0	0	0	0	0	0	0	0	0	0	0	0	0	0	0	1	1	1	1	1	0	0	0	0	0	0	0	0	0	1	0	0	0	0
3280959	GENE3080	SNP20	a21	A	G	0.279014	NA	Transcriptional regulator	SNP20	0	0	1	0	0	1	0	1	1	0	0	0	0	1	1	0	0	0	0	0	0	0	0	0	0	0	0	0	0	1	0	0	0	1	0	0	0	0	0	0
3301278	NA	SNP07	a14	C	T	0.0224016	NA	NA	SNP07	0	0	0	1	0	0	0	0	0	0	0	0	0	0	0	0	0	0	0	0	0	0	0	0	0	0	1	1	0	0	0	1	1	0	0	0	0	0	0	0
3307700	NA	SNP08	a05	C	T	0.654102	NA	NA	SNP08	1	0	0	0	0	0	0	0	0	0	0	0	0	1	0	0	0	0	0	1	0	0	0	0	0	0	0	0	0	0	0	1	0	1	0	0	1	0	1	1
3307848	NA	SNP12	a06	C	T	0.31154	NA	NA	SNP12	1	0	0	0	0	0	0	1	0	0	0	0	1	0	0	0	0	0	0	0	0	0	0	0	0	0	0	0	0	0	0	0	0	0	0	0	0	1	0	1
3301928	NA	SNP13	a16	A	G	1	NA	NA	SNP13	0	0	0	0	0	0	0	0	0	0	0	0	0	0	0	0	0	0	0	0	1	1	1	0	0	0	0	0	0	0	0	1	0	0	0	1	0	0	1	0
3307081	NA	SNP14	a22	A	G	0.654102	NA	NA	SNP14	0	0	0	1	0	0	0	0	0	0	0	0	0	1	0	0	1	0	0	0	0	0	0	0	0	0	0	0	0	0	0	1	0	0	0	0	0	1	0	0
3301248	NA	SNP15	a13	T	C	0.049378	NA	NA	SNP15	0	0	0	1	0	0	1	0	0	0	0	0	0	0	0	0	0	0	0	0	0	0	0	1	0	0	0	1	0	0	0	1	1	0	1	0	1	0	0	0
3271378	NA	SNP17	a26	G	T	0.744679	NA	NA	SNP17	0	0	0	0	0	0	0	0	0	0	0	0	1	1	0	0	0	1	1	0	0	0	1	0	1	0	0	0	0	1	0	0	0	1	0	1	0	0	1	0
3300717	NA	SNP19	a28	C	T	0.744679	NA	NA	SNP19	0	0	0	1	1	0	1	0	0	0	0	0	0	1	0	1	0	0	0	0	1	0	0	0	1	0	0	0	0	1	0	0	0	0	1	0	0	0	0	0
3307908	NA	SNP22	a12	T	G	0.314749	NA	NA	SNP22	0	1	0	1	0	0	1	1	0	0	1	1	0	0	0	0	0	0	0	0	0	0	0	1	0	0	0	1	0	0	0	0	0	0	1	0	0	0	0	0
3300708	NA	SNP24	a27	G	A	0.361991	NA	NA	SNP24	0	0	0	1	1	0	1	0	1	0	1	0	0	1	0	1	0	0	0	0	1	0	0	1	1	0	0	0	0	1	0	0	0	0	1	0	0	0	0	0
3307628	NA	SNP28	a11	A	T	0.784094	NA	NA	SNP28	0	1	1	1	0	0	1	1	0	0	1	1	0	0	0	0	1	1	0	0	1	0	1	1	1	0	1	1	0	0	1	1	1	1	1	1	1	0	0	0
[truncated: 32 more columns]

## Sheet: TableS3
The relative abundance of metagenomic species
Metagenomic Species	CA1	CA2	CA3	CA4	CA5	CA6	CB1	CB2	CB3	CB4	CB5	CB6	CC1	CC2	CC3	CC4	CC5	CC6	CD1	CD2	CD3	CD4	CD5	CD6	PA1	PA2	PA3	PA4	PA5	PA6	PB1	PB2	PB3	PB4	PB5	PB6	PC1	PC2	PC3	PC4	PC5	PC6	PD1	PD2	PD3	PD4	PD5	PD6	MA1
Acetobacterium sp. KB-1	0	0	0.02	0	0	0	0	0	0.02	0.02	0	0	0	0	0	0	0	0	0	0	0	0	0	0	0	0.02	0.02	0.02	0	0	0	0	0.02	0	0	0	0	0	0	0	0	0	0	0	0	0	0	0	0
Acetobacterium woodii	0	0	0	0	0	0	0	0	0	0.02	0	0	0	0	0	0	0	0	0	0	0	0	0	0	0	0.02	0.02	0.02	0	0	0	0	0	0	0	0	0	0	0	0	0	0	0	0	0	0	0	0	0
Achromobacter xylosoxidans	0.02	0.02	0.03	0.02	0.03	0.02	0	0	0.02	0.02	0	0	0	0	0	0	0	0	0	0	0	0	0.02	0.02	0	0.02	0	0.03	0.02	0.02	0.02	0.02	0.02	0.02	0.02	0	0	0	0.02	0	0	0	0	0.02	0	0	0	0	0.02
Acidaminococcus fermentans	0	0	0.02	0.02	0.02	0	0	0	0.02	0.02	0	0	0	0	0	0	0	0	0	0	0	0	0	0	0	0.02	0.02	0.03	0	0	0.02	0.02	0.02	0.02	0.02	0.02	0	0	0.02	0	0	0	0	0	0	0	0	0	0
Acidaminococcus intestini	0.02	0.02	0.02	0	0	0.02	0	0	0.02	0.02	0	0	0	0	0	0	0	0	0	0	0	0	0	0	0	0.02	0.02	0.02	0	0.02	0	0	0.02	0.02	0.02	0	0	0	0.02	0	0	0	0	0	0	0	0	0	0.02
Acinetobacter baumannii	0.03	0.03	0.03	0.03	0.02	0.02	0.02	0.02	0.02	0.04	0.02	0.02	0.02	0.02	0	0	0.02	0	0	0	0	0	0	0.02	0.02	0.04	0.02	0.04	0.02	0.03	0.03	0.03	0.04	0.04	0.02	0.02	0	0.02	0.03	0.02	0	0	0	0.02	0	0	0.02	0	0.02
Acinetobacter lwoffii	0	0	0	0	0	0	0	0	0	0	0	0	0.02	0	0	0	0.15	0	0	0	0	0	0	0	0	0	0	0	0	0.02	0	0	0	0	0	0	0	0	0	0	0	0	0	0	0	0	0	0	0
Acinetobacter sp. ACNIH1	0	0	0	0	0	0	0	0	0	0	0	0	0	0	0	0	0.04	0	0	0	0	0	0	0	0	0	0	0	0	0.02	0	0	0	0	0	0	0	0	0	0	0	0	0	0	0	0	0	0	0
Acutalibacter muris	1.62	1.66	2.36	1.75	2.05	2.06	1.33	1.41	2.51	2.78	1.2	1.62	0.96	1.32	0.72	0.7	0.3	0.74	1.13	0.63	0.79	0.96	0.86	1.18	2.45	2.13	3.87	3	1.74	1.26	1.77	1.67	2.16	2.2	2.28	1.71	0.46	0.66	2.58	1.18	0.78	0.83	0.5	1.47	1.04	1.37	1.05	1	1.55
Adlercreutzia equolifaciens	0.05	0.16	0.08	0.03	0.25	0.06	0.08	0.05	0.07	0.07	0.22	0.16	0.06	0.08	0.02	0.02	0.04	0.06	0.04	0.04	0.04	0.03	0.12	0.08	0.06	0.07	0.06	0.09	0.08	0.08	0.08	0.12	0.09	0.09	0.06	0.06	0.05	0.05	0.14	0.07	0.05	0.05	0.03	0.07	0.06	0.04	0.04	0.03	0.13
Aerococcus urinaeequi	0	0	0	0	0	0	0.09	0.08	0.02	0	0.06	0.62	0.02	0.03	0	0	0	0.02	0	0	0	0	0.02	0	0	0	0	0	0	0.02	0.06	0.1	0	0	0	0	0.02	0	0.06	0.05	0	0	0	0	0	0	0	0	0
Aerococcus viridans	0	0	0	0	0	0	0.03	0.03	0	0	0.02	0.18	0	0	0	0	0	0	0	0	0	0	0	0	0	0	0	0	0	0	0.02	0.03	0	0	0	0	0	0	0.02	0	0	0	0	0	0	0	0	0	0
Aeromonas caviae	0.04	0.02	0.02	0.03	0.02	0.02	0	0.02	0.02	0.03	0	0	0	0.02	0	0	0	0	0	0	0	0	0	0.02	0	0.03	0	0.02	0.02	0.03	0.03	0.02	0.02	0.02	0.02	0.02	0	0	0.02	0	0	0	0	0	0	0	0	0	0.02
Aeromonas hydrophila	0.07	0.06	0.05	0.06	0.04	0.03	0.04	0.05	0.04	0.05	0.03	0.02	0.03	0.04	0.02	0.02	0	0	0.03	0.02	0.02	0.03	0.02	0.03	0.02	0.06	0.03	0.05	0.04	0.06	0.06	0.05	0.05	0.05	0.02	0.03	0.02	0.03	0.04	0.03	0	0	0.02	0.02	0	0.02	0.02	0.02	0.05
Aeromonas veronii	0.04	0.03	0.03	0.04	0.03	0.02	0.02	0.02	0.03	0.03	0	0	0.02	0.02	0	0	0	0	0	0	0	0.02	0	0.02	0	0.03	0	0.03	0.02	0.04	0.03	0.03	0.03	0.02	0	0.02	0	0	0.02	0.02	0	0	0	0	0	0	0	0	0.03
Agrobacterium tumefaciens	0.05	0.06	0.05	0.05	0.05	0.06	0.02	0.03	0.05	0.05	0.03	0.03	0.03	0.03	0	0	0	0	0.02	0.02	0.02	0.02	0.03	0.04	0.03	0.05	0.03	0.05	0.04	0.05	0.03	0.04	0.04	0.04	0.03	0.03	0.02	0.02	0.03	0.02	0	0	0.02	0.02	0.02	0.02	0.02	0.02	0.05
Akkermansia muciniphila	12.78	2.37	11.56	12.09	4.49	0.07	0.04	0.03	1.06	0.78	0.51	0.57	8.58	6.75	4.22	4.49	0.06	0.34	9.24	11.54	7.3	4.95	11.37	9.79	31.21	10.22	19.51	10.91	13.24	16.29	19.1	17.83	0.03	0.03	0.04	0.04	16.98	11.49	3.21	5.5	0.02	0.02	12.51	18.19	5.82	7.06	0.12	0.16	17.43
Alcanivorax sp. N3-2A	2.25	0.52	0.37	1.56	0.18	0.08	1.13	1.64	1.92	4.6	1.65	0.5	0.66	0.53	0.22	0.15	1.67	0.34	0.39	0.37	0.5	0.52	0.12	0.61	1.74	1.45	2.13	0.51	0.74	1.04	2.96	1.73	3.9	3.11	1.13	1.92	0.36	1.05	1.28	0.62	0.35	0.74	0.21	0.2	0.06	0.26	0.63	0.31	0.35
Alistipes finegoldii	0.28	0.38	0.24	0.29	0.37	0.29	0.2	0.2	0.31	0.21	0.24	0.22	0.19	0.23	0.11	0.13	0.1	0.15	0.18	0.18	0.12	0.14	0.19	0.23	0.14	0.25	0.13	0.24	0.23	0.3	0.2	0.23	0.23	0.24	0.2	0.2	0.13	0.12	0.15	0.15	0.12	0.11	0.14	0.13	0.12	0.12	0.19	0.17	0.32
Alistipes shahii	1.78	2.5	1.16	1.49	3.43	0.9	0.74	0.67	1.84	1.05	2.09	1.09	0.71	1.18	0.83	1.24	0.42	1.06	1.65	1.27	0.51	0.53	0.92	1.46	1.2	1.39	1.11	1.32	1.47	1.55	1.66	1.7	2.03	2.18	1.61	1.62	0.89	0.89	0.87	1.09	0.94	1.01	1.33	0.84	0.75	0.89	2	1.67	2.15
Alistipes sp. 3BBH6	0.1	0.13	0.08	0.1	0.13	0.09	0.05	0.05	0.11	0.08	0.08	0.08	0.05	0.06	0.05	0.06	0.03	0.04	0.05	0.05	0.04	0.05	0.05	0.07	0.06	0.09	0.06	0.09	0.08	0.11	0.09	0.1	0.1	0.1	0.06	0.06	0.04	0.04	0.05	0.06	0.04	0.03	0.05	0.04	0.04	0.05	0.06	0.05	0.11
Alistipes sp. 5CBH24	0.07	0.09	0.06	0.07	0.1	0.07	0.06	0.07	0.07	0.05	0.06	0.06	0.06	0.07	0.04	0.05	0.03	0.04	0.05	0.05	0.04	0.04	0.05	0.06	0.04	0.06	0.04	0.06	0.07	0.08	0.06	0.06	0.06	0.06	0.06	0.06	0.03	0.04	0.04	0.04	0.05	0.04	0.03	0.03	0.03	0.03	0.05	0.05	0.08
Alistipes sp. 5CPEGH6	0.1	0.11	0.08	0.09	0.1	0.11	0.05	0.05	0.09	0.07	0.05	0.05	0.06	0.06	0.02	0.02	0.02	0.03	0.05	0.04	0.04	0.05	0.06	0.06	0.03	0.07	0.03	0.06	0.07	0.11	0.05	0.06	0.05	0.05	0.05	0.05	0.03	0.03	0.04	0.04	0.02	0.02	0.03	0.04	0.04	0.03	0.04	0.04	0.09
Alistipes sp. 5CPYCFAH4	0	0	0	0	0	0	0	0	0	0	0	0	0	0	0	0	0	0	0	0	0	0	0	0	0	0	0	0	0	0	0	0	0	0	0	0	0	0	0	0	0	0	0	0	0	0	0	0	0
Alistipes sp. 6CPBBH3	0.41	0.6	0.38	0.42	0.52	0.48	0.22	0.2	0.37	0.27	0.22	0.27	0.24	0.22	0.16	0.17	0.12	0.16	0.11	0.1	0.2	0.24	0.14	0.15	0.2	0.43	0.2	0.37	0.31	0.47	0.3	0.41	0.3	0.31	0.15	0.16	0.19	0.19	0.31	0.27	0.11	0.1	0.11	0.11	0.15	0.15	0.13	0.12	0.46
Alistipes sp. Marseille-P5997	0.15	0.19	0.14	0.14	0.17	0.15	0.08	0.08	0.14	0.1	0.08	0.09	0.09	0.09	0.04	0.05	0.04	0.06	0.07	0.06	0.07	0.08	0.08	0.09	0.05	0.13	0.05	0.11	0.11	0.17	0.09	0.11	0.08	0.09	0.06	0.07	0.06	0.06	0.07	0.07	0.04	0.04	0.05	0.06	0.06	0.06	0.07	0.06	0.16
Alkalitalea saponilacus	0	0.02	0	0	0.02	0.02	0	0	0	0	0	0	0	0	0	0	0	0	0	0	0	0	0	0	0	0	0	0	0	0	0	0	0.02	0	0	0	0	0	0	0	0	0	0	0	0	0	0	0	0
Alloprevotella sp. E39	0	0	0	0	0	0	0	0	0	0	0	0	0	0	0	0	0	0	0	0	0	0	0	0	0	0	0	0	0	0	0	0	0	0	0	0	0	0	0	0	0	0	0	0	0	0	0	0	0
Aminipila sp. JN-39	0.02	0.02	0.03	0.03	0.03	0.02	0.02	0.02	0.03	0.03	0.02	0.02	0	0	0	0	0	0	0	0	0	0	0	0.02	0.02	0.03	0.03	0.04	0.02	0.02	0.03	0.03	0.03	0.03	0.03	0.02	0	0	0.03	0.02	0	0	0	0.02	0	0	0	0	0.03
Anaerobutyricum hallii	0.09	0.08	0.12	0.09	0.1	0.1	0.07	0.08	0.11	0.14	0.06	0.08	0.05	0.07	0.03	0.04	0	0.03	0.05	0.04	0.03	0.03	0.05	0.07	0.11	0.15	0.14	0.2	0.1	0.08	0.11	0.11	0.12	0.12	0.13	0.1	0.03	0.04	0.14	0.06	0.04	0.04	0.03	0.07	0.05	0.06	0.05	0.05	0.1
Anaerostipes hadrus	0.07	0.07	0.09	0.07	0.08	0.08	0.06	0.06	0.09	0.11	0.05	0.06	0.04	0.06	0.03	0.03	0	0.02	0.04	0.04	0.02	0.03	0.04	0.05	0.09	0.11	0.1	0.14	0.06	0.06	0.09	0.09	0.1	0.1	0.1	0.08	0.03	0.03	0.1	0.05	0.03	0.03	0.02	0.06	0.04	0.05	0.04	0.04	0.08
Anaerostipes rhamnosivorans	0.07	0.06	0.09	0.07	0.07	0.06	0.05	0.05	0.08	0.1	0.04	0.05	0.03	0.04	0.02	0.02	0	0.02	0.03	0.02	0.02	0.02	0.04	0.05	0.08	0.1	0.1	0.13	0.07	0.06	0.08	0.08	0.09	0.08	0.11	0.08	0.02	0.03	0.1	0.05	0.03	0.03	0.02	0.05	0.03	0.04	0.03	0.03	0.07
Anaerotignum propionicum	0.03	0.03	0.04	0.02	0.03	0.02	0.02	0.02	0.03	0.04	0.02	0.02	0.02	0.02	0	0	0	0	0	0	0	0	0.02	0.02	0.03	0.03	0.04	0.05	0.02	0.02	0.04	0.03	0.04	0.04	0.04	0.03	0	0	0.04	0.02	0	0	0	0.02	0	0.02	0.02	0.02	0.02
Anseongella ginsenosidimutans	0	0	0	0	0	0	0	0	0	0	0	0	0	0	0	0	0	0	0	0	0	0	0	0	0	0	0	0	0	0	0	0	0	0	0	0	0	0	0	0	0	0	0	0	0	0	0	0	0
Arabia massiliensis	0	0	0	0	0	0	0	0	0	0	0	0	0	0	0	0	0	0	0	0	0	0	0	0	0	0	0	0	0	0	0	0	0	0	0	0	0	0	0	0	0	0	0	0	0	0	0	0	0
Arachidicoccus sp. BS20	0	0.02	0	0	0.02	0.02	0	0	0.02	0	0	0	0	0	0	0	0	0	0	0	0	0	0	0	0	0.02	0	0.02	0	0.02	0	0	0	0	0	0	0	0	0	0	0	0	0	0	0	0	0	0	0
Azospirillum brasilense	0	0	0.02	0.02	0.02	0	0	0	0.02	0.02	0	0	0	0	0	0	0	0	0	0	0	0	0	0	0	0.02	0	0.02	0	0	0	0	0.02	0.02	0	0	0	0	0	0	0	0	0	0	0	0	0	0	0
Bacillus anthracis	0.03	0.04	0.04	0.02	0.03	0.02	0.03	0.02	0.02	0.02	0.02	0.02	0	0.02	0	0.02	0	0	0	0.02	0	0	0.02	0.02	0	0.03	0	0.02	0.02	0.03	0	0.02	0.02	0.02	0.02	0.02	0	0.02	0.02	0.02	0.02	0	0	0	0	0	0.02	0.02	0.03
Bacillus cereus	0.09	0.12	0.1	0.12	0.11	0.07	0.08	0.07	0.09	0.09	0.04	0.05	0.06	0.07	0.04	0.04	0.02	0.04	0.04	0.04	0.04	0.05	0.06	0.07	0.06	0.09	0.06	0.1	0.07	0.09	0.09	0.1	0.08	0.08	0.06	0.05	0.04	0.04	0.07	0.05	0.03	0.03	0.04	0.05	0.04	0.05	0.06	0.05	0.1
Bacillus coagulans	0	0	0	0	0.02	0.02	0	0	0.02	0.02	0	0	0	0	0	0	0	0	0	0	0	0	0	0	0	0.02	0	0.02	0	0	0	0	0.02	0.02	0.02	0	0	0	0	0	0	0	0	0	0	0	0	0	0
Bacillus licheniformis	0.02	0.03	0.03	0.03	0.03	0.02	0	0.02	0.02	0	0	0	0.02	0	0	0	0	0	0	0	0	0	0	0	0	0.02	0	0.02	0.02	0.03	0.02	0.02	0	0	0	0	0	0	0.02	0	0	0	0	0	0	0	0	0	0.04
Bacillus megaterium	0.02	0.03	0.02	0.02	0.03	0.03	0	0.02	0.02	0.02	0	0.02	0	0.02	0	0	0	0	0	0	0	0	0	0.02	0.02	0.02	0.02	0.02	0.02	0.02	0.02	0.02	0.02	0.02	0.02	0	0	0	0.02	0	0	0	0	0	0	0	0	0	0.02
Bacillus subtilis	0.04	0.04	0.04	0.05	0.07	0.04	0.03	0.03	0.05	0.05	0.02	0.03	0.03	0.03	0.02	0.02	0	0	0.02	0.02	0	0	0.02	0.03	0.03	0.05	0.04	0.06	0.03	0.04	0.05	0.04	0.04	0.04	0.04	0.04	0	0	0.04	0.03	0	0.02	0	0.02	0.02	0.02	0.02	0.02	0.04
Bacillus thuringiensis	0.12	0.12	0.13	0.15	0.13	0.13	0.08	0.1	0.13	0.15	0.05	0.05	0.05	0.08	0.03	0.03	0	0.03	0.07	0.05	0.04	0.03	0.07	0.08	0.06	0.2	0.09	0.27	0.15	0.11	0.1	0.16	0.12	0.1	0.12	0.08	0.06	0.05	0.09	0.07	0.04	0.05	0.04	0.08	0.04	0.06	0.08	0.07	0.12
Bacillus velezensis	0.02	0.02	0.02	0.02	0.02	0	0	0	0.02	0.02	0	0	0	0	0	0	0	0	0	0	0	0	0	0	0	0.02	0.02	0.03	0	0	0.02	0.02	0.03	0.03	0	0	0	0	0.02	0	0	0	0	0	0	0	0	0	0.02
Bacteroidales bacterium CF	0.03	0.04	0.03	0.03	0.03	0.03	0.02	0.02	0.03	0.02	0.02	0.02	0.02	0.02	0	0	0	0	0	0	0	0	0	0	0	0.03	0	0.03	0.02	0.03	0.02	0.03	0.02	0.02	0.02	0.02	0	0	0.02	0.02	0	0	0	0	0	0	0	0	0.03
Bacteroides caccae	0.2	0.28	0.18	0.22	0.27	0.85	2.98	2.99	0.21	0.15	0.85	0.8	2.25	2.28	0.13	0.14	1.26	1.21	1.11	1.08	0.09	0.11	1.27	1.38	0.14	0.22	0.15	0.21	1.32	0.22	0.18	0.21	0.22	0.22	2.1	2.02	0.12	0.1	0.15	0.16	1.73	1.22	0.24	0.44	0.25	0.23	0.96	0.91	0.23
Bacteroides caecimuris	1.03	1.7	1.04	1.24	1.48	4.5	14.21	13.94	1.31	0.97	4.12	4.14	10.78	10.84	0.59	0.6	5.96	5.84	5.47	5.29	0.63	0.71	6.33	6.69	0.68	1.3	0.61	1.29	6.45	1.02	0.76	1.06	1.05	1.02	9.76	9.47	0.6	0.55	1	0.85	7.97	5.63	1.23	2.16	1.41	1.24	4.76	4.53	1.11
Bacteroides cellulosilyticus	0.14	0.21	0.13	0.16	0.19	0.2	0.34	0.34	0.16	0.12	0.14	0.16	0.32	0.33	0.09	0.1	0.11	0.12	0.15	0.15	0.07	0.08	0.13	0.14	0.1	0.17	0.1	0.16	0.18	0.16	0.13	0.16	0.16	0.16	0.17	0.17	0.07	0.07	0.11	0.11	0.14	0.1	0.08	0.1	0.08	0.1	0.12	0.12	0.17
Bacteroides coprosuis	0.04	0.06	0.04	0.05	0.05	0.05	0.06	0.06	0.04	0.03	0.03	0.04	0.05	0.06	0.03	0.03	0.02	0.03	0.02	0.03	0.02	0.02	0.03	0.03	0.03	0.05	0.03	0.05	0.04	0.04	0.04	0.04	0.04	0.04	0.04	0.03	0.02	0.02	0.03	0.03	0.03	0.02	0	0.02	0.02	0.02	0.03	0.03	0.05
Bacteroides dorei	0.24	0.37	0.23	0.26	0.33	0.69	6.21	5.65	0.23	0.17	0.19	0.22	7.85	7.43	0.14	0.15	0.12	0.14	3.09	2.96	0.11	0.13	0.14	0.15	0.17	0.28	0.17	0.26	0.26	0.28	0.23	0.29	0.24	0.25	0.18	0.18	0.12	0.11	0.19	0.2	0.15	0.12	1.23	2.03	0.92	1.1	0.83	1.17	0.29
Bacteroides fragilis	1.72	2.55	1.69	2	2.32	2.13	2.78	2.74	1.92	1.37	1.54	1.81	2.63	2.76	1.17	1.25	0.95	1.16	1.28	1.4	0.84	1	1.24	1.26	1.26	1.91	1.21	1.95	1.68	1.95	1.58	1.82	1.92	1.88	1.42	1.37	0.95	0.87	1.24	1.37	1.23	0.89	0.86	1.01	0.86	1.05	1.07	1.14	2.03
Bacteroides helcogenes	0.15	0.2	0.13	0.16	0.18	0.19	0.23	0.24	0.16	0.12	0.13	0.14	0.22	0.23	0.09	0.09	0.08	0.1	0.11	0.12	0.07	0.09	0.12	0.13	0.09	0.16	0.09	0.15	0.16	0.16	0.12	0.15	0.15	0.14	0.14	0.14	0.07	0.06	0.1	0.1	0.11	0.08	0.06	0.08	0.07	0.08	0.11	0.11	0.16
Bacteroides heparinolyticus	0.13	0.17	0.12	0.13	0.14	0.16	0.21	0.21	0.13	0.11	0.1	0.11	0.2	0.21	0.06	0.07	0.08	0.09	0.1	0.11	0.06	0.08	0.11	0.12	0.06	0.12	0.06	0.12	0.15	0.15	0.09	0.11	0.1	0.1	0.13	0.13	0.05	0.05	0.07	0.07	0.09	0.07	0.05	0.07	0.07	0.07	0.1	0.1	0.14
Bacteroides intestinalis	0.16	0.23	0.15	0.17	0.21	0.21	0.37	0.36	0.16	0.12	0.14	0.16	0.36	0.36	0.1	0.11	0.1	0.11	0.16	0.17	0.07	0.09	0.12	0.13	0.12	0.19	0.12	0.17	0.18	0.18	0.16	0.19	0.19	0.19	0.16	0.15	0.08	0.07	0.12	0.13	0.14	0.1	0.09	0.11	0.09	0.11	0.12	0.12	0.19
Bacteroides ovatus	0.43	0.62	0.39	0.46	0.57	1.26	4.16	4.11	0.47	0.35	1.31	1.19	3.11	3.1	0.32	0.34	1.7	1.68	1.58	1.52	0.23	0.27	1.77	1.89	0.31	0.49	0.32	0.46	2	0.48	0.4	0.48	0.49	0.49	2.75	2.65	0.24	0.23	0.32	0.35	2.31	1.64	0.39	0.64	0.44	0.43	1.41	1.36	0.49
Bacteroides salanitronis	0.35	0.51	0.33	0.38	0.44	0.44	0.37	0.37	0.35	0.26	0.23	0.29	0.38	0.38	0.16	0.17	0.14	0.18	0.18	0.18	0.17	0.2	0.2	0.2	0.2	0.38	0.19	0.35	0.31	0.39	0.26	0.34	0.29	0.29	0.22	0.22	0.16	0.15	0.26	0.24	0.15	0.12	0.12	0.15	0.15	0.16	0.17	0.17	0.39
Bacteroides sp. A1C1	0.12	0.18	0.11	0.13	0.16	0.15	0.22	0.22	0.13	0.1	0.11	0.13	0.19	0.2	0.08	0.09	0.08	0.09	0.1	0.1	0.07	0.08	0.1	0.11	0.09	0.14	0.09	0.14	0.15	0.14	0.13	0.15	0.14	0.14	0.12	0.12	0.06	0.06	0.09	0.1	0.1	0.08	0.06	0.08	0.07	0.09	0.1	0.1	0.14
Bacteroides thetaiotaomicron	19.42	25.54	15.22	21.19	25.47	28.45	13.25	12.23	20.68	13.46	19.41	17.96	12.08	13.49	9.2	10.51	6.15	6.39	2.48	3.6	5.21	7.29	5.52	6.77	14.36	17.78	13.47	15.84	11.77	21.38	15.03	15.98	19.02	21.46	12.34	11.44	13.49	11.63	11.93	13.36	8.18	5.57	6.07	5.32	1.93	1.92	1.77	1.78	20.61
Bacteroides uniformis	0.78	1.2	0.72	0.84	1.04	0.96	0.71	0.68	0.7	0.52	0.5	0.62	0.7	0.69	0.4	0.44	0.3	0.38	0.36	0.36	0.4	0.48	0.43	0.45	0.44	0.88	0.43	0.77	0.78	0.87	0.64	0.84	0.66	0.67	0.45	0.47	0.35	0.34	0.63	0.57	0.37	0.3	0.28	0.31	0.37	0.41	0.38	0.38	0.94
Bacteroides vulgatus	0.33	0.5	0.35	0.38	0.44	1.04	9.59	8.8	0.37	0.27	0.37	0.42	12.08	11.45	0.31	0.31	0.33	0.38	4.85	4.67	0.27	0.29	0.32	0.32	0.25	0.39	0.24	0.39	0.41	0.38	0.33	0.39	0.39	0.38	0.35	0.35	0.24	0.24	0.3	0.34	0.38	0.3	1.96	3.16	1.51	1.8	1.41	1.94	0.4
Bacteroides xylanisolvens	0.12	0.18	0.12	0.14	0.16	0.87	3.85	3.76	0.14	0.1	0.95	0.86	2.88	2.83	0.07	0.08	1.54	1.47	1.47	1.37	0.05	0.06	1.58	1.69	0.09	0.14	0.08	0.13	1.65	0.14	0.11	0.13	0.14	0.13	2.47	2.38	0.06	0.06	0.09	0.09	2.08	1.47	0.26	0.5	0.3	0.25	1.24	1.17	0.15
Bacteroides zoogleoformans	0.1	0.15	0.1	0.11	0.13	0.14	0.21	0.22	0.12	0.09	0.09	0.11	0.2	0.21	0.07	0.07	0.08	0.09	0.11	0.12	0.06	0.07	0.12	0.12	0.06	0.11	0.05	0.11	0.14	0.11	0.08	0.1	0.09	0.09	0.13	0.13	0.05	0.04	0.07	0.07	0.1	0.07	0.06	0.07	0.07	0.07	0.1	0.11	0.12
Barnesiella viscericola	0.51	0.65	0.45	0.49	0.56	0.56	0.24	0.23	0.47	0.35	0.24	0.29	0.28	0.27	0.14	0.15	0.12	0.17	0.18	0.18	0.23	0.28	0.25	0.27	0.18	0.45	0.17	0.38	0.37	0.6	0.3	0.4	0.28	0.29	0.19	0.21	0.2	0.19	0.27	0.24	0.1	0.1	0.14	0.17	0.2	0.17	0.18	0.17	0.53
Bifidobacterium animalis	0	0.04	0.02	0	0.03	0.02	0.02	0	0.02	0.02	0	0	0	0	0	0	0	0	0	0	0.02	0.02	0	0.02	0	0	0	0.02	0.02	0.02	0.02	0	0	0	0.02	0	0	0	0.02	0	0	0	0	0	0	0	0	0.02	0
Bifidobacterium bifidum	0	0	0	0	0	0	0	0	0	0.02	0	0	0	0	0	0	0	0	0	0	0	0	0	0	0	0.02	0	0.02	0	0	0	0	0	0	0	0	0	0	0.02	0	0	0	0	0	0	0	0	0	0
Bifidobacterium breve	0.02	0.02	0.02	0.02	0.02	0.02	0	0.02	0.02	0.03	0	0	0	0	0	0	0	0	0	0	0	0	0	0.02	0.02	0.02	0.02	0.03	0.02	0	0.02	0.02	0.02	0.02	0.02	0.02	0	0	0.03	0	0	0	0	0	0	0	0	0	0.02
Bifidobacterium longum	0.02	0.02	0.02	0.02	0.02	0	0	0	0.02	0.02	0	0.02	0	0	0	0	0	0	0	0	0	0	0	0.02	0	0.03	0.02	0.03	0.02	0.02	0	0.02	0.02	0.02	0.03	0.02	0	0	0.02	0	0	0	0	0	0	0	0	0	0.02
Bifidobacterium pseudolongum	0.03	0.05	0.11	0.02	0.06	0.02	0.08	0.05	0.03	0.03	0	0	0.02	0	0	0	0	0.03	0	0	0.06	0.07	0.05	0.11	0	0	0	0	0.03	0	0	0	0	0	0.02	0.03	0.05	0.03	0	0	0.02	0.04	0	0	0	0	0	0	0.16
Blautia hansenii	0.23	0.21	0.27	0.22	0.24	0.22	0.17	0.18	0.28	0.34	0.14	0.18	0.11	0.08	0.08	0.08	0.03	0.07	0.11	0.08	0.06	0.07	0.07	0.09	0.27	0.34	0.2	0.26	0.24	0.21	0.28	0.28	0.3	0.29	0.18	0.14	0.08	0.09	0.36	0.16	0.09	0.1	0.07	0.17	0.11	0.08	0.12	0.11	0.27
Blautia producta	0.14	0.13	0.17	0.14	0.15	0.13	0.16	0.15	0.19	0.22	0.09	0.11	0.11	0.1	0.05	0.06	0.02	0.05	0.07	0.05	0.04	0.04	0.07	0.09	0.17	0.24	0.2	0.27	0.16	0.13	0.17	0.16	0.19	0.19	0.18	0.14	0.05	0.06	0.23	0.1	0.06	0.07	0.05	0.12	0.07	0.08	0.08	0.07	0.17
Blautia sp. N6H1-15	0.19	0.2	0.25	0.19	0.22	0.22	0.16	0.18	0.25	0.3	0.14	0.18	0.11	0.1	0.08	0.09	0.04	0.08	0.1	0.08	0.07	0.07	0.08	0.1	0.25	0.31	0.21	0.27	0.2	0.18	0.26	0.27	0.29	0.28	0.18	0.14	0.08	0.09	0.32	0.15	0.09	0.09	0.07	0.16	0.11	0.09	0.11	0.11	0.24
Blautia sp. SC05B48	0.15	0.14	0.19	0.14	0.16	0.15	0.11	0.12	0.21	0.25	0.1	0.12	0.07	0.09	0.05	0.06	0.02	0.05	0.07	0.05	0.04	0.04	0.08	0.1	0.18	0.27	0.23	0.32	0.16	0.14	0.18	0.18	0.21	0.21	0.23	0.17	0.05	0.06	0.22	0.11	0.06	0.06	0.05	0.12	0.08	0.1	0.08	0.08	0.18
Blautia sp. YL58	0	0	0	0	0	0	0	0	0	0	0	0	0	0.17	0	0	0	0	0	0	0	0	0.15	0.19	0	0	0.32	0.41	0	0	0	0	0	0	0.3	0.23	0	0	0	0	0	0	0	0	0	0.13	0	0	0
Brevibacillus brevis	0	0	0	0	0	0	0	0	0	0	0	0	0	0	0	0	0	0	0	0	0	0	0	0	0	0.02	0.02	0.02	0	0	0	0	0.02	0.02	0	0	0	0	0	0	0	0	0	0	0	0	0	0	0
Buchnera aphidicola	0	0	0	0	0	0	0	0	0.02	0.02	0	0	0	0	0	0	0	0	0	0	0	0	0	0	0	0	0	0	0	0	0	0	0	0	0	0	0	0	0	0	0	0	0	0	0	0	0	0	0
Burkholderia cenocepacia	0.02	0.02	0.02	0.02	0.02	0.02	0	0	0	0	0	0	0	0	0	0	0	0	0	0	0	0	0	0	0	0.02	0	0.02	0	0.02	0	0.02	0	0	0	0	0	0	0.02	0	0	0	0	0	0	0	0	0	0.02
Burkholderia cepacia	0.02	0.02	0.02	0.02	0.02	0.02	0	0	0.02	0.02	0	0	0	0	0	0	0	0	0	0	0	0	0	0	0	0	0	0.02	0	0.02	0	0	0	0	0	0	0	0	0	0	0	0	0	0	0	0	0	0	0.02
Burkholderia pseudomallei	0	0.02	0	0.02	0.02	0.02	0	0	0.02	0	0	0	0	0	0	0	0	0	0	0	0	0	0	0	0	0.02	0	0	0	0.02	0	0.02	0	0	0.02	0	0	0	0	0	0	0	0	0	0	0	0	0	0.02
Butyricimonas faecalis	0.16	0.25	0.18	0.2	0.21	0.17	0.17	0.16	0.18	0.13	0.11	0.15	0.17	0.19	0.08	0.09	0.05	0.08	0.09	0.1	0.08	0.09	0.1	0.09	0.09	0.17	0.08	0.18	0.12	0.18	0.11	0.14	0.15	0.13	0.07	0.07	0.08	0.07	0.11	0.1	0.05	0.04	0.07	0.08	0.07	0.08	0.08	0.08	0.19
Butyrivibrio fibrisolvens	0.06	0.06	0.08	0.06	0.06	0.05	0.04	0.04	0.07	0.07	0.03	0.05	0.03	0.04	0.02	0.02	0	0.02	0.03	0.02	0.02	0.02	0.03	0.04	0.06	0.09	0.08	0.11	0.06	0.05	0.07	0.06	0.07	0.06	0.08	0.06	0.02	0.02	0.07	0.04	0.02	0.02	0.02	0.04	0.03	0.03	0.03	0.03	0.06
Butyrivibrio hungatei	0.04	0.03	0.05	0.04	0.04	0.03	0.02	0.03	0.05	0.05	0.02	0.03	0.02	0.02	0	0	0	0	0.02	0	0	0	0.02	0.03	0.04	0.06	0.05	0.07	0.04	0.04	0.04	0.05	0.05	0.04	0.06	0.04	0	0.02	0.05	0.02	0.02	0.02	0	0.03	0.02	0.02	0.02	0.02	0.04
Butyrivibrio proteoclasticus	0.05	0.04	0.06	0.05	0.05	0.04	0.03	0.03	0.06	0.06	0.03	0.04	0.02	0.03	0	0.02	0	0	0.02	0.02	0	0	0.03	0.03	0.05	0.07	0.06	0.09	0.05	0.04	0.06	0.05	0.06	0.05	0.07	0.05	0.02	0.02	0.06	0.03	0.02	0.02	0.02	0.04	0.02	0.03	0.02	0.02	0.05
Campylobacter jejuni	0.1	0.06	0.13	0.1	0.1	0.05	0.04	0.05	0.07	0.08	0.06	0.07	0.03	0.05	0.02	0.02	0	0.03	0.06	0.02	0.02	0.02	0.05	0.09	0.04	0.09	0.05	0.13	0.09	0.05	0.05	0.05	0.07	0.08	0.19	0.15	0.02	0.02	0.03	0.03	0.02	0.02	0.03	0.05	0.03	0.05	0.05	0.03	0.07
Candidatus Azobacteroides pseudotrichonymphae	0.02	0.03	0	0.02	0.03	0.03	0	0	0.02	0.02	0	0.02	0	0	0	0	0	0	0	0	0	0	0	0	0	0.02	0	0.02	0.02	0.02	0.02	0.02	0.02	0.02	0	0	0	0	0.02	0.02	0	0	0	0	0	0	0	0	0.02
Capnocytophaga canimorsus	0	0.02	0	0	0.02	0.02	0	0	0.02	0	0	0	0	0	0	0	0	0	0	0	0	0	0	0	0	0.02	0	0.02	0	0	0	0.02	0	0	0	0	0	0	0	0	0	0	0	0	0	0	0	0	0.02
Caproiciproducens sp. NJN-50	0.04	0.03	0.05	0.04	0.04	0.03	0.03	0.03	0.05	0.05	0.02	0.02	0.02	0.02	0	0	0	0	0.02	0	0	0	0.02	0.03	0.03	0.05	0.05	0.06	0.03	0.03	0.04	0.03	0.04	0.04	0.04	0.03	0	0	0.04	0.02	0	0	0	0.02	0.02	0.02	0.02	0	0.03
Cellulosilyticum sp. WCF-2	0	0.02	0.02	0	0.02	0.02	0	0	0.02	0.03	0	0	0	0	0	0	0	0	0	0	0	0	0	0	0	0.02	0.02	0.03	0	0	0.02	0.02	0.02	0.02	0.02	0	0	0	0	0	0	0	0	0	0	0	0	0	0
Chitinophaga pinensis	0.06	0.07	0.05	0.06	0.06	0.07	0.03	0.03	0.06	0.05	0.03	0.04	0.04	0.04	0.02	0.02	0	0.02	0.02	0.03	0.03	0.03	0.03	0.04	0.03	0.05	0.03	0.05	0.05	0.07	0.04	0.04	0.04	0.04	0.03	0.03	0.02	0.02	0.03	0.03	0.02	0	0.02	0.02	0.02	0.02	0.03	0.03	0.06
Chitinophaga sp. MD30	0.02	0.02	0.02	0.02	0.02	0.02	0	0	0.02	0	0	0	0	0	0	0	0	0	0	0	0	0	0	0	0	0.02	0	0.02	0	0.02	0.02	0.02	0.02	0.02	0	0	0	0	0	0	0	0	0	0	0	0	0	0	0.02
Chitinophaga sp. XS-30	0	0	0	0	0	0	0	0	0	0	0	0	0	0	0	0	0	0	0	0	0	0	0	0	0	0	0	0	0	0	0	0	0	0	0	0	0	0	0	0	0	0	0	0	0	0	0	0	0
Christensenella massiliensis	0.02	0.02	0.03	0.03	0.03	0.02	0.02	0.02	0.03	0.04	0	0.02	0	0	0	0	0	0	0	0	0	0	0	0.02	0.02	0.03	0.04	0.04	0.02	0.02	0.03	0.03	0.03	0.03	0.03	0.03	0	0	0.03	0.02	0	0	0	0.02	0	0	0	0	0.02
Christensenella minuta	0.02	0.03	0.03	0.03	0.03	0.02	0.02	0.02	0.03	0.03	0	0.02	0	0	0	0	0	0	0	0	0	0	0	0.02	0.02	0.03	0.03	0.04	0.02	0.02	0.03	0.03	0.03	0.03	0.03	0.02	0	0	0.03	0	0	0	0	0.02	0	0	0	0	0.03
Christensenella sp. Marseille-P3954	0.05	0.05	0.07	0.05	0.06	0.04	0.04	0.04	0.06	0.07	0.03	0.03	0.02	0.03	0.02	0.02	0	0.02	0.02	0.02	0	0	0.02	0.04	0.05	0.07	0.06	0.09	0.04	0.04	0.05	0.05	0.07	0.07	0.07	0.05	0	0.02	0.06	0.04	0.02	0.02	0.02	0.03	0.02	0.03	0.03	0.02	0.05
Chryseobacterium gallinarum	0	0	0	0	0	0	0	0	0	0	0	0	0	0	0.02	0.02	0.02	0.02	0	0	0.02	0.02	0	0	0	0	0	0	0	0	0	0	0	0	0	0	0.02	0.02	0	0.02	0.02	0.02	0.02	0	0.02	0.02	0.02	0.02	0
Chryseobacterium gleum	0.02	0.03	0.02	0.02	0.02	0.02	0	0	0.02	0.02	0	0	0	0	0	0	0	0	0	0	0	0	0	0	0.02	0.02	0.02	0.02	0.02	0.02	0.02	0.02	0.02	0.02	0.02	0	0	0	0.02	0	0	0	0	0	0	0	0	0	0.02
Chryseobacterium indologenes	0.02	0.02	0.02	0.02	0.02	0.02	0	0	0.02	0.02	0	0	0	0	0	0	0	0	0	0	0	0	0	0	0	0.02	0.02	0.02	0.02	0.02	0.02	0.02	0.02	0.02	0	0	0	0	0.02	0	0	0	0	0	0	0	0	0	0.02
Chryseobacterium shandongense	0.02	0.02	0	0.02	0.02	0.02	0	0	0.02	0.02	0	0.02	0	0	0	0	0	0	0	0	0	0	0	0	0	0.02	0	0.02	0	0	0	0.02	0.02	0.02	0	0	0	0	0	0	0	0	0	0	0	0	0	0	0
Chryseolinea sp. KIS68-18	0.02	0.03	0.02	0.02	0.03	0.03	0	0	0.02	0.02	0	0	0.02	0	0	0	0	0	0	0	0	0	0	0.02	0	0.02	0	0.02	0.02	0.02	0.02	0.02	0.02	0.02	0	0	0	0	0	0	0	0	0	0	0	0	0	0	0.02
Citrobacter amalonaticus	0.02	0.02	0.02	0.02	0	0	0	0	0	0	0	0	0.02	0	0	0	0.2	0	0	0	0	0	0	0	0	0	0	0	0	0.02	0	0	0	0	0	0	0	0	0	0	0	0	0	0	0	0	0	0	0.02
Citrobacter freundii	0.04	0.03	0.03	0.03	0.03	0.03	0.02	0.02	0.03	0.04	0.02	0.02	0.02	0.02	0	0	0	0	0	0	0	0.02	0	0.02	0.03	0.04	0.03	0.03	0.03	0.03	0.03	0.03	0.03	0.03	0.02	0.02	0	0	0.03	0.02	0	0	0	0	0	0	0	0	0.02
Citrobacter freundii complex sp. CFNIH4	0.02	0	0	0.02	0	0	0	0	0	0	0	0	0	0	0	0	0	0	0	0	0	0	0	0	0	0	0	0	0	0	0.02	0.02	0	0	0	0	0	0	0	0	0	0	0	0	0	0	0	0	0
Citrobacter rodentium	0	0	0	0	0	0	0	0	0.02	0.02	0	0	0	0	0	0	0	0	0	0	0	0	0	0	0	0	0.02	0	0	0	0	0	0	0	0	0	0	0	0	0	0	0	0	0	0	0	0	0	0
Citrobacter sp. CF971	0	0	0	0	0	0.02	0	0	0.05	0.07	0.03	0.03	0	0	0	0	0	0	0	0	0	0	0	0	0.04	0	0.06	0	0	0	0	0	0.04	0.04	0.03	0.03	0	0	0	0	0	0	0	0	0	0	0	0	0
Cloacibacillus porcorum	0.02	0.02	0.02	0.02	0.02	0	0	0	0.02	0.02	0	0	0	0	0	0	0	0	0	0	0	0	0	0	0	0.02	0.02	0.02	0	0	0.02	0.02	0.02	0.02	0.02	0	0	0	0.02	0	0	0	0	0	0	0	0	0	0.02
Clostridiaceae bacterium 14S0207	0	0.02	0	0.02	0.02	0	0	0	0.02	0.02	0	0	0	0	0	0	0	0	0	0	0	0	0	0	0	0.02	0	0.02	0	0	0	0	0	0	0	0	0	0	0	0	0	0	0	0	0	0	0	0	0
Clostridiales bacterium CCNA10	0.53	0.44	0.88	0.61	0.67	0.49	0.45	0.44	0.7	0.79	0.36	0.44	0.24	0.34	0.15	0.15	0.07	0.15	0.25	0.16	0.16	0.14	0.28	0.43	0.5	0.62	0.78	0.9	0.49	0.4	0.55	0.49	0.68	0.71	0.75	0.54	0.14	0.2	0.73	0.38	0.21	0.25	0.14	0.37	0.28	0.38	0.3	0.25	0.54
Clostridioides difficile	0.32	0.35	0.39	0.34	0.39	0.32	0.22	0.27	0.43	0.44	0.2	0.26	0.18	0.23	0.13	0.12	0.05	0.1	0.16	0.14	0.09	0.11	0.2	0.23	0.35	0.46	0.46	0.6	0.29	0.29	0.31	0.32	0.43	0.38	0.35	0.28	0.13	0.14	0.41	0.21	0.13	0.13	0.12	0.21	0.15	0.19	0.17	0.15	0.32
Clostridium acetobutylicum	0	0.02	0	0.02	0	0	0	0	0.02	0.02	0	0	0	0	0	0	0	0	0	0	0	0	0	0	0	0	0	0	0	0	0	0	0	0	0	0	0	0	0	0	0	0	0	0	0	0	0	0	0
Clostridium argentinense	0.02	0.02	0	0.02	0.02	0.02	0	0	0.02	0.02	0	0	0	0	0	0	0	0	0	0	0	0	0	0	0	0.02	0	0.02	0	0	0	0	0.02	0.02	0	0	0	0	0	0	0	0	0	0	0	0	0	0	0
Clostridium autoethanogenum	0.02	0.02	0.03	0.03	0.02	0.02	0	0	0.02	0.02	0	0.02	0	0	0	0	0	0	0	0	0	0	0	0	0	0.03	0.02	0.04	0	0	0.02	0.02	0.02	0.02	0.02	0	0	0	0.02	0	0	0	0	0	0	0.02	0	0	0
Clostridium baratii	0.02	0.03	0.02	0.02	0.02	0.02	0	0	0.02	0.03	0.02	0.02	0	0	0	0	0	0	0	0	0	0	0.02	0	0.02	0.02	0.02	0.02	0.02	0	0.02	0.02	0.02	0.02	0.02	0	0	0	0	0	0	0	0	0	0	0	0	0	0.02
Clostridium beijerinckii	0.05	0.06	0.04	0.05	0.06	0.06	0.03	0.03	0.07	0.07	0.03	0.04	0.03	0.03	0.02	0	0	0	0.02	0.02	0	0	0.03	0.04	0.04	0.05	0.05	0.06	0.04	0.04	0.04	0.04	0.05	0.05	0.05	0.04	0.02	0.02	0.03	0.02	0.02	0.02	0.02	0.03	0.02	0.03	0.03	0.02	0.05
Clostridium bolteae	0.17	0.15	0.24	0.16	0.17	0.14	0.12	0.13	0.21	0.26	0.1	0.13	0.08	0.11	0.06	0.06	0.02	0.06	0.08	0.06	0.04	0.05	0.09	0.12	0.18	0.26	0.25	0.35	0.16	0.15	0.19	0.19	0.23	0.22	0.24	0.19	0.05	0.06	0.27	0.12	0.07	0.07	0.05	0.13	0.08	0.11	0.08	0.08	0.18
Clostridium bornimense	0.02	0.03	0.02	0.02	0.04	0.02	0	0	0.02	0.02	0	0.02	0	0	0	0	0	0	0	0	0	0	0	0	0.02	0.02	0.02	0.02	0.02	0	0.02	0.02	0.02	0.02	0.02	0	0	0	0	0	0	0	0	0	0	0	0	0	0.02
Clostridium botulinum	0.1	0.11	0.09	0.12	0.11	0.1	0.07	0.08	0.13	0.13	0.06	0.08	0.06	0.06	0.03	0.03	0.02	0.03	0.05	0.05	0.02	0.02	0.06	0.06	0.1	0.1	0.12	0.13	0.08	0.07	0.1	0.09	0.11	0.11	0.1	0.07	0.04	0.05	0.08	0.05	0.04	0.04	0.03	0.06	0.04	0.05	0.05	0.04	0.08
Clostridium butyricum	0.03	0.03	0.03	0.03	0.03	0.03	0.02	0.02	0.03	0.03	0.02	0.02	0	0.02	0	0	0	0	0	0	0	0	0.02	0.02	0.03	0.03	0.03	0.04	0.02	0.02	0.03	0.03	0.03	0.03	0.02	0.02	0	0	0.02	0.02	0	0	0	0	0	0	0	0	0.02
Clostridium cellulosi	0	0.02	0.02	0.02	0.02	0	0	0	0.02	0.02	0	0	0	0	0	0	0	0	0	0	0	0	0	0	0	0.02	0.02	0.03	0	0	0.02	0	0.02	0.02	0.02	0	0	0	0.02	0	0	0	0	0	0	0	0	0	0
Clostridium cellulovorans	0	0.02	0	0	0	0	0	0	0.02	0.02	0	0	0	0	0	0	0	0	0	0	0	0	0	0	0	0.02	0.02	0.02	0	0	0	0	0.02	0.02	0	0	0	0	0	0	0	0	0	0	0	0	0	0	0
Clostridium chauvoei	0	0.02	0	0	0	0	0	0	0.02	0.02	0	0	0	0	0	0	0	0	0	0	0	0	0	0	0	0	0	0	0	0	0	0	0	0	0	0	0	0	0	0	0	0	0	0	0	0	0	0	0
Clostridium estertheticum	0	0.02	0	0.02	0.02	0	0	0	0.02	0.02	0	0	0	0	0	0	0	0	0	0	0	0	0	0	0	0	0	0.02	0	0	0	0	0	0.02	0	0	0	0	0	0	0	0	0	0	0	0	0	0	0
Clostridium hylemonae	0	0	0	0	0	0	0	0	0	0	0	0	0	0	0	0	0	0	0	0	0	0	0	0	0	0	0	0	0	0	0	0	0	0	0	0	0	0	0	0	0	0	0	0	0	0	0	0	0
Clostridium isatidis	0	0.02	0	0	0	0	0	0	0.02	0.02	0	0	0	0	0	0	0	0	0	0	0	0	0	0	0	0	0	0	0	0	0	0	0	0	0	0	0	0	0	0	0	0	0	0	0	0	0	0	0
Clostridium kluyveri	0.02	0.02	0.03	0.02	0.02	0.02	0	0.02	0.03	0.03	0.02	0.02	0	0	0	0	0	0	0	0	0	0	0	0.02	0.02	0.03	0.03	0.03	0.02	0.02	0.02	0.02	0.03	0.03	0.03	0.02	0	0	0.02	0	0	0	0	0	0	0	0	0	0.02
Clostridium novyi	0.02	0.03	0.02	0.03	0.03	0.02	0	0.02	0.03	0.03	0.02	0.02	0	0	0	0	0	0	0	0	0	0	0.02	0.02	0.02	0.02	0.02	0.03	0.02	0.02	0.02	0.02	0.03	0.03	0.02	0.02	0	0	0.02	0	0	0	0	0	0	0	0	0	0.02
Clostridium pasteurianum	0.03	0.03	0.03	0.03	0.03	0.03	0.02	0.02	0.04	0.04	0.02	0.02	0.02	0.02	0	0	0	0	0.02	0	0	0	0.02	0.02	0.03	0.04	0.03	0.05	0.03	0.03	0.03	0.03	0.03	0.03	0.03	0.02	0	0	0.02	0.02	0	0	0	0.02	0	0.02	0.02	0	0.03
Clostridium perfringens	0.04	0.05	0.03	0.04	0.04	0.05	0.02	0.03	0.05	0.05	0.03	0.03	0.02	0.03	0.02	0.02	0	0	0.02	0.02	0	0	0.03	0.03	0.04	0.04	0.04	0.05	0.03	0.03	0.03	0.03	0.05	0.04	0.05	0.03	0.02	0.02	0.03	0.02	0	0.02	0	0.02	0.02	0.03	0.02	0.02	0.03
Clostridium saccharobutylicum	0.02	0.02	0.02	0.02	0.02	0.02	0	0	0.02	0.02	0	0	0	0	0	0	0	0	0	0	0	0	0	0	0	0.02	0.02	0.02	0	0	0.02	0.02	0.02	0.02	0.02	0	0	0	0	0	0	0	0	0	0	0	0	0	0
Clostridium saccharolyticum	0.08	0.07	0.1	0.08	0.08	0.07	0.06	0.06	0.1	0.12	0.05	0.06	0.04	0.05	0.03	0.03	0	0.03	0.04	0.03	0.02	0.02	0.04	0.06	0.08	0.12	0.12	0.16	0.08	0.07	0.09	0.09	0.11	0.1	0.11	0.09	0.03	0.03	0.12	0.06	0.03	0.03	0.02	0.06	0.04	0.05	0.04	0.04	0.09
Clostridium saccharoperbutylacetonicum	0.02	0.02	0.02	0.03	0.02	0.02	0.02	0.02	0.03	0.03	0.02	0.02	0	0	0	0	0	0	0	0	0	0	0	0.02	0.02	0.02	0.02	0.03	0.02	0.02	0.02	0.02	0.02	0.02	0.02	0.02	0	0	0.02	0	0	0	0	0	0	0	0	0	0.02
Clostridium scindens	0.31	0.28	0.4	0.33	0.32	0.31	0.25	0.28	0.4	0.51	0.2	0.24	0.14	0.2	0.11	0.12	0.04	0.1	0.17	0.12	0.08	0.09	0.17	0.24	0.38	0.54	0.51	0.7	0.34	0.27	0.39	0.37	0.46	0.45	0.54	0.43	0.1	0.13	0.5	0.24	0.15	0.15	0.1	0.25	0.16	0.23	0.18	0.16	0.34
Clostridium septicum	0	0	0	0	0	0	0	0	0	0	0	0	0	0	0	0	0	0	0	0	0	0	0	0	0	0	0	0	0	0	0	0	0	0	0	0	0	0	0	0	0	0	0	0	0	0	0	0	0
Clostridium sp. AWRP	0	0.02	0	0	0.02	0.02	0	0	0.02	0	0	0	0	0	0	0	0	0	0	0	0	0	0	0	0	0.02	0	0.02	0	0	0	0	0.02	0	0	0	0	0	0	0	0	0	0	0	0	0	0	0	0
Clostridium sp. BNL1100	0	0	0	0	0	0	0	0	0.02	0.02	0	0	0	0	0	0	0	0	0	0	0	0	0	0	0	0.02	0.02	0.02	0	0	0	0	0	0	0	0	0	0	0	0	0	0	0	0	0	0	0	0	0
Clostridium sp. CT4	0.02	0.02	0	0.02	0	0.02	0	0	0.02	0.02	0	0	0	0	0	0	0	0	0	0	0	0	0	0	0	0.02	0.02	0.02	0	0	0.02	0	0.02	0	0.02	0	0	0	0	0	0	0	0	0	0	0	0	0	0
Clostridium sp. DL-VIII	0.02	0.02	0.02	0.02	0.02	0.02	0	0	0.02	0.02	0	0	0	0	0	0	0	0	0	0	0	0	0	0	0.02	0.02	0.02	0.02	0	0	0.02	0.02	0.02	0.02	0.02	0	0	0	0	0	0	0	0	0	0	0	0	0	0.02
Clostridium sp. SY8519	0.08	0.08	0.1	0.09	0.09	0.07	0.06	0.06	0.11	0.13	0.05	0.06	0.04	0.06	0.03	0.03	0	0.03	0.04	0.03	0.02	0.02	0.04	0.06	0.08	0.14	0.13	0.18	0.09	0.07	0.09	0.09	0.11	0.11	0.13	0.1	0.03	0.03	0.13	0.06	0.04	0.04	0.03	0.07	0.04	0.05	0.04	0.04	0.09
Clostridium sp. SYSU GA15002T	0	0.02	0	0.02	0.02	0	0	0	0.02	0.02	0	0	0	0	0	0	0	0	0	0	0	0	0	0	0	0.02	0	0.02	0	0	0.02	0.02	0.02	0.02	0.02	0	0	0	0	0	0	0	0	0	0	0	0	0	0
Clostridium sphenoides	0.07	0.06	0.09	0.07	0.07	0.06	0.05	0.06	0.09	0.1	0.04	0.05	0.03	0.05	0.02	0.02	0	0.02	0.03	0.02	0.02	0.02	0.04	0.05	0.08	0.1	0.11	0.14	0.06	0.06	0.08	0.08	0.1	0.09	0.09	0.08	0.02	0.03	0.11	0.05	0.03	0.03	0.02	0.06	0.03	0.04	0.04	0.04	0.07
Clostridium sporogenes	0.05	0.05	0.05	0.05	0.05	0.06	0.05	0.05	0.06	0.06	0.05	0.05	0.04	0.04	0.02	0.02	0	0.02	0.03	0.02	0	0.02	0.04	0.04	0.05	0.06	0.06	0.06	0.04	0.04	0.05	0.05	0.05	0.06	0.04	0.03	0.03	0.03	0.06	0.04	0.02	0.03	0.02	0.03	0.02	0.02	0.03	0.03	0.06
Clostridium tetani	0.02	0.02	0	0.02	0.02	0.02	0	0	0.02	0.02	0	0	0	0	0	0	0	0	0	0	0	0	0	0	0	0.02	0.02	0.02	0	0	0	0.02	0.02	0.02	0	0	0	0	0.02	0	0	0	0	0	0	0	0	0	0.02
Collinsella aerofaciens	0.02	0.02	0.03	0.03	0.03	0.02	0.02	0.02	0.03	0.03	0.02	0.02	0	0	0	0	0	0	0	0	0	0	0	0.02	0.02	0.03	0.03	0.04	0.02	0.02	0.03	0.02	0.03	0.03	0.03	0.02	0	0	0.03	0.02	0	0	0	0.02	0	0	0	0	0.03
Coriobacteriaceae bacterium 68-1-3	0	0.02	0.02	0	0.02	0	0	0	0	0.02	0	0	0	0	0	0	0	0	0	0	0	0	0	0	0	0	0	0	0	0	0	0	0	0	0	0	0	0	0	0	0	0	0	0	0	0	0	0	0.02
Corynebacterium casei	0.02	0.02	0	0.02	0.02	0.02	0.02	0	0.02	0.02	0	0	0.02	0.02	0	0	0	0	0	0	0	0	0	0	0	0	0	0	0	0.03	0	0	0	0	0	0	0	0	0	0	0	0	0	0	0	0	0	0	0.02
Corynebacterium diphtheriae	0	0	0.03	0	0	0	0	0	0.03	0	0	0.02	0	0	0	0	0	0	0	0	0	0	0	0	0	0.02	0.02	0	0	0	0	0.02	0	0	0	0	0	0	0.02	0	0	0	0	0	0	0	0	0	0.02
Corynebacterium glutamicum	0.02	0.02	0.02	0.02	0.02	0.02	0.07	0.02	0.02	0.02	0.02	0.02	0.2	0.06	0	0	0.07	0.12	0.02	0	0	0	0.02	0	0	0.02	0	0.02	0.02	0.03	0.03	0.02	0.02	0.02	0.02	0	0	0	0.03	0.04	0	0	0	0	0	0	0	0	0.02
Corynebacterium stationis	0	0.02	0	0	0.02	0	0.08	0.02	0	0	0	0	0.13	0.08	0	0	0.05	0.02	0	0	0	0	0.02	0	0	0	0	0	0.02	0.04	0.02	0	0	0	0	0	0	0	0.02	0.02	0	0	0	0	0	0	0	0	0.04
Crassaminicella sp. SY095	0	0	0	0	0	0	0	0	0	0	0	0	0	0	0	0	0	0	0	0	0	0	0	0	0	0	0	0	0	0	0	0	0	0	0	0	0	0	0	0	0	0	0	0	0	0	0	0	0
Cupriavidus taiwanensis	0.02	0.02	0.02	0.02	0.02	0.02	0	0	0.02	0.02	0	0	0	0	0	0	0	0	0	0	0	0	0	0	0	0.02	0.02	0.02	0.02	0.02	0.02	0.02	0.02	0.02	0.02	0	0	0	0.02	0	0	0	0	0	0	0	0	0	0.02
Dehalobacterium formicoaceticum	0	0	0.02	0.02	0.02	0	0	0	0.02	0.02	0	0	0	0	0	0	0	0	0	0	0	0	0	0	0.02	0.02	0.02	0.03	0	0	0.02	0.02	0.02	0.02	0.02	0.02	0	0	0.02	0	0	0	0	0	0	0	0	0	0
Dehalococcoides mccartyi	0	0.02	0.02	0.02	0.02	0	0	0	0.02	0.02	0	0	0	0	0	0	0	0	0	0	0	0	0	0	0	0.02	0	0.02	0	0	0	0.02	0.02	0.02	0.02	0	0	0	0.02	0	0	0	0	0	0	0	0	0	0
Desulfallas gibsoniae	0	0	0	0	0	0	0	0	0	0.02	0	0	0	0	0	0	0	0	0	0	0	0	0	0	0	0	0	0.02	0	0	0	0	0	0	0	0	0	0	0	0	0	0	0	0	0	0	0	0	0
Desulfitobacterium hafniense	0.02	0.02	0.02	0.02	0.02	0	0	0.02	0.02	0.02	0	0	0	0	0	0	0	0	0	0	0	0	0	0	0.02	0.02	0.02	0.03	0.02	0.02	0.02	0.02	0.02	0.02	0.02	0.02	0	0	0.02	0	0	0	0	0	0	0	0	0	0.02
Desulfovibrio desulfuricans	0.02	0.02	0.02	0.02	0.02	0	0	0	0.02	0.02	0	0	0	0	0	0	0	0	0	0	0	0	0	0.02	0	0.02	0.02	0.03	0.02	0.02	0.02	0.02	0.02	0.02	0.02	0.02	0	0	0.02	0	0	0	0	0	0	0	0	0	0.02
Desulfovibrio fairfieldensis	0	0	0	0	0	0	0	0	0	0	0	0	0	0	0	0	0	0	0	0	0	0	0	0	0	0	0	0	0	0	0	0	0	0	0	0	0	0	0	0	0	0	0	0	0	0	0	0	0
Desulfovibrio piger	0	0	0	0	0	0	0	0	0	0	0	0	0	0	0	0	0	0	0	0	0	0	0	0	0	0	0	0	0	0	0	0	0	0	0	0	0	0	0	0	0	0	0	0	0	0	0	0	0
Desulfovibrio sp. G11	0	0	0	0	0	0	0	0	0	0	0	0	0	0	0	0	0	0	0	0	0	0	0	0	0	0	0	0	0	0	0	0	0	0	0	0	0	0	0	0	0	0	0	0	0	0	0	0	0
Desulfovibrio vulgaris	0	0	0.02	0	0	0	0	0	0	0	0	0	0	0	0	0	0	0	0	0	0	0	0	0	0	0	0	0	0	0	0	0	0	0	0	0	0	0	0	0	0	0	0	0	0	0	0	0	0
Draconibacterium orientale	0.03	0.04	0.03	0.03	0.04	0.03	0.02	0.03	0.03	0.03	0.02	0.02	0.02	0.02	0.02	0.02	0	0	0	0	0	0.02	0.02	0.02	0.02	0.03	0.02	0.03	0.03	0.04	0.03	0.03	0.03	0.03	0.02	0.02	0	0	0.02	0.02	0	0	0	0	0	0	0.02	0	0.04
Duncaniella sp. B8	2.54	4.45	2.24	2.37	4.12	4.33	1.87	1.89	3.03	2.25	1.77	2.16	2.27	2.06	14	14.61	2.39	2.55	15.81	15.92	7.98	8.7	20.33	17.9	1.19	3.17	1.14	2.4	11.94	2.85	2.18	3.3	2.16	2.24	9.32	11.72	1.54	1.53	2.56	2.22	10.9	10.36	12.48	11.62	11.12	10.74	12.7	12.7	3.12
Duncaniella sp. C9	1.3	1.28	1.21	1.32	0.89	0.85	0.4	0.34	0.69	0.57	0.42	0.59	0.49	0.43	2.97	3.02	0.57	0.67	3.64	3.77	2.09	2.3	4.6	4.06	0.38	1.01	0.32	0.87	3.18	1.42	0.51	0.75	0.44	0.48	1.9	2.4	0.44	0.47	0.54	0.4	2.14	2.21	2.81	2.66	2.73	2.48	2.86	2.91	1.14
Dyadobacter fermentans	0.03	0.04	0.03	0.03	0.03	0.03	0.02	0.02	0.03	0.02	0.02	0.02	0.02	0.02	0	0	0	0	0	0	0	0.02	0	0.02	0	0.03	0	0.03	0.02	0.03	0.02	0.03	0.02	0.02	0	0	0	0	0.02	0.02	0	0	0	0	0	0	0	0	0.03
Dysosmobacter welbionis	0.33	0.26	0.58	0.37	0.4	0.24	0.33	0.32	0.46	0.52	0.21	0.25	0.14	0.21	0.1	0.1	0.04	0.1	0.16	0.11	0.08	0.08	0.15	0.26	0.34	0.38	0.52	0.58	0.26	0.22	0.38	0.31	0.47	0.48	0.45	0.33	0.08	0.13	0.44	0.25	0.14	0.17	0.09	0.24	0.15	0.23	0.18	0.14	0.31
Echinicola vietnamensis	0	0.02	0.02	0.02	0.02	0.02	0	0	0.02	0	0	0	0	0	0	0	0	0	0	0	0	0	0	0	0	0.02	0	0.02	0	0.02	0	0.02	0.02	0.02	0	0	0	0	0	0	0	0	0	0	0	0	0	0	0.02
Eggerthella lenta	0.02	0.03	0.02	0.02	0.03	0.02	0	0	0.02	0.02	0.02	0.02	0	0	0	0	0	0	0	0	0	0	0.02	0	0	0.02	0.02	0.02	0.02	0.02	0.02	0.02	0.02	0.02	0.02	0	0	0	0.02	0	0	0	0	0	0	0	0	0	0.02
Eggerthella sp. YY7918	0	0	0	0	0.02	0	0	0	0	0	0	0	0	0	0	0	0	0	0	0	0	0	0	0	0	0	0	0.02	0	0	0	0	0	0	0	0	0	0	0	0	0	0	0	0	0	0	0	0	0
Elizabethkingia anophelis	0.02	0.03	0.02	0.03	0.03	0.02	0	0.02	0.02	0.02	0	0.02	0	0.02	0	0	0	0	0	0	0	0	0	0	0.02	0.03	0.02	0.02	0.02	0.03	0.02	0.03	0.02	0.02	0	0	0	0	0.02	0.02	0	0	0	0	0	0	0	0	0.02
Empedobacter brevis	0	0	0	0	0	0	0	0	0	0	0	0	0	0	0	0	0	0	0	0	0	0	0	0	0	0	0	0	0	0	0	0	0	0	0	0	0	0	0	0	0	0	0	0	0	0	0	0	0
Enterobacter cloacae	0.04	0.03	0.03	0.04	0.04	0.03	0.02	0.03	0.04	0.05	0.02	0.03	0	0.02	0	0	0	0	0	0	0	0.02	0.02	0.03	0.02	0.04	0.03	0.04	0.03	0.04	0.04	0.04	0.04	0.04	0.02	0.02	0	0.02	0.04	0.02	0	0	0	0.02	0	0.02	0.02	0	0.03
Enterobacter hormaechei	0.07	0.06	0.05	0.09	0.04	0.03	0.07	0.08	0.04	0.06	0.03	0.02	0.04	0.06	0.02	0.02	0	0.02	0.03	0.03	0.03	0.03	0.03	0.05	0.02	0.07	0.03	0.05	0.06	0.1	0.06	0.06	0.06	0.05	0.05	0.06	0.02	0.03	0.04	0.03	0.03	0.03	0.02	0.02	0.02	0.02	0.05	0.04	0.05
Enterococcus faecalis	0.08	0.11	0.11	0.09	0.12	0.21	0.18	0.17	0.41	0.16	0.08	0.17	0.08	0.09	0.06	0.06	0.13	0.05	0.07	0.05	0.04	0.07	0.07	0.07	0.13	0.13	0.17	0.2	0.07	0.08	0.13	0.11	0.19	0.2	0.11	0.09	0.04	0.05	0.18	0.1	0.07	0.07	0.02	0.1	0.09	0.08	0.06	0.05	0.13
Enterococcus faecium	0.13	0.11	0.17	0.12	0.15	0.1	0.11	0.13	0.15	0.18	0.07	0.08	0.07	0.1	0.05	0.06	0	0.05	0.07	0.06	0.04	0.05	0.07	0.09	0.11	0.21	0.16	0.27	0.12	0.11	0.14	0.14	0.17	0.19	0.18	0.13	0.04	0.05	0.18	0.11	0.06	0.06	0.04	0.09	0.06	0.09	0.09	0.08	0.13
Erysipelotrichaceae bacterium GAM147	0.07	0.07	0.06	0.06	0.07	0.06	0.06	0.07	0.07	0.07	0.05	0.05	0.03	0.04	0.03	0.03	0	0.02	0.03	0.03	0.02	0.02	0.03	0.04	0.06	0.07	0.07	0.09	0.05	0.06	0.1	0.08	0.07	0.08	0.07	0.05	0.03	0.02	0.06	0.04	0.02	0.02	0.02	0.03	0.02	0.03	0.03	0.03	0.07
Escherichia albertii	0	0	0	0	0	0	0	0	0.02	0.02	0	0.02	0	0	0	0	0.02	0	0	0	0	0	0	0	0.02	0	0.03	0	0	0	0	0	0	0	0	0	0	0	0	0	0	0	0	0	0	0	0	0	0
Escherichia coli	0.24	0.87	0.24	0.26	0.78	3.56	0.28	0.19	4.63	5.04	3.17	4	1.14	0.13	0.11	0.11	7.56	0.55	0.12	0.08	0.09	0.1	0.23	0.16	5.26	0.3	6.84	0.21	0.22	0.26	0.98	0.84	2.81	2.94	3.12	2.75	0.1	0.14	0.32	0.27	0.49	0.61	0.09	0.24	0.89	0.18	0.12	0.11	0.28
Escherichia marmotae	0	0	0	0	0	0.22	0	0	0.37	0.41	0.24	0.29	0	0	0	0	0.02	0	0	0	0	0	0	0	0.42	0	0.62	0	0	0	0.05	0.05	0.22	0.23	0.23	0.22	0	0	0	0	0	0	0	0	0	0	0	0	0
Ethanoligenens harbinense	0.04	0.03	0.05	0.04	0.04	0.03	0.03	0.03	0.05	0.06	0.02	0.03	0.02	0.02	0	0	0	0	0.02	0	0	0	0.02	0.03	0.04	0.05	0.06	0.07	0.03	0.03	0.04	0.04	0.05	0.05	0.05	0.04	0	0	0.05	0.03	0	0.02	0	0.03	0.02	0.02	0.02	0.02	0.04
Eubacterium callanderi	0.02	0.02	0.03	0.03	0.03	0.02	0.02	0.02	0.03	0.03	0	0.02	0	0.02	0	0	0	0	0	0	0	0	0	0.02	0.02	0.03	0.03	0.04	0.02	0.03	0.02	0.02	0.02	0.02	0.03	0.02	0	0	0.03	0.02	0	0	0	0.02	0	0	0	0	0.02
Eubacterium cellulosolvens	0.05	0.05	0.06	0.05	0.06	0.05	0.04	0.04	0.06	0.08	0.03	0.04	0.02	0.03	0.02	0.02	0	0.02	0.02	0.02	0	0.02	0.03	0.04	0.05	0.08	0.07	0.1	0.05	0.05	0.06	0.06	0.06	0.06	0.08	0.06	0.02	0.02	0.08	0.04	0.02	0.02	0.02	0.04	0.02	0.03	0.03	0.03	0.06
Eubacterium eligens	0.06	0.05	0.07	0.06	0.05	0.06	0.04	0.04	0.06	0.07	0.03	0.04	0.03	0.04	0	0.02	0	0	0.03	0.02	0	0.02	0.03	0.03	0.06	0.08	0.08	0.11	0.06	0.05	0.06	0.07	0.07	0.06	0.08	0.06	0.02	0.03	0.07	0.04	0.02	0.02	0.02	0.04	0.02	0.03	0.03	0.03	0.07
Eubacterium limosum	0.06	0.06	0.1	0.06	0.07	0.05	0.05	0.05	0.08	0.09	0.04	0.04	0.03	0.04	0.02	0.03	0	0.02	0.03	0.02	0.02	0.02	0.03	0.05	0.06	0.09	0.09	0.11	0.05	0.05	0.07	0.07	0.08	0.08	0.09	0.07	0.02	0.02	0.1	0.04	0.03	0.03	0.02	0.05	0.03	0.04	0.03	0.03	0.05
Eubacterium maltosivorans	0.09	0.07	0.12	0.08	0.08	0.06	0.06	0.07	0.1	0.11	0.05	0.06	0.03	0.05	0.03	0.03	0	0.02	0.04	0.03	0.02	0.02	0.04	0.05	0.08	0.12	0.12	0.16	0.07	0.08	0.11	0.1	0.13	0.12	0.13	0.1	0.02	0.03	0.14	0.06	0.04	0.04	0.02	0.06	0.04	0.06	0.05	0.04	0.08
Eubacterium rectale	0.1	0.09	0.13	0.1	0.11	0.1	0.07	0.08	0.13	0.15	0.06	0.08	0.05	0.07	0.03	0.04	0.02	0.03	0.05	0.04	0.03	0.03	0.06	0.08	0.12	0.18	0.17	0.24	0.12	0.1	0.13	0.12	0.14	0.13	0.17	0.13	0.03	0.04	0.15	0.06	0.04	0.05	0.03	0.08	0.05	0.07	0.05	0.05	0.12
Exiguobacterium sp. N4-1P	0.03	0	0	0.03	0	0	0	0.02	0.02	0.05	0.02	0	0	0	0	0	0.02	0	0	0	0	0	0	0	0.02	0.02	0.02	0	0	0.02	0.03	0.02	0.04	0.03	0	0.03	0	0	0.02	0	0	0	0	0	0	0	0	0	0
Faecalibacterium prausnitzii	0.33	0.3	0.47	0.35	0.38	0.25	0.26	0.28	0.42	0.5	0.19	0.22	0.15	0.21	0.11	0.12	0.04	0.1	0.16	0.12	0.1	0.1	0.16	0.26	0.33	0.47	0.48	0.64	0.31	0.28	0.37	0.34	0.44	0.42	0.44	0.33	0.09	0.13	0.49	0.23	0.14	0.16	0.09	0.23	0.16	0.22	0.19	0.15	0.33
Faecalibaculum rodentium	0	0.02	0	0	0.02	0	0.03	0.03	0	0.02	0	0	0.39	0.18	0	0	0.2	0.12	0.29	0.1	0	0	0.33	0.3	0	0	0	0.02	0	0	0	0	0	0	0	0	0	0	0.04	0.03	0	0	0	0	0.61	0.29	0.03	0.02	0
Faecalitalea cylindroides	0.03	0.03	0.04	0.03	0.04	0.03	0.03	0.03	0.04	0.04	0.02	0.03	0.02	0.02	0	0	0	0	0.02	0	0	0	0.02	0.02	0.03	0.04	0.04	0.06	0.03	0.02	0.03	0.03	0.04	0.04	0.04	0.03	0	0	0.05	0.02	0	0	0	0.02	0.02	0.02	0.02	0.02	0.03
Fermentimonas caenicola	0.04	0.05	0.03	0.04	0.05	0.04	0.02	0.02	0.04	0.03	0.02	0.03	0.02	0.02	0.02	0.02	0	0	0	0	0.02	0.02	0.02	0.02	0.03	0.04	0.03	0.04	0.03	0.04	0.03	0.04	0.04	0.04	0.02	0.02	0.02	0.02	0.03	0.03	0	0	0	0	0	0.02	0	0	0.04
Fibrella aestuarina	0.02	0.03	0.02	0.02	0.02	0.03	0	0	0.02	0.02	0	0	0	0	0	0	0	0	0	0	0	0	0	0	0	0.02	0	0.02	0.02	0.02	0	0.02	0	0	0	0	0	0	0	0	0	0	0	0	0	0	0	0	0.02
Filifactor alocis	0	0	0	0	0	0	0	0	0	0	0	0	0	0	0	0	0	0	0	0	0	0	0	0	0	0	0	0.02	0	0	0	0	0	0	0	0	0	0	0	0	0	0	0	0	0	0	0	0	0
Filimonas lacunae	0	0.02	0	0.02	0.02	0.02	0	0	0.02	0	0	0	0	0	0	0	0	0	0	0	0	0	0	0	0	0.02	0	0.02	0	0	0	0.02	0.02	0	0	0	0	0	0	0	0	0	0	0	0	0	0	0	0.02
Flammeovirga sp. MY04	0	0.02	0	0	0.02	0.02	0	0	0.02	0	0	0	0	0	0	0	0	0	0	0	0	0	0	0	0	0	0	0	0	0	0	0	0	0	0	0	0	0	0	0	0	0	0	0	0	0	0	0	0
Flammeovirgaceae bacterium 311	0.02	0.03	0.02	0.02	0.03	0.03	0	0	0.02	0.02	0	0.02	0	0	0	0	0	0	0	0	0	0	0	0	0.02	0.03	0.02	0.03	0.02	0.02	0.02	0.03	0.02	0.02	0	0	0	0	0.02	0.02	0	0	0	0	0	0	0	0	0.02
Flavobacterium album	0	0.02	0	0	0.02	0.02	0	0	0	0	0	0	0	0	0	0	0	0	0	0	0	0	0	0	0	0.02	0	0	0	0	0	0.02	0	0	0	0	0	0	0	0	0	0	0	0	0	0	0	0	0
Flavonifractor plautii	0.48	0.4	0.81	0.54	0.6	0.45	0.44	0.44	0.64	0.76	0.38	0.45	0.22	0.31	0.15	0.15	0.06	0.14	0.23	0.15	0.13	0.12	0.24	0.36	0.52	0.57	0.77	0.83	0.41	0.34	0.54	0.49	0.66	0.69	0.7	0.51	0.13	0.18	0.69	0.39	0.21	0.22	0.13	0.34	0.25	0.34	0.26	0.21	0.48
Flintibacter sp. KGMB00164	0	0	0	0	0	0	0	0	0	0	0	0	0	0	0	0	0	0	0	0	0	0	0	0	0	0	0	0	0	0	0	0	0	0	0	0	0	0	0	0	0	0	0	0	0	0	0	0	0
Fusobacterium nucleatum	0.03	0.03	0.03	0.04	0.03	0.03	0.02	0.02	0.04	0.04	0.02	0.03	0.02	0.02	0	0	0	0	0	0	0	0	0.02	0.02	0.03	0.03	0.03	0.04	0.02	0.02	0.03	0.03	0.03	0.03	0.03	0.02	0.02	0.02	0.02	0.02	0	0	0	0.02	0	0.02	0.02	0	0.03
Fusobacterium periodonticum	0	0	0	0	0	0	0	0	0.02	0.02	0	0	0	0	0	0	0	0	0	0	0	0	0	0	0	0	0	0	0	0	0	0	0	0	0	0	0	0	0	0	0	0	0	0	0	0	0	0	0
Fusobacterium ulcerans	0	0	0	0	0	0	0	0	0.02	0	0	0	0	0	0	0	0	0	0	0	0	0	0	0	0	0	0	0	0	0	0	0	0	0	0	0	0	0	0	0	0	0	0	0	0	0	0	0	0
Fusobacterium varium	0	0	0	0	0	0	0	0	0.02	0.02	0	0	0	0	0	0	0	0	0	0	0	0	0	0	0	0	0	0.02	0	0	0	0	0	0	0	0	0	0	0	0	0	0	0	0	0	0	0	0	0
Gammaproteobacteria bacterium ESL0073	0.03	0.02	0	0.03	0	0	0	0.02	0	0.02	0	0	0	0	0	0	0	0	0	0	0	0	0	0	0	0.02	0	0	0	0	0.03	0.03	0.03	0.02	0	0	0	0	0.02	0	0	0	0	0	0	0	0	0	0
Gemmatirosa kalamazoonesis	0.02	0	0	0	0	0.02	0	0	0.02	0	0	0	0	0	0	0	0	0	0	0	0	0	0	0	0	0	0	0	0	0.02	0	0	0	0	0	0	0	0	0	0	0	0	0	0	0	0	0	0	0
Geosporobacter ferrireducens	0.02	0.02	0.02	0.02	0.02	0.02	0	0	0.02	0.03	0	0.02	0	0	0	0	0	0	0	0	0	0	0	0	0.02	0.02	0.02	0.03	0.02	0.02	0.02	0.02	0.03	0.02	0.02	0.02	0	0	0.02	0	0	0	0	0	0	0	0	0	0.02
Gordonibacter massiliensis	0	0.02	0	0	0.02	0	0	0	0	0	0.02	0	0	0	0	0	0	0	0	0	0	0	0	0	0	0	0	0.02	0	0	0	0	0	0	0	0	0	0	0.02	0	0	0	0	0	0	0	0	0	0.02
Gordonibacter pamelaeae	0	0.02	0.02	0	0.03	0	0	0	0	0.02	0.02	0.02	0	0	0	0	0	0	0	0	0	0	0	0	0	0	0.02	0.02	0	0	0	0.02	0.02	0.02	0.02	0	0	0	0.02	0	0	0	0	0	0	0	0	0	0.02
Gordonibacter urolithinfaciens	0	0.02	0	0	0.02	0	0	0	0	0	0.02	0	0	0	0	0	0	0	0	0	0	0	0	0	0	0	0	0	0	0	0	0	0	0	0	0	0	0	0.02	0	0	0	0	0	0	0	0	0	0.02
Gottschalkia acidurici	0	0.02	0	0	0	0	0	0	0	0	0	0	0	0	0	0	0	0	0	0	0	0	0	0	0	0	0	0	0	0	0	0	0	0	0	0	0	0	0	0	0	0	0	0	0	0	0	0	0
Haliscomenobacter hydrossis	0	0.02	0	0	0.02	0.02	0	0	0	0	0	0	0	0	0	0	0	0	0	0	0	0	0	0	0	0	0	0	0	0	0	0	0	0	0	0	0	0	0	0	0	0	0	0	0	0	0	0	0
Halomonas sp. N3-2A	0.77	0.18	0.11	0.55	0.06	0.04	0.4	0.53	0.72	1.67	0.59	0.17	0.23	0.18	0.07	0.05	0.59	0.11	0.14	0.13	0.16	0.17	0.04	0.22	0.62	0.51	0.76	0.18	0.25	0.38	1.06	0.61	1.36	1.06	0.4	0.7	0.12	0.37	0.41	0.22	0.11	0.25	0.08	0.07	0.02	0.09	0.22	0.11	0.11
Hathewaya histolytica	0	0.02	0	0	0	0	0	0	0.02	0.02	0	0	0	0	0	0	0	0	0	0	0	0	0	0	0	0	0	0	0	0	0	0	0	0.02	0	0	0	0	0	0	0	0	0	0	0	0	0	0	0
Helicobacter bilis	0	0	0.02	0	0	0	0	0.02	0	0	0	0	0	0	0	0	0	0	0	0	0	0	0	0	0	0	0.02	0.02	0	0	0	0	0	0	0	0	0	0	0	0	0	0	0	0	0	0	0	0	0
Helicobacter cinaedi	0.09	0.05	0.15	0.11	0.07	0	0.05	0.13	0.07	0.1	0.02	0	0.03	0.03	0	0.02	0.02	0.03	0.04	0.02	0.02	0	0.02	0.06	0.11	0.11	0.13	0.13	0.05	0.08	0.09	0.07	0.13	0.1	0.07	0.05	0	0	0.06	0.04	0.02	0.03	0.03	0.04	0.02	0.03	0.1	0.02	0.02
Helicobacter hepaticus	0.13	0.07	0.21	0.15	0.09	0.02	0.06	0.17	0.09	0.14	0.02	0	0.04	0.04	0.02	0.03	0.03	0.04	0.06	0.02	0.03	0.02	0.03	0.08	0.16	0.15	0.17	0.17	0.07	0.1	0.12	0.09	0.18	0.14	0.1	0.07	0	0.02	0.08	0.05	0.03	0.04	0.04	0.06	0.03	0.04	0.13	0.03	0.03
Helicobacter himalayensis	0.02	0	0.03	0.02	0	0	0	0.02	0	0.02	0	0	0	0	0	0	0	0	0	0	0	0	0	0	0.02	0.02	0.02	0.03	0	0.02	0.02	0	0.02	0.02	0	0	0	0	0	0	0	0	0	0	0	0	0.02	0	0
Helicobacter pylori	0.02	0.02	0.03	0.03	0.02	0	0	0.02	0.02	0.02	0	0	0	0	0	0	0	0	0	0	0	0	0	0	0.02	0.02	0.02	0.02	0	0.02	0.02	0.02	0.02	0.02	0.02	0	0	0	0	0	0	0	0	0	0	0	0	0	0
Helicobacter typhlonius	0.12	0.06	0.2	0.14	0.08	0	0.06	0.17	0.09	0.13	0.02	0	0.04	0.04	0.02	0.03	0.03	0.04	0.06	0.02	0.03	0.02	0.03	0.07	0.15	0.14	0.17	0.17	0.07	0.1	0.11	0.08	0.17	0.14	0.1	0.06	0	0.02	0.08	0.05	0.03	0.04	0.04	0.05	0.03	0.04	0.13	0.03	0.02
Heliobacterium modesticaldum	0	0	0	0	0	0	0	0	0	0.02	0	0	0	0	0	0	0	0	0	0	0	0	0	0	0	0	0	0.02	0	0	0	0	0	0	0	0	0	0	0.02	0	0	0	0	0	0	0	0	0	0
Herbinix luporum	0.04	0.04	0.05	0.04	0.05	0.04	0.03	0.04	0.05	0.06	0.03	0.03	0.02	0.03	0	0.02	0	0	0.02	0.02	0	0	0.02	0.03	0.05	0.06	0.06	0.09	0.04	0.04	0.05	0.05	0.05	0.05	0.06	0.04	0.02	0.02	0.05	0.03	0.02	0.02	0	0.03	0.02	0.02	0.02	0.02	0.05
Hungateiclostridiaceae bacterium KB18	0	0	0	0	0	0.15	0	0	0	0	0	0	0	0	0	0	0	0	0	0	0	0	0	0	0	0	0	0	0	0	0	0	0	0	0	0	0	0	0	0	0	0	0	0	0	0	0	0	0
Hungateiclostridium clariflavum	0.02	0.02	0.02	0.02	0.02	0.02	0	0.02	0.02	0.02	0	0	0	0	0	0	0	0	0	0	0	0	0	0.02	0.02	0.03	0.02	0.03	0.02	0.02	0.02	0.02	0.02	0.02	0.02	0.02	0	0	0.02	0	0	0	0	0	0	0	0	0	0.02
Hungateiclostridium saccincola	0	0.02	0	0	0.02	0	0	0	0.02	0.02	0	0	0	0	0	0	0	0	0	0	0	0	0	0	0	0.02	0	0.02	0	0	0	0	0.02	0	0	0	0	0	0	0	0	0	0	0	0	0	0	0	0
Hungateiclostridium thermocellum	0.02	0.02	0.02	0.02	0.02	0.02	0	0	0.02	0.02	0	0	0	0	0	0	0	0	0	0	0	0	0	0	0	0.02	0.02	0.02	0	0.02	0.02	0.02	0.02	0.02	0.02	0	0	0	0.02	0	0	0	0	0	0	0	0	0	0.02
Hungatella hathewayi	0.16	0.14	0.21	0.15	0.16	0.13	0.11	0.12	0.2	0.23	0.08	0.11	0.07	0.1	0.05	0.05	0.02	0.05	0.08	0.05	0.04	0.04	0.08	0.12	0.17	0.25	0.25	0.32	0.16	0.15	0.17	0.17	0.21	0.2	0.23	0.18	0.05	0.06	0.25	0.12	0.06	0.07	0.04	0.12	0.08	0.1	0.08	0.07	0.17
Hymenobacter nivis	0.02	0.02	0.02	0.02	0.02	0.02	0	0	0.02	0	0	0	0	0	0	0	0	0	0	0	0	0	0	0	0	0.02	0	0	0	0.02	0	0	0	0	0	0	0	0	0	0	0	0	0	0	0	0	0	0	0.02
Hymenobacter sedentarius	0.03	0.04	0.03	0.03	0.03	0.04	0.02	0.02	0.03	0.02	0.02	0.02	0.02	0.02	0	0	0	0	0	0	0	0.02	0.02	0.02	0	0.03	0	0.02	0.02	0.04	0.02	0.02	0.02	0.02	0.02	0.02	0	0	0.02	0	0	0	0	0	0	0	0	0	0.04
Hymenobacter sp. 17J36-26	0.02	0.02	0.02	0.02	0.02	0.02	0	0	0.02	0	0	0	0	0	0	0	0	0	0	0	0	0	0	0	0	0.02	0	0	0	0.02	0	0	0	0	0	0	0	0	0	0	0	0	0	0	0	0	0	0	0.02
Hymenobacter sp. APR13	0.03	0.04	0.03	0.03	0.03	0.04	0.02	0.02	0.03	0.03	0.02	0.02	0.02	0.02	0	0	0	0	0.02	0	0	0.02	0.02	0.02	0	0.03	0	0.03	0.03	0.04	0.02	0.02	0.02	0.02	0.02	0.02	0	0	0.02	0	0	0	0	0	0	0	0	0	0.03
Hymenobacter sp. DG01	0.03	0.04	0.03	0.03	0.03	0.03	0	0	0.03	0.02	0	0	0.02	0.02	0	0	0	0	0	0	0	0.02	0.02	0.02	0	0.03	0	0.02	0.02	0.04	0.02	0.02	0.02	0	0	0	0	0	0	0	0	0	0	0	0	0	0	0	0.03
Hymenobacter sp. DG25A	0.02	0.02	0.02	0.02	0.02	0.03	0	0	0.02	0.02	0	0	0	0	0	0	0	0	0	0	0	0	0	0	0	0.02	0	0.02	0.02	0.03	0	0	0	0	0	0	0	0	0	0	0	0	0	0	0	0	0	0	0.02
Hymenobacter sp. DG25B	0.02	0.02	0.02	0.02	0.02	0.03	0	0	0.02	0.02	0	0	0	0	0	0	0	0	0	0	0	0	0	0	0	0.02	0	0	0.02	0.02	0	0	0	0	0	0	0	0	0	0	0	0	0	0	0	0	0	0	0.02
Hymenobacter sp. PAMC 26554	0.02	0.03	0.02	0.02	0.02	0.02	0	0	0.02	0.02	0	0	0	0	0	0	0	0	0	0	0	0	0	0	0	0.02	0	0.02	0.02	0.03	0	0	0	0	0	0	0	0	0	0	0	0	0	0	0	0	0	0	0.02
Hymenobacter sp. PAMC 26628	0.02	0.02	0.02	0.02	0.02	0.03	0	0	0.02	0.02	0	0	0	0	0	0	0	0	0	0	0	0	0	0	0	0.02	0	0	0	0.02	0	0	0	0	0	0	0	0	0	0	0	0	0	0	0	0	0	0	0.02
Hymenobacter sp. sh-6	0.02	0.02	0.02	0.02	0.02	0.02	0	0	0.02	0.02	0	0	0	0	0	0	0	0	0	0	0	0	0	0	0	0	0	0	0	0.02	0	0	0	0	0	0	0	0	0	0	0	0	0	0	0	0	0	0	0.02
Hymenobacter swuensis	0.03	0.03	0.02	0.02	0.02	0.03	0	0	0.03	0.02	0	0	0	0	0	0	0	0	0	0	0	0	0	0.02	0	0.02	0	0.02	0.02	0.03	0	0.02	0.02	0	0	0	0	0	0	0	0	0	0	0	0	0	0	0	0.02
Intestinimonas butyriciproducens	0.27	0.22	0.44	0.31	0.33	0.23	0.24	0.24	0.35	0.41	0.18	0.22	0.12	0.17	0.08	0.08	0.03	0.08	0.13	0.08	0.08	0.07	0.13	0.21	0.27	0.32	0.4	0.46	0.23	0.2	0.29	0.26	0.36	0.37	0.38	0.27	0.07	0.1	0.36	0.2	0.11	0.12	0.07	0.19	0.13	0.19	0.15	0.12	0.27
Jeotgalicoccus saudimassiliensis	0	0	0	0	0	0	0.02	0	0	0	0	0	0	0	0	0	0	0	0	0	0	0	0	0	0	0	0	0	0	0	0	0	0	0	0	0	0	0	0	0	0	0	0	0	0	0	0	0	0
Ketobacter alkanivorans	0.03	0.03	0.03	0.03	0.02	0.02	0.02	0.02	0.04	0.04	0.02	0.03	0.02	0.02	0	0	0	0	0	0	0	0	0	0.02	0.03	0.03	0.03	0.04	0.03	0.03	0.03	0.03	0.03	0.04	0.03	0.02	0	0	0.03	0.02	0	0	0	0.02	0	0	0	0	0.03
Klebsiella oxytoca	0.02	0.02	0	0.02	0	0	0	0	0.02	0.02	0	0	0	0	0	0	0	0	0	0	0	0	0	0	0	0.02	0	0	0	0	0.02	0.02	0	0	0	0	0	0	0	0	0	0	0	0	0	0	0	0	0
Klebsiella pneumoniae	0.1	0.09	0.08	0.1	0.07	0.08	0.08	0.08	0.15	0.15	0.12	0.09	0.04	0.04	0.05	0.04	0.42	0.08	0.03	0.03	0.04	0.04	0.1	0.05	0.16	0.11	0.12	0.09	0.08	0.16	0.15	0.14	0.15	0.14	0.08	0.08	0.04	0.05	0.1	0.06	0.03	0.04	0.03	0.04	0.05	0.07	0.05	0.04	0.15
Klebsiella variicola	0	0.03	0	0	0	0	0	0	0.04	0	0	0	0	0	0	0	0	0	0	0	0	0.02	0	0	0	0	0	0	0	0	0	0	0	0	0	0	0	0	0	0	0	0	0	0	0	0	0	0	0
Kurthia sp. 11kri321	0	0	0	0	0	0	0.04	0.03	0	0	0	0	0	0	0	0	0.03	0	0	0	0	0	0.04	0	0	0	0	0	0	0.04	0	0.04	0	0	0	0	0	0	0	0	0	0	0	0	0	0	0	0	0
Lachnoanaerobaculum umeaense	0.04	0.04	0.05	0.03	0.04	0.03	0.02	0.03	0.04	0.05	0.02	0.03	0.02	0.02	0	0	0	0	0.02	0	0	0	0.02	0.02	0.04	0.05	0.05	0.07	0.03	0.03	0.04	0.04	0.04	0.04	0.04	0.03	0	0.02	0.05	0.02	0	0	0	0.02	0.02	0.02	0.02	0.02	0.04
Lachnoclostridium phocaeense	0.31	0.28	0.44	0.3	0.32	0.27	0.23	0.25	0.42	0.52	0.18	0.22	0.14	0.19	0.12	0.12	0.04	0.1	0.16	0.11	0.09	0.1	0.16	0.23	0.37	0.54	0.54	0.69	0.33	0.28	0.37	0.35	0.46	0.41	0.5	0.39	0.08	0.11	0.5	0.22	0.14	0.14	0.09	0.23	0.15	0.2	0.17	0.15	0.34
Lachnoclostridium phytofermentans	0.05	0.05	0.06	0.05	0.05	0.05	0.04	0.04	0.06	0.08	0.03	0.04	0.03	0.04	0.02	0.02	0	0.02	0.03	0.02	0	0	0.03	0.03	0.06	0.07	0.08	0.1	0.04	0.04	0.06	0.06	0.07	0.06	0.07	0.05	0.02	0.02	0.07	0.03	0.02	0.03	0	0.03	0.02	0.03	0.03	0.02	0.05
Lachnoclostridium sp. YL32	1.51	1.26	2.07	1.4	1.51	1.21	1.02	1.13	1.85	2.22	0.83	1.06	0.63	0.92	0.48	0.51	0.18	0.48	0.74	0.53	0.33	0.37	0.71	1.01	1.69	2.51	2.42	3.39	1.59	1.35	1.74	1.65	1.94	1.92	2.2	1.69	0.4	0.55	2.41	1.03	0.66	0.65	0.39	1.07	0.72	0.93	0.77	0.68	1.63
Lachnospiraceae bacterium	0	0	0	0	0	0	0	0	0	0	0	0	0	0	0	0	0	0	0	0	0	0	0	0	0	0	0	0	0	0	0	0	0	0	0	0	0	0	0	0	0	0	0	0	0	0	0	0	0
Lachnospiraceae bacterium Choco86	0.14	0.12	0.15	0.13	0.14	0.17	0.1	0.1	0.16	0.19	0.08	0.11	0.06	0.09	0.04	0.04	0.02	0.04	0.06	0.05	0.03	0.04	0.07	0.09	0.16	0.23	0.21	0.3	0.17	0.13	0.16	0.16	0.16	0.15	0.2	0.16	0.05	0.05	0.18	0.09	0.05	0.05	0.04	0.1	0.06	0.08	0.06	0.06	0.18
Lachnospiraceae bacterium GAM79	0.35	0.27	0.42	0.34	0.32	0.3	0.23	0.25	0.47	0.52	0.16	0.22	0.12	0.2	0.11	0.11	0.04	0.09	0.17	0.11	0.08	0.09	0.17	0.25	0.32	0.55	0.48	0.69	0.36	0.3	0.4	0.39	0.46	0.41	0.54	0.39	0.11	0.15	0.59	0.24	0.13	0.13	0.13	0.3	0.17	0.23	0.17	0.17	0.4
Lachnospiraceae bacterium KGMB03038	0.17	0.17	0.24	0.18	0.18	0.17	0.14	0.15	0.22	0.29	0.12	0.14	0.08	0.11	0.07	0.07	0.02	0.06	0.09	0.06	0.05	0.06	0.1	0.13	0.22	0.29	0.3	0.39	0.19	0.15	0.21	0.21	0.25	0.25	0.28	0.23	0.06	0.07	0.3	0.14	0.08	0.08	0.06	0.14	0.09	0.13	0.1	0.09	0.19
Lachnospiraceae bacterium oral taxon 500	0.03	0.03	0.05	0.03	0.03	0.03	0.03	0.03	0.04	0.05	0.02	0.02	0.02	0.03	0	0	0	0.02	0.02	0.02	0	0	0.02	0.03	0.03	0.05	0.05	0.06	0.03	0.03	0.04	0.04	0.05	0.05	0.04	0.03	0	0	0.05	0.03	0.02	0.02	0	0.03	0.02	0.02	0.02	0.02	0.04
Lactobacillus animalis	0	0.03	0	0.02	0	0.03	0.02	0	0	0	0.02	0	0	0	0	0	0	0	0	0	0	0	0	0	0	0	0	0	0	0.02	0	0.02	0	0	0	0	0	0	0	0	0	0	0	0	0	0	0	0	0.02
Lactobacillus johnsonii	0.27	0.02	0.22	0.28	0	0.07	0.18	0.04	0.38	0.51	0.25	0.15	0.02	0	0.02	0.04	0.03	0.02	0.03	0.02	0.15	0.07	0.38	0.35	0.05	0.04	0.08	0.04	0.2	0.59	0.04	0.06	0.03	0.04	0.12	0.14	0.14	0.19	0.09	0.05	0.1	0.1	0.03	0.11	0.1	0.06	0.08	0.06	0.39
Lactobacillus murinus	0.15	0.51	0.24	0.41	0.25	0.69	0.32	0.09	0.1	0.11	0.45	0.13	0.22	0.13	0.03	0.03	0.12	0.08	0.04	0.06	0.02	0.03	0.09	0.08	0.13	0.22	0.11	0.21	0.24	0.31	0.18	0.42	0.06	0.11	0.2	0.25	0.18	0.13	0.21	0.16	0.06	0.16	0.02	0.07	0.03	0.05	0.07	0.03	0.51
Lactococcus garvieae	0	0	0	0	0	0	0	0.02	0	0	0	0	0.05	0.07	0	0	0.02	0	0	0.03	0	0.06	0.02	0	0	0	0	0	0	0	0	0	0	0.02	0	0	0	0	0.04	0.05	0	0	0	0.11	0	0.02	0	0	0
Lactococcus lactis	0.02	0.02	0.02	0.02	0.02	0	0	0	0.02	0.02	0	0	0	0.02	0	0	0	0	0	0	0	0	0	0	0	0.02	0	0.02	0	0	0.02	0.02	0.02	0.02	0	0	0	0	0	0	0	0	0	0.02	0	0	0	0	0
Legionella pneumophila	0	0	0	0	0	0.02	0.02	0.02	0.03	0.02	0.02	0.02	0.02	0.02	0	0	0	0	0	0	0	0	0.02	0.02	0	0	0	0	0	0	0.02	0.02	0.02	0.02	0	0.02	0	0	0.02	0.02	0	0	0	0	0	0	0.02	0	0
Libanicoccus massiliensis	0.02	0.02	0.02	0.02	0.02	0	0	0	0.02	0.02	0	0	0	0	0	0	0	0	0	0	0	0	0	0	0	0	0.02	0.02	0	0.02	0	0	0	0	0	0	0	0	0	0	0	0	0	0	0	0	0	0	0.02
Listeria ivanovii	0.02	0	0	0	0	0.02	0	0	0	0.02	0	0	0	0	0	0	0	0	0	0	0	0	0	0	0	0.03	0.02	0.04	0	0	0	0.02	0.02	0.02	0.02	0	0	0	0.06	0	0	0	0	0	0	0	0	0	0.03
Listeria monocytogenes	0.06	0.05	0.03	0.1	0.05	0	0.03	0.04	0.03	0.03	0.02	0.02	0	0	0	0	0	0	0	0	0	0	0	0	0.04	0.04	0.04	0.04	0.02	0.03	0.06	0.07	0.02	0	0.02	0.02	0	0	0.02	0	0	0	0	0.02	0	0.02	0	0	0.02
Longibaculum sp. KGMB06250	0.13	0.15	0.21	0.13	0.17	0.13	0.12	0.13	0.19	0.22	0.1	0.11	0.08	0.1	0.06	0.07	0.02	0.05	0.07	0.06	0.04	0.05	0.07	0.09	0.18	0.28	0.25	0.39	0.15	0.12	0.15	0.15	0.21	0.19	0.19	0.16	0.04	0.06	0.29	0.11	0.07	0.07	0.04	0.11	0.07	0.1	0.08	0.07	0.14
Lysinibacillus sphaericus	0	0	0	0.02	0	0	0.02	0.02	0.02	0.02	0	0	0	0	0	0	0	0	0	0	0	0	0	0	0	0	0	0.02	0	0	0	0.02	0	0	0	0	0	0	0	0	0	0	0	0	0	0	0	0	0
Magnetospirillum gryphiswaldense	0.05	0.04	0.06	0.07	0.04	0.03	0.03	0.03	0.05	0.04	0.02	0.03	0.02	0.02	0	0	0	0	0.02	0	0	0	0.02	0.04	0.03	0.04	0.04	0.05	0.03	0.03	0.04	0.04	0.03	0.04	0.04	0.03	0.02	0	0.03	0.02	0	0	0	0.03	0.02	0.02	0.02	0.02	0.04
Maribacter cobaltidurans	0.02	0.02	0.02	0.02	0.02	0	0	0	0	0	0	0	0	0	0	0	0	0	0	0	0	0	0	0	0	0.02	0	0.02	0	0.02	0.02	0.02	0.02	0.02	0	0	0	0	0	0.02	0	0	0	0	0	0	0	0	0.02
Megasphaera elsdenii	0	0	0	0	0	0	0	0	0.02	0.02	0	0	0	0	0	0	0	0	0	0	0	0	0	0	0	0	0	0.02	0	0	0	0	0	0.02	0	0	0	0	0	0	0	0	0	0	0	0	0	0	0
Megasphaera stantonii	0.02	0.02	0.02	0.02	0.02	0	0	0	0.02	0.02	0	0	0	0	0	0	0	0	0	0	0	0	0	0	0	0.02	0.02	0.02	0	0	0	0	0.02	0.02	0.02	0	0	0	0.02	0	0	0	0	0	0	0	0	0	0.02
Methylobacterium phyllosphaerae	0.02	0.02	0	0	0.02	0.02	0	0	0	0	0	0	0	0	0	0	0	0	0	0	0	0	0	0	0	0	0	0	0	0.02	0	0	0	0	0	0	0	0	0	0	0	0	0	0	0	0	0	0	0
Monoglobus pectinilyticus	0.09	0.11	0.07	0.08	0.1	0.06	0.05	0.06	0.09	0.08	0.07	0.07	0.06	0.06	0.03	0.04	0.02	0.03	0.03	0.04	0.04	0.04	0.05	0.04	0.07	0.06	0.07	0.08	0.05	0.09	0.11	0.12	0.05	0.05	0.05	0.04	0.06	0.06	0.04	0.03	0.03	0.03	0.04	0.05	0.03	0.05	0.04	0.03	0.09
Moraxella osloensis	0	0	0	0	0	0	0	0	0	0	0	0	0	0	0	0	0	0	0	0	0	0	0	0	0	0	0	0	0	0	0	0	0	0	0	0	0	0	0	0	0	0	0	0	0	0	0	0	0
Mordavella sp. Marseille-P3756	0.17	0.16	0.21	0.18	0.18	0.17	0.13	0.14	0.22	0.28	0.1	0.12	0.08	0.11	0.07	0.07	0.03	0.05	0.08	0.05	0.05	0.06	0.09	0.12	0.21	0.28	0.3	0.36	0.18	0.15	0.2	0.19	0.25	0.25	0.28	0.22	0.06	0.07	0.29	0.13	0.09	0.08	0.05	0.13	0.09	0.13	0.1	0.09	0.19
Morganella morganii	0.02	0.02	0	0.02	0	0	0	0	0	0	0	0	0	0	0	0	0	0	0	0	0	0	0	0	0	0.02	0	0.02	0	0	0	0.02	0	0	0	0	0	0	0.02	0	0	0	0	0	0	0	0	0	0
Mucilaginibacter gotjawali	0	0.02	0	0	0.02	0	0	0	0	0	0	0	0	0	0	0	0	0	0	0	0	0	0	0	0	0.02	0	0.02	0	0.02	0	0.02	0.02	0.02	0	0	0	0	0	0	0	0	0	0	0	0	0	0	0.02
Mucilaginibacter paludis	0.02	0.03	0.02	0.02	0.02	0.02	0	0	0.02	0	0	0	0	0	0	0	0	0	0	0	0	0	0	0	0	0.02	0	0.02	0.02	0.02	0.02	0.02	0.02	0.02	0	0	0	0	0.02	0	0	0	0	0	0	0	0	0	0.02
Mucilaginibacter sp. HYN0043	0.02	0.03	0.02	0.02	0.02	0.02	0	0	0.02	0	0	0.02	0	0	0	0	0	0	0	0	0	0	0	0	0	0.02	0	0.02	0	0.02	0.02	0.02	0.02	0.02	0	0	0	0	0.02	0.02	0	0	0	0	0	0	0	0	0.02
Mucinivorans hirudinis	0.05	0.06	0.04	0.05	0.06	0.05	0.02	0.02	0.05	0.03	0.03	0.04	0.02	0.02	0.02	0.03	0	0.02	0.02	0.02	0.02	0.03	0.03	0.03	0.03	0.05	0.03	0.05	0.04	0.05	0.04	0.05	0.05	0.04	0.02	0.02	0.02	0.02	0.03	0.03	0.02	0	0.02	0.02	0.02	0.02	0.02	0.02	0.05
Murdochiella vaginalis	0	0	0	0	0	0	0	0	0	0.02	0	0	0	0	0	0	0	0	0	0	0	0	0	0	0	0	0	0.02	0	0	0	0	0	0	0	0	0	0	0.02	0	0	0	0	0	0	0	0	0	0
Muribaculum intestinale	1.78	2.46	1.43	1.65	2.15	2.6	1.06	1.1	1.85	1.43	0.92	1.16	1.33	1.25	0.8	0.81	0.66	0.86	0.85	0.84	1.11	1.27	1.14	1.16	0.66	1.87	0.63	1.46	1.57	1.82	1.16	1.81	1.11	1.17	1.09	1.19	0.75	0.76	1.39	1.08	0.67	0.65	0.67	0.71	0.94	0.85	1	1.01	1.71
Muribaculum sp. H5	2.42	3.44	2.29	2.41	2.94	3.06	1.67	1.64	2.33	1.77	1.54	1.89	1.89	1.72	1.67	1.69	1.39	1.67	1.64	1.58	2	2.21	2.04	1.99	0.96	2.56	0.87	2.04	2.38	2.73	1.7	2.53	1.62	1.69	1.56	1.75	1.44	1.46	2.05	1.82	1.41	1.47	1.45	1.42	1.85	1.62	1.78	1.76	2.73
Muribaculum sp. TLL-A4	1.97	2.81	13.22	1.89	2.44	2.39	1.17	1.14	1.89	1.42	26.85	27.41	1.4	1.26	47.36	43.85	48.55	57.07	24.27	24.47	54.28	50.47	16.25	11.34	0.84	2.11	0.75	1.7	1.67	2.23	1.58	2.36	5.43	6.67	5.7	6.22	44.92	47.13	27.7	42.03	42.04	48.01	41.69	24.87	48.5	44.57	41.41	45.15	2.15
Mycobacteroides chelonae	0.04	0.05	0.03	0.04	0.05	0.05	0.02	0.02	0.04	0.03	0.02	0.02	0.02	0.02	0	0	0	0	0	0	0	0.02	0	0	0.02	0.05	0.03	0.04	0.03	0.04	0.03	0.04	0.03	0.03	0.02	0.02	0	0	0.03	0.02	0	0	0	0	0	0.02	0	0	0.03
Niastella koreensis	0.02	0.02	0.02	0.02	0.02	0.02	0	0	0.02	0	0	0	0	0	0	0	0	0	0	0	0	0	0	0	0	0.02	0	0.02	0.02	0.02	0.02	0.02	0.02	0.02	0	0	0	0	0	0	0	0	0	0	0	0	0	0	0.02
Odoribacter splanchnicus	0.08	0.12	0.07	0.08	0.11	0.1	0.06	0.06	0.09	0.07	0.06	0.07	0.06	0.06	0.05	0.05	0.03	0.04	0.03	0.04	0.04	0.05	0.04	0.04	0.06	0.1	0.06	0.09	0.07	0.09	0.08	0.09	0.09	0.09	0.05	0.05	0.04	0.04	0.07	0.06	0.04	0.03	0.03	0.03	0.03	0.04	0.04	0.04	0.09
Oleiphilus messinensis	0.03	0.02	0.03	0.03	0.02	0	0.02	0.02	0.03	0.04	0.02	0.02	0	0.02	0	0	0	0	0	0	0	0	0	0.02	0.03	0.03	0.03	0.04	0.02	0.02	0.03	0.03	0.05	0.04	0.02	0.02	0	0	0.03	0.02	0	0	0	0	0	0	0.02	0	0.02
Olsenella sp. GAM18	0.02	0.02	0.02	0.02	0.02	0.02	0	0	0.02	0.02	0	0	0	0	0	0	0	0	0	0	0	0	0	0	0	0.02	0.02	0.02	0	0.02	0	0	0.02	0.02	0.02	0	0	0	0	0	0	0	0	0	0	0	0	0	0.02
Olsenella sp. Marseille-P2300	0	0	0.02	0	0	0	0	0	0	0.02	0	0	0	0	0	0	0	0	0	0	0	0	0	0	0	0	0.02	0.02	0	0	0	0	0.02	0.02	0.02	0	0	0	0.02	0	0	0	0	0	0	0	0	0	0
Ornithobacterium rhinotracheale	0.02	0.02	0.02	0	0.02	0.02	0	0	0.02	0	0.02	0.02	0	0	0.04	0.04	0	0.02	0.03	0.03	0.04	0.05	0.05	0.04	0	0.02	0	0	0.03	0.02	0	0	0.02	0.02	0.02	0.02	0	0	0.02	0.02	0.02	0.02	0.04	0.03	0.04	0.03	0.03	0.03	0.02
Oscillibacter sp. PEA192	0.14	0.1	0.24	0.16	0.16	0.08	0.14	0.15	0.2	0.21	0.08	0.09	0.05	0.09	0.05	0.05	0.02	0.04	0.06	0.04	0.04	0.03	0.06	0.12	0.14	0.15	0.23	0.23	0.11	0.09	0.18	0.13	0.2	0.2	0.19	0.14	0.04	0.06	0.17	0.12	0.06	0.07	0.04	0.11	0.05	0.1	0.08	0.06	0.13
Oscillibacter valericigenes	0.18	0.13	0.3	0.21	0.21	0.12	0.16	0.17	0.24	0.28	0.11	0.13	0.07	0.11	0.05	0.06	0.02	0.05	0.08	0.05	0.04	0.04	0.09	0.15	0.18	0.2	0.29	0.31	0.14	0.12	0.22	0.18	0.26	0.26	0.25	0.18	0.05	0.07	0.24	0.14	0.08	0.09	0.05	0.14	0.08	0.12	0.1	0.08	0.18
Paenalcaligenes hominis	0	0	0	0	0	0	0	0	0	0	0	0	0	0	0	0	0	0	0	0	0	0	0	0	0	0	0	0	0	0	0	0	0	0	0	0	0	0	0.02	0	0	0	0	0	0	0	0	0	0
Paenibacillus donghaensis	0	0	0.02	0	0	0	0	0	0	0.02	0	0	0	0	0	0	0	0	0	0	0	0	0	0	0	0.02	0.02	0.02	0	0	0	0	0.02	0.02	0.02	0	0	0	0.02	0	0	0	0	0	0	0	0	0	0
Paenibacillus durus	0	0	0	0	0	0	0	0	0	0.02	0	0	0	0	0	0	0	0	0	0	0	0	0	0	0	0.02	0	0.02	0	0	0	0	0	0	0	0	0	0	0.02	0	0	0	0	0	0	0	0	0	0
Paenibacillus mucilaginosus	0	0	0	0	0	0	0	0	0	0	0	0	0	0	0	0	0	0	0	0	0	0	0	0	0	0	0.02	0.02	0	0	0	0	0	0	0.02	0	0	0	0.02	0	0	0	0	0	0	0	0	0	0
Paenibacillus polymyxa	0.04	0.04	0.05	0.04	0.05	0.04	0.04	0.04	0.05	0.06	0.02	0.03	0.03	0.03	0	0.02	0	0	0.02	0.02	0	0	0.02	0.03	0.04	0.06	0.06	0.08	0.04	0.04	0.04	0.05	0.05	0.05	0.04	0.04	0	0.02	0.05	0.03	0.02	0.02	0.02	0.03	0.02	0.03	0.02	0.02	0.05
Paenibacillus sp. MBLB1234	0	0	0	0	0	0	0	0	0	0	0	0	0	0	0	0	0	0	0	0	0	0	0	0	0	0.02	0	0.02	0	0	0	0	0	0	0	0	0	0	0	0	0	0	0	0	0	0	0	0	0
Paenibacillus thiaminolyticus	0.02	0.02	0.02	0.02	0.02	0	0	0	0.02	0.02	0	0	0	0	0	0	0	0	0	0	0	0	0	0	0	0.02	0	0.02	0	0.02	0	0	0.02	0	0	0	0	0	0.02	0	0	0	0	0	0	0	0	0	0.02
Paeniclostridium sordellii	0	0.02	0	0	0.02	0	0	0	0.02	0.02	0	0	0	0	0	0	0	0	0	0	0	0	0	0	0	0	0	0.02	0	0	0	0	0	0	0	0	0	0	0	0	0	0	0	0	0	0	0	0	0
Paludibacter propionicigenes	0.05	0.07	0.04	0.04	0.06	0.04	0.03	0.03	0.05	0.03	0.03	0.04	0.03	0.03	0.02	0.03	0	0.02	0.02	0.02	0.02	0.02	0.02	0.03	0.03	0.05	0.03	0.05	0.04	0.05	0.04	0.05	0.05	0.05	0.03	0.02	0.02	0.02	0.03	0.03	0.02	0	0.02	0.02	0.02	0.02	0.02	0.02	0.05
Pannonibacter phragmitetus	0	0.02	0	0	0.02	0.02	0	0	0	0	0	0	0	0	0	0	0	0	0	0	0	0	0	0	0	0.02	0	0.02	0	0	0	0	0.02	0	0	0	0	0	0	0	0	0	0	0	0	0	0	0	0.02
Parabacteroides distasonis	1.05	1.55	0.97	1.1	1.4	1.01	0.58	0.57	1.04	0.76	0.7	0.86	0.48	0.53	0.75	0.78	0.24	0.34	0.27	0.33	0.45	0.54	0.39	0.43	0.84	1.26	0.86	1.21	0.8	1.2	1.15	1.34	1.31	1.29	0.4	0.37	0.48	0.45	0.78	0.87	0.4	0.28	0.35	0.35	0.4	0.58	0.34	0.35	1.26
Parabacteroides sp. CT06	0.38	0.56	0.34	0.4	0.53	0.39	0.28	0.28	0.37	0.28	0.3	0.34	0.22	0.24	0.32	0.33	0.16	0.21	0.14	0.16	0.2	0.22	0.21	0.22	0.31	0.47	0.33	0.46	0.36	0.43	0.44	0.48	0.5	0.5	0.22	0.22	0.21	0.19	0.3	0.36	0.25	0.19	0.16	0.15	0.18	0.25	0.19	0.2	0.44
Paraprevotella xylaniphila	0.19	0.27	0.18	0.21	0.23	0.25	0.22	0.23	0.24	0.18	0.13	0.16	0.22	0.25	0.13	0.14	0.09	0.13	0.14	0.16	0.12	0.15	0.17	0.17	0.1	0.19	0.09	0.19	0.2	0.21	0.13	0.17	0.15	0.15	0.17	0.17	0.08	0.08	0.12	0.11	0.11	0.08	0.08	0.1	0.1	0.1	0.18	0.19	0.2
Parvimonas micra	0.02	0.02	0.02	0.02	0.02	0.02	0	0	0.02	0.02	0	0	0	0	0	0	0	0	0	0	0	0	0	0	0	0.02	0	0.02	0	0	0.02	0.02	0.02	0.02	0	0	0	0	0	0	0	0	0	0	0	0	0	0	0
Pasteurella multocida	1.28	0.33	0.26	0.9	0.18	0.11	0.59	0.87	0.86	2.07	0.7	0.23	0.33	0.31	0.13	0.1	0.55	0.18	0.23	0.21	0.28	0.29	0.1	0.35	0.67	0.79	0.83	0.34	0.42	0.58	1.58	0.89	1.88	1.43	0.51	0.89	0.2	0.59	0.66	0.36	0.18	0.36	0.13	0.14	0.06	0.16	0.36	0.19	0.23
Pedobacter cryoconitis	0.02	0.03	0.02	0.02	0.03	0.02	0	0	0.02	0.02	0.02	0.02	0	0	0	0.02	0	0	0	0	0	0	0	0	0.02	0.03	0.02	0.02	0.02	0.02	0.02	0.02	0.03	0.03	0	0	0	0	0.02	0.02	0	0	0	0	0	0	0	0	0.02
Pedobacter ginsengisoli	0	0.02	0	0	0.02	0	0	0	0	0	0	0	0	0	0	0	0	0	0	0	0	0	0	0	0	0	0	0	0	0	0	0	0	0	0	0	0	0	0	0	0	0	0	0	0	0	0	0	0
Pedobacter sp. eg	0	0.02	0	0	0	0.02	0	0	0	0	0	0	0	0	0	0	0	0	0	0	0	0	0	0	0	0	0	0	0	0.02	0	0	0	0	0	0	0	0	0	0	0	0	0	0	0	0	0	0	0
Pedobacter sp. PACM 27299	0	0.02	0	0	0.02	0.02	0	0	0	0	0	0	0	0	0	0	0	0	0	0	0	0	0	0	0	0.02	0	0.02	0	0.02	0	0.02	0.02	0	0	0	0	0	0	0	0	0	0	0	0	0	0	0	0.02
Pelobacter propionicus	0	0.02	0	0	0.02	0	0	0	0	0	0	0	0	0	0	0	0	0	0	0	0	0	0	0	0	0.02	0	0.02	0	0	0	0	0	0	0	0	0	0	0	0	0	0	0	0	0	0	0	0	0
Petrimonas mucosa	0.08	0.12	0.07	0.08	0.1	0.1	0.05	0.06	0.09	0.07	0.05	0.06	0.06	0.06	0.04	0.04	0.03	0.04	0.03	0.03	0.04	0.05	0.04	0.05	0.04	0.09	0.04	0.08	0.07	0.09	0.07	0.09	0.07	0.07	0.05	0.05	0.03	0.03	0.06	0.05	0.03	0.02	0.02	0.03	0.03	0.04	0.04	0.04	0.09
Petrocella atlantisensis	0	0	0	0	0	0	0	0	0	0.02	0	0	0	0	0	0	0	0	0	0	0	0	0	0	0	0.02	0.02	0.03	0	0	0	0	0	0.02	0.02	0	0	0	0	0	0	0	0	0	0	0	0	0	0
Pontibacter actiniarum	0.02	0.03	0.02	0.02	0.02	0.02	0	0	0.02	0.02	0	0	0	0	0	0	0	0	0	0	0	0	0	0	0	0.02	0	0.02	0.02	0.02	0.02	0.02	0	0	0	0	0	0	0	0	0	0	0	0	0	0	0	0	0.02
Porphyromonas asaccharolytica	0.04	0.06	0.04	0.05	0.06	0.05	0.03	0.03	0.04	0.03	0.02	0.03	0.03	0.03	0.02	0.02	0	0.02	0	0	0.02	0.03	0.02	0.02	0.02	0.05	0.02	0.04	0.03	0.05	0.03	0.04	0.03	0.03	0.02	0.02	0.02	0.02	0.03	0.03	0	0	0	0	0.02	0.02	0.02	0.02	0.05
Porphyromonas cangingivalis	0.04	0.06	0.04	0.04	0.05	0.05	0.03	0.03	0.04	0.03	0.03	0.04	0.03	0.03	0.02	0.02	0	0.02	0.02	0.02	0.02	0.02	0.02	0.03	0.03	0.05	0.02	0.04	0.04	0.05	0.04	0.05	0.04	0.04	0.02	0.02	0.02	0.02	0.03	0.03	0.02	0	0	0.02	0.02	0.02	0.02	0.02	0.05
Porphyromonas crevioricanis	0.03	0.05	0.03	0.03	0.04	0.03	0.02	0.02	0.03	0.02	0.02	0.02	0.02	0.02	0.02	0.02	0	0	0	0	0.02	0.02	0.02	0.02	0.02	0.04	0.02	0.03	0.03	0.04	0.03	0.04	0.03	0.03	0.02	0.02	0.02	0	0.03	0.02	0	0	0	0	0	0.02	0	0	0.04
Porphyromonas gingivalis	0.12	0.17	0.11	0.13	0.15	0.16	0.07	0.07	0.13	0.11	0.08	0.1	0.08	0.08	0.06	0.06	0.04	0.05	0.05	0.05	0.06	0.07	0.07	0.07	0.07	0.12	0.06	0.12	0.09	0.14	0.1	0.12	0.1	0.11	0.06	0.07	0.05	0.05	0.08	0.07	0.04	0.03	0.04	0.05	0.05	0.05	0.06	0.06	0.12
Prevotella dentalis	0.34	0.46	0.35	0.4	0.39	0.39	0.23	0.25	0.38	0.29	0.22	0.27	0.23	0.27	0.13	0.15	0.11	0.16	0.15	0.18	0.17	0.21	0.24	0.24	0.14	0.31	0.12	0.32	0.26	0.39	0.18	0.23	0.21	0.2	0.17	0.18	0.15	0.14	0.17	0.16	0.09	0.08	0.11	0.14	0.14	0.13	0.16	0.16	0.37
Prevotella denticola	0.21	0.31	0.22	0.26	0.26	0.28	0.16	0.17	0.26	0.19	0.14	0.19	0.15	0.18	0.1	0.11	0.08	0.11	0.09	0.11	0.11	0.14	0.14	0.14	0.1	0.22	0.09	0.22	0.17	0.24	0.13	0.18	0.16	0.16	0.12	0.13	0.1	0.09	0.14	0.13	0.07	0.06	0.07	0.08	0.09	0.09	0.11	0.11	0.24
Prevotella enoeca	0.11	0.16	0.12	0.14	0.14	0.15	0.09	0.09	0.14	0.1	0.08	0.11	0.08	0.1	0.06	0.06	0.05	0.06	0.05	0.06	0.06	0.07	0.08	0.08	0.06	0.11	0.05	0.12	0.09	0.12	0.07	0.09	0.09	0.09	0.06	0.07	0.06	0.05	0.07	0.07	0.04	0.03	0.04	0.05	0.05	0.05	0.06	0.06	0.12
Prevotella fusca	0.07	0.11	0.07	0.08	0.1	0.11	0.06	0.06	0.09	0.07	0.05	0.07	0.05	0.06	0.03	0.04	0.03	0.04	0.03	0.04	0.04	0.04	0.05	0.05	0.04	0.08	0.04	0.08	0.06	0.07	0.05	0.07	0.06	0.06	0.05	0.05	0.03	0.03	0.06	0.05	0.03	0.02	0.02	0.03	0.03	0.03	0.04	0.04	0.07
Prevotella intermedia	0.16	0.25	0.18	0.21	0.21	0.21	0.15	0.16	0.21	0.16	0.13	0.17	0.13	0.16	0.09	0.09	0.07	0.1	0.08	0.1	0.09	0.11	0.13	0.12	0.09	0.17	0.08	0.19	0.14	0.19	0.11	0.14	0.14	0.13	0.1	0.1	0.08	0.08	0.11	0.1	0.07	0.05	0.06	0.07	0.08	0.08	0.09	0.1	0.19
Prevotella jejuni	0.03	0.04	0.03	0.04	0.04	0.04	0.03	0.03	0.04	0.03	0.02	0.03	0.02	0.03	0.02	0.02	0	0.02	0	0.02	0.02	0.02	0.02	0.02	0.02	0.03	0.02	0.03	0.02	0.03	0.02	0.03	0.03	0.03	0.02	0.02	0.02	0	0.02	0.02	0	0	0	0	0	0.02	0.02	0.02	0.03
Prevotella melaninogenica	0.04	0.07	0.05	0.06	0.06	0.06	0.05	0.05	0.06	0.04	0.04	0.05	0.04	0.05	0.03	0.03	0.02	0.03	0.03	0.03	0.03	0.04	0.04	0.04	0.03	0.05	0.03	0.05	0.04	0.05	0.03	0.04	0.04	0.04	0.03	0.03	0.03	0.02	0.04	0.03	0.03	0.02	0.02	0.03	0.03	0.03	0.03	0.03	0.05
Prevotella oris	0.09	0.13	0.1	0.12	0.11	0.11	0.08	0.09	0.12	0.09	0.07	0.1	0.07	0.09	0.05	0.05	0.04	0.06	0.05	0.06	0.05	0.06	0.08	0.08	0.05	0.09	0.04	0.1	0.08	0.11	0.06	0.07	0.08	0.07	0.06	0.06	0.05	0.04	0.05	0.05	0.04	0.03	0.04	0.04	0.04	0.04	0.06	0.06	0.11
Prevotella ruminicola	0.19	0.29	0.22	0.26	0.25	0.24	0.16	0.17	0.25	0.17	0.15	0.2	0.14	0.17	0.1	0.11	0.08	0.11	0.09	0.11	0.1	0.12	0.15	0.14	0.11	0.2	0.09	0.22	0.15	0.22	0.12	0.15	0.16	0.15	0.1	0.11	0.1	0.09	0.12	0.12	0.07	0.05	0.07	0.09	0.09	0.09	0.09	0.09	0.23
Prevotella scopos	0.04	0.06	0.04	0.05	0.05	0.04	0.04	0.04	0.05	0.04	0.03	0.04	0.03	0.04	0.02	0.02	0.02	0.02	0.02	0.02	0.02	0.02	0.03	0.03	0.02	0.04	0.02	0.04	0.03	0.04	0.03	0.03	0.03	0.03	0.02	0.02	0.02	0.02	0.03	0.02	0.02	0	0	0.02	0.02	0.02	0.02	0.02	0.05
Prevotella sp. oral taxon 299	0.03	0.04	0.03	0.04	0.04	0.04	0.03	0.03	0.04	0.03	0.02	0.03	0.02	0.03	0.02	0.02	0.02	0.02	0.02	0.02	0.02	0.02	0.03	0.02	0.02	0.03	0.02	0.03	0.03	0.03	0.02	0.02	0.03	0.02	0.02	0.02	0.02	0	0.02	0.02	0.02	0	0	0	0	0	0.02	0.02	0.03
Proteiniphilum saccharofermentans	0.1	0.13	0.09	0.1	0.12	0.1	0.06	0.06	0.09	0.07	0.06	0.07	0.06	0.06	0.04	0.05	0.03	0.04	0.03	0.03	0.04	0.05	0.04	0.05	0.06	0.1	0.06	0.1	0.08	0.11	0.08	0.1	0.09	0.09	0.05	0.04	0.04	0.04	0.06	0.07	0.03	0.03	0.03	0.03	0.04	0.04	0.03	0.03	0.11
Proteus mirabilis	0.03	0.07	0.04	0.04	0.06	0.03	0.03	0.07	0.18	0.06	0.04	0.15	0.19	0.03	0.05	0.05	1.26	0.09	0.02	0.06	0	0.04	0.11	0.09	0.06	0.04	0.02	0.03	0.03	0.08	0.07	0.03	0.05	0.08	0.02	0.02	0.06	0.07	0.08	0.03	0.05	0.05	0.02	0.06	0.05	0.02	0.03	0.02	0.04
Providencia rettgeri	0.03	0.02	0	0.02	0.02	0	0	0.02	0.02	0.02	0	0	0	0	0	0	0	0	0	0	0	0	0	0	0	0.02	0	0.02	0.02	0.02	0.02	0.02	0.02	0.02	0	0	0	0	0.02	0	0	0	0	0	0	0	0	0	0
Pseudobacter ginsenosidimutans	0	0	0	0	0	0	0	0	0	0	0	0	0	0	0	0	0	0	0	0	0	0	0	0	0	0	0	0	0	0	0	0	0	0	0	0	0	0	0	0	0	0	0	0	0	0	0	0	0
Pseudobutyrivibrio xylanivorans	0	0	0	0	0	0	0	0	0	0	0	0	0	0	0	0	0	0	0	0	0	0	0	0	0	0	0	0	0	0	0	0	0	0	0	0	0	0	0	0	0	0	0	0	0	0	0	0	0
Pseudoclostridium thermosuccinogenes	0	0.02	0.02	0.02	0.02	0	0	0	0.02	0.02	0	0	0	0	0	0	0	0	0	0	0	0	0	0	0.02	0.02	0.02	0.02	0	0	0.02	0.02	0.02	0.02	0.02	0.02	0	0	0.02	0	0	0	0	0	0	0	0	0	0.02
Pseudoflavitalea sp. 5GH32-13	0.02	0.03	0.02	0.02	0.03	0.02	0	0	0.02	0.02	0	0	0	0	0	0	0	0	0	0	0	0	0	0	0	0.02	0	0.02	0.02	0.02	0.02	0.02	0.02	0.02	0	0	0	0	0	0	0	0	0	0	0	0	0	0	0.02
Pseudomonas aeruginosa	0.06	0.04	0.06	0.05	0.08	0.07	0.05	0.07	0.04	0.06	0.03	0.03	0.07	0.06	0	0	0.02	0	0.03	0.04	0	0.02	0.03	0.05	0.04	0.07	0.07	0.07	0.06	0.12	0.1	0.09	0.06	0.08	0.05	0.03	0.05	0.03	0.06	0.04	0.03	0.03	0.03	0.05	0.03	0.03	0.03	0.02	0.12
Pseudomonas brassicacearum	0.02	0.02	0.02	0.02	0.02	0.02	0	0	0.02	0	0	0	0	0	0	0	0	0	0	0	0	0	0	0	0	0	0	0.02	0	0.02	0	0	0	0	0	0	0	0	0	0	0	0	0	0	0	0	0	0	0.02
Pseudomonas chlororaphis	0.03	0.03	0.03	0.03	0.03	0.03	0.02	0.02	0.03	0.03	0.02	0.02	0.02	0.02	0	0	0	0	0	0	0	0	0.02	0.02	0.02	0.03	0.02	0.03	0.03	0.03	0.02	0.03	0.02	0.02	0.02	0.02	0	0	0.02	0	0	0	0	0	0	0	0	0	0.03
Pseudomonas fluorescens	0.06	0.07	0.06	0.06	0.06	0.06	0.05	0.05	0.07	0.06	0.03	0.04	0.04	0.05	0.04	0.04	0.02	0.04	0.04	0.04	0.05	0.05	0.04	0.05	0.03	0.05	0.03	0.06	0.06	0.06	0.04	0.05	0.05	0.04	0.06	0.06	0.03	0.03	0.04	0.03	0.03	0.03	0.02	0.03	0.03	0.03	0.05	0.05	0.06
Pseudomonas fulva	0.03	0.02	0.02	0.02	0.02	0.02	0	0	0.02	0.02	0	0	0	0	0	0	0	0	0	0	0	0	0	0	0	0.02	0	0.02	0	0.02	0	0	0	0	0	0	0	0	0	0	0	0	0	0	0	0	0	0	0.02
Pseudomonas mendocina	0.02	0.02	0.02	0.02	0.02	0	0	0	0	0	0	0	0	0	0	0	0	0	0	0	0	0	0	0	0	0.02	0	0.02	0	0.02	0	0.02	0	0	0	0	0	0	0	0	0	0	0	0	0	0	0	0	0.02
Pseudomonas oleovorans	0	0	0	0	0	0	0	0.03	0.04	0.03	0	0	0	0	0	0	0	0	0	0	0	0	0	0	0	0.06	0	0.03	0	0	0	0	0.03	0.02	0	0	0	0	0	0	0	0	0	0	0	0	0	0	0
Pseudomonas putida	0.04	0.04	0.04	0.04	0.04	0.03	0.03	0.03	0.04	0.04	0.02	0.02	0.02	0.03	0	0	0	0	0.02	0.02	0	0.02	0.02	0.02	0.02	0.04	0.03	0.04	0.03	0.04	0.03	0.03	0.04	0.03	0.03	0.02	0	0.02	0.04	0.02	0	0	0	0.02	0	0.02	0.02	0.02	0.04
Pseudomonas sp. QZS01	0.02	0	0	0.02	0	0	0	0.02	0	0.02	0	0	0	0	0	0	0	0	0	0	0	0	0	0	0	0.02	0	0	0	0	0.03	0.02	0.03	0.02	0	0	0	0	0.02	0	0	0	0	0	0	0	0	0	0
Pseudomonas stutzeri	0.02	0.02	0.02	0.02	0.03	0.02	0	0.02	0.02	0.02	0	0	0	0	0	0	0	0	0	0	0	0	0	0.02	0	0.02	0.02	0.03	0.02	0.02	0.02	0.02	0.02	0.02	0.02	0.02	0	0	0.02	0	0	0	0	0	0	0	0	0	0.02
Pseudomonas syringae	0.04	0.03	0.03	0.03	0.03	0.03	0	0	0.03	0.03	0	0.02	0	0	0	0	0	0	0	0	0	0	0	0.02	0	0.02	0	0.03	0.02	0.03	0.02	0.02	0.02	0.02	0.02	0.02	0	0	0.02	0	0	0	0	0	0	0	0	0	0.02
Pseudopedobacter saltans	0.02	0.02	0.02	0.02	0.02	0.02	0	0	0.02	0	0	0	0	0	0	0	0	0	0	0	0	0	0	0	0	0.02	0	0.02	0	0.02	0.02	0.02	0.02	0.02	0	0	0	0	0	0	0	0	0	0	0	0	0	0	0.02
Psychrobacter alimentarius	0	0	0	0	0	0	0	0	0	0	0	0	0	0	0	0	0.02	0	0	0	0	0	0	0	0	0	0	0	0	0	0	0	0	0	0	0	0	0	0	0	0	0	0	0	0	0	0	0	0
Psychrobacter arcticus	0	0	0	0	0	0	0	0	0	0	0	0	0	0	0	0	0	0	0	0	0	0	0	0	0	0	0	0	0	0	0	0	0	0	0	0	0	0	0	0	0	0	0	0	0	0	0	0	0
Psychrobacter sp. AntiMn-1	0	0	0	0	0	0	0	0	0	0	0	0	0	0	0	0	0	0	0	0	0	0	0	0	0	0	0	0	0	0	0	0	0	0	0	0	0	0	0	0	0	0	0	0	0	0	0	0	0
Psychrobacter sp. P11F6	0	0	0	0	0	0	0	0	0	0	0	0	0	0	0	0	0	0	0	0	0	0	0	0	0	0	0	0	0	0	0	0	0	0	0	0	0	0	0	0	0	0	0	0	0	0	0	0	0
Psychrobacter sp. P11G3	0	0	0	0	0	0	0	0	0	0	0	0	0	0	0	0	0	0	0	0	0	0	0	0	0	0	0	0	0	0	0	0	0	0	0	0	0	0	0	0	0	0	0	0	0	0	0	0	0
Psychrobacter sp. PRwf-1	0	0	0	0	0	0	0	0	0	0	0	0	0	0	0	0	0.02	0	0	0	0	0	0	0	0	0	0	0	0	0	0	0	0	0	0	0	0	0	0	0	0	0	0	0	0	0	0	0	0
Psychrobacter sp. YP14	0	0	0	0	0	0	0	0	0	0	0	0	0	0	0	0	0	0	0	0	0	0	0	0	0	0	0	0	0	0	0	0	0	0	0	0	0	0	0	0	0	0	0	0	0	0	0	0	0
Psychrobacter urativorans	0	0	0	0	0	0	0	0	0	0	0	0	0	0	0	0	0	0	0	0	0	0	0	0	0	0	0	0	0	0	0	0	0	0	0	0	0	0	0	0	0	0	0	0	0	0	0	0	0
Ralstonia solanacearum	0.02	0.02	0.02	0.02	0.02	0.02	0	0	0.02	0.02	0	0	0	0	0	0	0	0	0	0	0	0	0	0	0	0.02	0	0.02	0	0.02	0	0	0	0	0	0	0	0	0	0	0	0	0	0	0	0	0	0	0.02
Raoultella ornithinolytica	0	0	0	0	0	0	0	0	0.02	0	0	0	0	0	0	0	0	0	0	0	0	0	0	0	0	0	0	0	0	0	0	0.02	0.02	0.02	0	0	0	0	0	0	0	0	0	0	0	0	0	0	0
Rhizobium etli	0.02	0.02	0.02	0.02	0.02	0.02	0	0	0.02	0.02	0	0	0	0	0	0	0	0	0	0	0	0	0	0	0	0.02	0	0.02	0	0.02	0	0	0	0	0	0	0	0	0	0	0	0	0	0	0	0	0	0	0.02
Rhizobium leguminosarum	0.02	0.02	0.02	0.02	0.02	0.02	0	0	0.02	0.02	0	0	0	0	0	0	0	0	0	0	0	0	0	0	0	0.02	0.02	0.02	0.02	0.02	0.02	0.02	0.02	0.02	0.02	0.02	0	0	0	0	0	0	0	0	0	0	0	0	0.02
Rhodobacter sphaeroides	0	0	0.02	0	0.02	0	0	0	0	0	0	0	0	0	0	0	0	0	0	0	0	0	0	0	0	0	0	0	0	0	0	0	0	0	0	0	0	0	0	0	0	0	0	0	0	0	0	0	0.02
Rhodococcus opacus	0.02	0.02	0.02	0.02	0.02	0.02	0	0	0.02	0.02	0	0	0	0	0	0	0	0	0	0	0	0	0	0	0	0.02	0	0.02	0	0.02	0	0	0	0	0	0	0	0	0	0	0	0	0	0	0	0	0	0	0.02
Rhodopseudomonas palustris	0.03	0.03	0.03	0.03	0.03	0.03	0	0.02	0.03	0.03	0	0	0.02	0.02	0	0	0	0	0	0	0	0	0.02	0.02	0	0.02	0.02	0.03	0.02	0.03	0.02	0.02	0.02	0.02	0.02	0.02	0	0	0.02	0	0	0	0	0	0	0	0	0	0.02
Rhodothermus marinus	0.02	0.02	0.02	0.02	0.02	0.02	0	0	0.02	0.02	0	0	0	0	0	0	0	0	0	0	0	0	0	0	0	0.02	0	0.02	0	0.02	0	0.02	0	0	0	0	0	0	0	0	0	0	0	0	0	0	0	0	0.02
Robiginitalea biformata	0.03	0.03	0.02	0.02	0.03	0.03	0	0.02	0.03	0.02	0	0.02	0.02	0.02	0	0	0	0	0	0	0	0	0.02	0.02	0	0.02	0	0.02	0.02	0.03	0.02	0.02	0.02	0.02	0	0.02	0	0	0	0	0	0	0	0	0	0	0	0	0.03
Roseburia hominis	0.29	0.26	0.39	0.27	0.29	0.22	0.19	0.22	0.35	0.4	0.15	0.19	0.12	0.18	0.1	0.11	0.03	0.09	0.14	0.1	0.07	0.08	0.15	0.21	0.31	0.5	0.43	0.64	0.31	0.27	0.32	0.31	0.36	0.35	0.45	0.34	0.08	0.1	0.41	0.18	0.12	0.13	0.08	0.21	0.14	0.19	0.15	0.14	0.36
Roseburia intestinalis	0.33	0.28	0.44	0.32	0.34	0.28	0.22	0.25	0.41	0.46	0.19	0.25	0.15	0.22	0.1	0.11	0.04	0.1	0.16	0.12	0.07	0.08	0.16	0.23	0.36	0.56	0.51	0.76	0.39	0.3	0.38	0.37	0.41	0.4	0.52	0.39	0.09	0.11	0.44	0.19	0.15	0.15	0.09	0.24	0.15	0.19	0.17	0.15	0.4
Rufibacter sp. DG31D	0.02	0.02	0.02	0.02	0.02	0.02	0	0	0.02	0	0	0	0	0	0	0	0	0	0	0	0	0	0	0	0	0.02	0	0.02	0.02	0.02	0	0.02	0	0	0	0	0	0	0	0	0	0	0	0	0	0	0	0	0.02
Rufibacter tibetensis	0	0.02	0	0.02	0.02	0	0	0	0	0	0	0	0	0	0	0	0	0	0	0	0	0	0	0	0	0.02	0	0	0	0.02	0	0	0	0	0	0	0	0	0	0	0	0	0	0	0	0	0	0	0.02
Ruminococcaceae bacterium CPB6	0.03	0.03	0.03	0.03	0.03	0.03	0.02	0.02	0.03	0.04	0.02	0.02	0.02	0.02	0	0	0	0	0	0	0	0	0	0.02	0.03	0.04	0.04	0.05	0.02	0.02	0.03	0.03	0.03	0.04	0.03	0.03	0	0	0.03	0.02	0	0	0	0.02	0	0.02	0	0	0.03
Ruminococcus albus	0.03	0.03	0.03	0.04	0.03	0.02	0.02	0.02	0.04	0.04	0.02	0.02	0.02	0.03	0	0	0	0	0	0	0	0	0.02	0.03	0.02	0.04	0.03	0.04	0.03	0.03	0.03	0.03	0.03	0.03	0.04	0.03	0	0	0.03	0	0	0	0	0.02	0	0.02	0.02	0	0.03
Ruminococcus bicirculans	0.02	0.02	0.03	0.03	0.02	0.02	0.02	0.02	0.03	0.03	0.02	0.02	0.02	0.03	0	0	0	0	0	0	0	0	0.02	0.03	0.02	0.03	0.03	0.04	0.02	0.02	0.03	0.02	0.03	0.03	0.03	0.03	0	0	0.02	0	0	0	0	0.02	0	0	0.02	0	0.03
Ruminococcus champanellensis	0.05	0.04	0.06	0.05	0.05	0.04	0.04	0.04	0.06	0.07	0.03	0.03	0.03	0.04	0	0	0	0	0.02	0.02	0	0.02	0.03	0.04	0.04	0.06	0.06	0.07	0.05	0.04	0.05	0.05	0.06	0.06	0.06	0.05	0.02	0.02	0.06	0.03	0.02	0.02	0.02	0.03	0.02	0.03	0.03	0.02	0.05
Ruminococcus gnavus	0	0	0	0	0	0	0	0	0	0	0	0	0	0	0	0	0	0	0	0	0	0	0	0	0	0	0	0	0	0	0	0	0	0	0	0	0	0	0	0	0	0	0	0	0	0	0	0	0
Ruminococcus sp. JE7A12	0.02	0.02	0.02	0.02	0.02	0.02	0	0	0.02	0.02	0	0.02	0	0.02	0	0	0	0	0	0	0	0	0	0	0.02	0.02	0.02	0.02	0	0.02	0.02	0.02	0.02	0.02	0.02	0	0	0	0.02	0	0	0	0	0	0	0	0	0	0.02
Runella sp. SP2	0	0.02	0	0	0.02	0.02	0	0	0	0	0	0	0	0	0	0	0	0	0	0	0	0	0	0	0	0	0	0	0	0	0	0	0	0	0	0	0	0	0	0	0	0	0	0	0	0	0	0	0
Ruthenibacterium lactatiformans	0.11	0.16	0.17	0.12	0.2	0.11	0.14	0.11	0.16	0.17	0.12	0.2	0.09	0.1	0.07	0.06	0.06	0.07	0.06	0.05	0.08	0.07	0.08	0.1	0.13	0.17	0.17	0.22	0.14	0.09	0.12	0.11	0.16	0.16	0.14	0.11	0.04	0.05	0.18	0.1	0.08	0.07	0.04	0.08	0.09	0.09	0.08	0.07	0.13
Salmonella enterica	0.2	0.12	0.11	0.15	0.1	0.12	0.19	0.13	0.23	0.34	0.15	0.12	0.06	0.07	0.04	0.04	0.08	0.04	0.06	0.04	0.06	0.05	0.04	0.09	0.19	0.18	0.24	0.14	0.09	0.12	0.21	0.18	0.28	0.27	0.14	0.16	0.04	0.07	0.13	0.09	0.04	0.06	0.04	0.05	0.05	0.05	0.08	0.05	0.09
Selenomonas ruminantium	0.02	0.02	0.03	0.02	0.03	0.02	0.02	0.02	0.03	0.03	0	0.02	0	0.02	0	0	0	0	0	0	0	0	0	0.02	0.02	0.03	0.02	0.03	0.02	0.02	0.02	0.02	0.02	0.02	0.02	0.02	0	0	0.03	0	0	0	0	0	0	0	0	0	0.02
Selenomonas sp. oral taxon 478	0	0	0.02	0	0	0	0	0	0.02	0.02	0	0	0	0	0	0	0	0	0	0	0	0	0	0	0	0.02	0.02	0.02	0	0	0	0	0	0	0	0	0	0	0	0	0	0	0	0	0	0	0	0	0
Serratia marcescens	0.02	0.02	0.02	0.02	0.02	0	0	0	0.02	0.02	0	0	0	0	0	0	0	0	0	0	0	0	0	0	0	0.02	0	0.02	0	0.02	0.02	0.02	0.02	0.02	0.02	0	0	0	0.02	0	0	0	0	0	0	0	0	0	0.02
Shewanella algae	0.02	0.02	0	0.02	0	0	0	0	0	0	0	0	0	0	0	0	0	0	0	0	0	0	0	0	0	0.02	0	0	0	0.02	0.02	0.02	0.02	0	0	0	0	0	0	0	0	0	0	0	0	0	0	0	0
Shigella boydii	0	0	0	0	0	0.04	0	0	0.05	0.05	0.04	0.05	0	0	0	0	0.07	0	0	0	0	0	0	0	0.06	0	0.08	0	0	0	0	0	0.03	0.03	0.03	0.03	0	0	0	0	0	0	0	0	0	0	0	0	0
Shigella dysenteriae	0	0	0	0	0	0.05	0	0	0.06	0.06	0.04	0.05	0	0	0	0	0.06	0	0	0	0	0	0	0	0.07	0	0.09	0	0	0	0	0	0.03	0.03	0.03	0.02	0	0	0	0	0	0	0	0	0	0	0	0	0
Shigella flexneri	0	0.03	0	0	0	0.13	0	0	0.18	0.18	0.12	0.13	0.04	0	0	0	0.19	0	0	0	0	0	0	0	0.18	0	0.24	0	0	0	0.03	0.02	0.07	0.09	0.07	0.06	0	0	0	0	0.02	0	0	0	0.02	0	0	0	0
Shigella sonnei	0	0	0	0	0	0.02	0	0	0.03	0.03	0.02	0.02	0	0	0	0	0	0	0	0	0	0	0	0	0.03	0	0.04	0	0	0	0	0	0.02	0.02	0.02	0.02	0	0	0	0	0	0	0	0	0	0	0	0	0
Slackia heliotrinireducens	0.02	0.02	0.02	0.02	0.02	0.02	0	0	0.02	0.02	0	0	0	0	0	0	0	0	0	0	0	0	0	0	0	0.02	0.02	0.02	0	0.02	0.02	0.02	0.02	0.02	0.02	0	0	0	0.02	0	0	0	0	0	0	0	0	0	0.02
Solibacillus silvestris	0	0	0	0	0	0	0	0	0	0	0	0	0	0	0	0	0.02	0	0	0	0	0	0	0	0	0	0	0	0	0.11	0	0	0	0	0	0	0	0	0	0	0	0	0	0	0	0	0	0	0
Sorangium cellulosum	0.03	0.03	0.03	0.03	0.03	0.03	0.02	0.02	0.03	0.03	0.02	0.02	0.02	0.02	0	0	0	0	0	0	0	0	0	0.02	0.02	0.03	0.02	0.03	0.02	0.03	0.02	0.02	0.03	0.03	0.02	0.02	0	0	0.03	0.02	0	0	0	0	0	0.02	0.02	0	0.03
Sphingobacterium sp. B29	0	0.02	0	0	0.02	0	0	0	0	0	0	0	0	0	0	0	0	0	0	0	0	0	0	0	0	0	0	0	0	0	0	0	0	0	0	0	0	0	0	0	0	0	0	0	0	0	0	0	0.02
Sphingobacterium thalpophilum	0.02	0.03	0.02	0.02	0.03	0.03	0.02	0.02	0.02	0.02	0	0.02	0	0	0	0	0	0	0	0	0	0	0	0	0.02	0.03	0.02	0.03	0.02	0.03	0.02	0.03	0.03	0.02	0	0	0	0	0.02	0.02	0	0	0	0	0	0	0	0	0.03
Spirosoma montaniterrae	0.02	0.02	0	0.02	0.02	0.02	0	0	0.02	0	0	0	0	0	0	0	0	0	0	0	0	0	0	0	0	0.02	0	0	0	0.02	0	0	0	0	0	0	0	0	0	0	0	0	0	0	0	0	0	0	0.02
Sporanaerobacter sp. NJN-17	0	0	0	0	0	0	0	0	0.02	0.02	0	0	0	0	0	0	0	0	0	0	0	0	0	0	0	0.02	0.02	0.02	0	0	0	0	0.02	0.02	0.02	0	0	0	0	0	0	0	0	0	0	0	0	0	0
Sporosarcina ureae	0	0.02	0	0	0	0	0	0	0	0	0	0	0	0	0	0	0	0	0	0	0	0	0	0	0	0.02	0	0.02	0	0	0	0.02	0.02	0.02	0	0	0	0	0	0	0	0	0	0	0	0	0	0	0
Staphylococcus aureus	0.06	0.12	0.08	0.06	0.12	0.05	0.06	0.05	0.08	0.06	0.04	0.04	0.08	0.07	0.03	0.03	0.02	0.02	0.05	0.03	0.02	0.03	0.06	0.05	0.04	0.1	0.04	0.15	0.06	0.07	0.07	0.06	0.06	0.07	0.05	0.04	0.03	0.04	0.21	0.06	0.03	0.02	0.03	0.04	0.04	0.06	0.05	0.04	0.06
Staphylococcus cohnii	0	0	0	0	0	0	0	0	0	0	0	0	0	0	0	0	0	0	0	0	0	0	0	0	0	0	0	0	0	0	0	0	0	0	0	0	0	0	0	0	0	0	0	0	0	0	0	0	0
Staphylococcus epidermidis	0	0.02	0.02	0	0.02	0	0	0	0.02	0.02	0	0	0	0	0	0	0	0	0	0	0	0	0	0	0	0	0	0.02	0	0	0	0	0	0	0	0	0	0	0	0	0	0	0	0	0	0	0	0	0
Staphylococcus haemolyticus	0	0	0	0	0	0	0	0	0	0	0	0	0	0	0	0	0	0	0	0	0	0	0	0	0	0	0	0	0	0	0	0	0	0	0	0	0	0	0	0	0	0	0	0	0	0	0	0	0
Staphylococcus hominis	0	0	0	0	0	0	0	0	0	0	0	0	0	0	0	0	0	0	0	0	0	0	0	0	0	0	0	0	0	0	0	0	0	0	0	0	0	0	0	0	0	0	0	0	0	0	0	0	0
Staphylococcus nepalensis	0	0	0	0	0	0	0	0	0	0	0	0	0	0	0	0	0	0	0	0	0	0	0.02	0	0	0	0	0	0	0	0	0	0	0	0	0	0	0	0	0	0	0	0	0	0	0	0	0	0
Staphylococcus pasteuri	0.05	0	0.02	0.08	0.05	0	0.03	0.03	0.03	0.02	0	0	0	0.04	0	0	0	0	0.02	0	0	0	0.02	0.05	0.02	0.04	0	0.02	0.03	0.02	0.02	0.03	0.03	0	0	0.02	0	0.02	0.02	0	0.02	0	0.02	0.06	0.02	0.02	0.04	0	0.06
Staphylococcus saprophyticus	0	0	0	0	0	0	0	0	0	0	0	0.02	0	0	0	0	0	0	0	0	0	0	0	0	0	0	0	0	0	0	0	0	0	0	0	0	0	0	0	0	0	0	0	0	0	0	0	0	0
Staphylococcus sciuri	0	0.07	0	0	0.25	0	0.04	0.06	0.02	0	0	0	0.03	0.05	0	0	0.03	0.02	0	0	0	0	0.06	0	0.02	0	0	0.02	0	0.14	0.04	0	0	0	0	0	0	0	0	0.02	0.11	0.06	0	0.03	0.25	0	0.14	0.04	0.04
Staphylococcus simulans	0	0	0	0	0	0	0	0	0	0	0	0	0	0	0	0	0	0	0	0	0	0	0	0	0	0	0	0	0	0	0	0	0	0	0	0	0	0	0	0	0	0	0	0	0	0	0	0	0
Staphylococcus stepanovicii	0	0	0	0	0	0	0	0	0	0	0	0	0	0.02	0	0	0.02	0	0	0	0	0	0.03	0	0	0	0	0	0	0	0	0	0	0	0	0	0	0	0	0	0	0	0	0	0	0	0	0	0
Staphylococcus warneri	0.02	0.02	0.02	0.04	0.02	0	0	0	0	0	0	0	0	0	0	0	0	0	0	0	0	0	0	0	0	0.02	0	0.02	0	0	0	0.02	0	0	0	0	0	0	0	0	0	0	0	0	0	0	0	0	0
Staphylococcus xylosus	0	0	0	0	0	0	0.03	0	0	0	0	0.02	0.03	0	0	0	0.02	0	0.05	0	0	0	0.65	0.56	0	0	0	0	0	0.02	0.05	0.02	0	0	0	0	0	0	0.02	0.02	0	0	0.05	0.03	0.05	0	0.02	0	0
Stenotrophomonas maltophilia	0.04	0.04	0.04	0.04	0.04	0.03	0.02	0.02	0.03	0.03	0.02	0.02	0.02	0.02	0	0	0	0	0.02	0.02	0.02	0.02	0.02	0.03	0.02	0.03	0.02	0.03	0.03	0.04	0.03	0.03	0.03	0.02	0.02	0.02	0	0	0.03	0.02	0	0	0	0.02	0	0.02	0.02	0.02	0.03
Streptobacillus moniliformis	0.02	0.02	0.02	0.02	0.02	0	0	0	0.02	0.02	0	0	0	0	0	0	0	0	0	0	0	0	0	0	0.02	0.03	0.03	0.04	0.03	0.03	0.02	0.02	0	0	0.02	0.02	0	0	0	0	0	0	0	0	0	0	0	0	0.03
Streptococcus acidominimus	0	0	0.02	0	0	0	0	0	0.02	0.02	0	0	0	0	0	0	0	0	0	0	0	0	0	0	0	0.02	0.02	0.03	0	0	0	0	0.02	0.02	0	0	0	0	0.02	0	0	0	0	0	0	0	0	0	0
Streptococcus gallolyticus	0.08	0.08	0.09	0.08	0.09	0.07	0.05	0.05	0.08	0.09	0.05	0.05	0.05	0.06	0.03	0.03	0.02	0.03	0.04	0.03	0.02	0.03	0.04	0.05	0.06	0.1	0.08	0.12	0.07	0.08	0.08	0.08	0.08	0.08	0.07	0.06	0.03	0.03	0.09	0.05	0.03	0.03	0.03	0.06	0.03	0.04	0.04	0.03	0.08
Streptococcus pyogenes	0.08	0.07	0.11	0.07	0.08	0.08	0.07	0.08	0.11	0.14	0.05	0.05	0.04	0.06	0.03	0.03	0	0.03	0.04	0.04	0.02	0.03	0.04	0.05	0.08	0.17	0.11	0.26	0.1	0.08	0.1	0.09	0.12	0.12	0.11	0.09	0.02	0.03	0.13	0.07	0.04	0.03	0.02	0.05	0.04	0.06	0.05	0.05	0.1
Streptococcus suis	0.03	0.02	0.04	0.03	0.02	0.02	0.02	0.03	0.03	0.03	0.02	0.04	0.02	0.03	0	0	0	0	0	0	0	0.02	0.02	0.02	0.02	0.02	0.03	0.03	0.02	0.03	0.02	0.02	0.04	0.03	0.02	0.02	0	0	0.03	0.03	0.02	0	0	0.02	0.02	0.02	0	0	0.03
Streptomyces albidoflavus	0.02	0.02	0.02	0.02	0.02	0.02	0	0	0.02	0.02	0	0	0	0	0	0	0	0	0	0	0	0	0	0	0	0	0	0	0	0.02	0	0	0	0	0	0	0	0	0	0	0	0	0	0	0	0	0	0	0.02
Streptomyces hygroscopicus	0.02	0.02	0.02	0.02	0.03	0.02	0.02	0.02	0.02	0.02	0	0	0	0	0	0	0	0	0	0	0	0	0	0	0	0	0.02	0.02	0.02	0.02	0	0	0.02	0.02	0	0	0	0	0.02	0	0	0	0	0	0	0	0	0	0.02
Streptomyces lividans	0	0	0	0	0	0	0	0	0	0	0	0	0	0	0	0	0	0	0	0	0	0	0	0	0	0.06	0	0	0	0	0.05	0.05	0	0	0.06	0	0	0	0	0	0	0	0	0	0	0	0	0	0
Streptomyces venezuelae	0.02	0.02	0	0	0.02	0.02	0	0	0.02	0.02	0	0	0	0	0	0	0	0	0	0	0	0	0	0	0	0	0	0	0	0.02	0	0	0	0	0	0	0	0	0	0	0	0	0	0	0	0	0	0	0
Tannerella forsythia	0.14	0.2	0.13	0.15	0.19	0.16	0.09	0.09	0.14	0.11	0.09	0.11	0.08	0.08	0.08	0.08	0.04	0.06	0.04	0.05	0.07	0.08	0.06	0.07	0.1	0.17	0.1	0.15	0.12	0.16	0.14	0.16	0.15	0.15	0.07	0.07	0.06	0.06	0.1	0.11	0.06	0.04	0.04	0.05	0.05	0.07	0.06	0.06	0.16
Tannerella sp. oral taxon HOT-286	0.17	0.2	0.14	0.16	0.18	0.19	0.08	0.08	0.15	0.12	0.08	0.1	0.09	0.09	0.04	0.05	0.04	0.05	0.06	0.06	0.07	0.09	0.08	0.09	0.06	0.14	0.06	0.12	0.12	0.19	0.1	0.12	0.09	0.1	0.06	0.07	0.06	0.06	0.08	0.08	0.03	0.03	0.04	0.05	0.06	0.05	0.06	0.05	0.16
Thermacetogenium phaeum	0	0	0	0	0.02	0	0	0	0	0	0	0	0	0	0	0	0	0	0	0	0	0	0	0	0	0.02	0	0.02	0	0	0	0	0.02	0	0	0	0	0	0	0	0	0	0	0	0	0	0	0	0
Thermoanaerobacterium thermosaccharolyticum	0	0.02	0	0.02	0.02	0	0	0	0.02	0.02	0	0	0	0	0	0	0	0	0	0	0	0	0	0	0	0.02	0.02	0.02	0	0	0.02	0	0	0	0	0	0	0	0	0	0	0	0	0	0	0	0	0	0.02
Thermoclostridium stercorarium	0	0	0	0	0	0	0	0	0.02	0.02	0	0	0	0	0	0	0	0	0	0	0	0	0	0	0	0.02	0.02	0.02	0	0	0	0	0.02	0.02	0.02	0	0	0	0	0	0	0	0	0	0	0	0	0	0
Treponema denticola	0	0.02	0	0.02	0.02	0	0	0	0.02	0.02	0	0	0	0	0	0	0	0	0	0	0	0	0	0	0	0	0	0.02	0	0	0	0	0	0	0	0	0	0	0	0	0	0	0	0	0	0	0	0	0
Treponema succinifaciens	0.02	0.02	0.03	0.02	0.02	0	0.02	0.02	0.02	0.02	0	0	0	0	0	0	0	0	0	0	0	0	0	0	0	0.02	0.02	0.03	0.02	0.02	0.02	0.02	0.02	0.02	0.02	0.02	0	0	0.02	0	0	0	0	0	0	0	0	0	0.02
Trueperella pyogenes	0	0	0.02	0	0	0	0	0	0	0	0	0	0	0	0	0	0	0	0	0	0	0	0	0	0	0	0	0.02	0	0	0	0	0	0.02	0.02	0	0	0	0	0	0	0	0	0	0	0	0	0	0
Turicibacter sp. H121	0.09	0.08	0	0.08	0.06	0.03	0.02	0.02	0	0	0	0	0.04	0	0	0	0	0	0.03	0.02	0	0	0	0	0	0	0	0	0.07	0	0	0	0	0	0	0	0	0	0	0	0	0.02	0	0	0	0	0.03	0.03	0
Victivallales bacterium CCUG 44730	0.02	0.02	0.02	0.02	0.02	0	0	0	0.02	0	0	0	0	0	0	0	0	0	0	0	0	0	0	0	0	0.02	0	0.02	0	0.02	0	0	0	0	0	0	0	0	0	0	0	0	0	0	0	0	0	0	0.02
Weeksella virosa	0	0	0	0	0	0	0	0	0	0	0	0	0	0	0	0	0	0	0	0	0	0	0	0	0	0	0	0	0	0	0	0	0	0	0	0	0	0	0	0	0	0	0	0	0	0	0	0	0
Yersinia pestis	0	0.02	0.02	0.02	0	0.05	0.04	0.02	0.06	0.03	0.03	0.03	0	0.02	0	0	0	0	0	0	0	0	0	0	0.03	0.08	0.04	0.06	0.03	0.06	0	0	0.03	0.02	0.02	0.03	0	0	0	0	0	0	0	0	0	0	0	0	0.04
[truncated: 43 more columns]

## Sheet: TableS4
CAZy gene abundance
CAZY	CA1	CA2	CA3	CA4	CA5	CA6	CB1	CB2	CB3	CB4	CB5	CB6	CC1	CC2	CC3	CC4	CC5	CC6	CD1	CD2	CD3	CD4	CD5	CD6	PA1	PA2	PA3	PA4	PA5	PA6	PB1	PB2	PB3	PB4	PB5	PB6	PC1	PC2	PC3	PC4	PC5	PC6	PD1	PD2	PD3	PD4	PD5	PD6	MA1
AA10	3.11498e-05	4.38208e-05	2.5326e-05	3.27959e-05	4.11306e-05	4.37177e-05	4.68036e-05	4.09889e-05	2.98337e-05	1.786e-05	4.35057e-05	4.04522e-05	4.19202e-05	4.10495e-05	3.92698e-05	4.02068e-05	4.05784e-05	3.35013e-05	1.90156e-05	2.10712e-05	2.06959e-05	2.32265e-05	2.74734e-05	2.54523e-05	2.97327e-05	2.80439e-05	2.4282e-05	2.35891e-05	3.44927e-05	3.77587e-05	2.9674e-05	3.05577e-05	3.34191e-05	3.76319e-05	2.78272e-05	2.97434e-05	3.72048e-05	3.2846e-05	2.2531e-05	3.84856e-05	4.5846e-05	3.20052e-05	2.13377e-05	1.51462e-05	1.29319e-05	1.611e-05	1.68137e-05	1.90841e-05	3.64564e-05
AA3_2	0	0	0	0	0	0	0	0	0	0	0	0	0	0	0	0	0	0	0	0	0	0	0	0	0	0	0	0	0	0	0	0	0	0	0	0	0	0	0	0	0	0	0	0	0	0	0	0	4.03527e-07
CBM0	1.15428e-07	0	2.17133e-06	1.39295e-07	0	0	3.59803e-07	1.20418e-07	3.50279e-07	1.207e-06	1.37335e-06	1.84613e-06	5.78049e-08	4.1381e-08	0	0	0	2.57877e-08	1.02152e-07	0	4.32803e-07	6.83827e-07	3.58201e-07	1.76912e-07	1.53096e-06	8.25043e-08	8.2944e-07	4.36362e-08	9.18643e-08	0	3.75233e-07	4.41088e-07	1.07768e-07	2.31314e-08	0	4.44057e-08	6.3628e-07	9.10641e-07	1.17723e-06	1.44451e-06	0	0	2.75171e-08	5.10286e-08	5.01663e-08	5.21365e-08	0	0	0
CBM0+GT39	5.77467e-05	8.28956e-05	4.3535e-05	5.96974e-05	7.97079e-05	9.76499e-05	4.3503e-05	4.36032e-05	6.22735e-05	4.57577e-05	5.49147e-05	6.56382e-05	5.24324e-05	5.20659e-05	2.8994e-05	3.09825e-05	2.91624e-05	3.30557e-05	1.63027e-05	2.28254e-05	4.3147e-05	4.63504e-05	3.23533e-05	2.92954e-05	4.52363e-05	6.14097e-05	3.35811e-05	5.14488e-05	4.17015e-05	5.13737e-05	4.17206e-05	6.2224e-05	4.67219e-05	4.77774e-05	2.81415e-05	3.28115e-05	4.65462e-05	4.01743e-05	5.3183e-05	5.89032e-05	2.06121e-05	1.58359e-05	2.40999e-05	2.21579e-05	2.74135e-05	2.48894e-05	1.7899e-05	1.80755e-05	5.15589e-05
CBM12+GH18+3.2.1.-	2.41484e-08	5.71841e-07	0	2.47002e-08	4.67835e-07	2.78921e-08	2.50911e-08	0	2.48663e-07	4.27228e-07	5.06043e-08	0	6.15009e-08	4.40269e-08	8.94379e-07	9.4735e-07	0	1.58005e-07	8.15124e-08	2.87589e-08	3.51959e-07	6.28341e-07	3.73116e-07	4.57179e-07	0	0	0	0	0	0	0	0	0	0	0	0	0	0	0	0	0	0	0	0	0	0	0	0	0
CBM13	1.22943e-07	6.2702e-08	1.04733e-07	3.01805e-07	0	0	2.81033e-07	1.49633e-07	6.12923e-07	0	8.04463e-07	1.57586e-07	3.44421e-07	1.03108e-06	1.77883e-07	2.7613e-08	0	2.47199e-07	1.38331e-07	3.22115e-07	2.16932e-07	2.15807e-07	4.5653e-07	2.73793e-07	0	0	0	0	0	0	0	0	0	0	0	0	0	0	0	0	0	0	0	0	0	0	0	0	0
CBM13+CBM2+CBM36+CBM6+GH10+GH43_16	0	0	0	0	0	0	0	0	0	0	0	0	0	0	0	0	0	0	0	0	0	0	0	0	0	0	0	0	0	0	0	0	0	0	0	0	0	0	0	0	0	0	0	0	0	0	0	0	0
CBM13+CBM2+CBM6+GH43_16	4.9315e-07	1.61132e-06	7.32652e-07	4.92116e-08	1.13646e-06	4.29287e-06	3.62431e-07	5.64658e-07	1.13718e-06	1.57348e-06	4.94135e-07	8.81813e-07	1.54696e-06	1.95171e-06	3.49114e-06	2.49417e-06	2.91171e-07	4.0342e-07	1.61049e-06	1.47542e-06	1.08468e-06	1.27863e-06	1.61824e-06	9.01293e-07	5.44452e-07	1.30635e-06	6.97309e-07	1.39541e-06	2.40329e-06	4.70358e-07	1.09971e-07	8.01411e-07	9.71053e-07	7.41907e-07	1.45513e-06	9.58819e-07	1.07667e-06	1.63687e-06	2.76007e-06	8.66878e-07	2.36466e-07	4.17618e-07	1.13539e-06	1.47738e-06	7.79609e-07	1.59094e-06	3.08889e-07	1.66615e-07	3.20707e-06
CBM13+CBM2+GH10	0	0	0	0	0	0	0	0	0	0	1.0141e-07	4.61509e-09	0	0	0	0	1.21429e-07	3.72037e-07	0	0	0	0	1.48597e-06	1.84387e-06	1.2657e-08	1.50914e-08	5.05726e-08	1.06423e-08	0	0	0	0	0	0	0	3.249e-08	0	0	0	0	2.9858e-07	8.71967e-08	0	0	0	0	0	0	0
CBM13+CBM35+GH98	8.2855e-07	8.8035e-07	4.22763e-07	3.8843e-07	9.91624e-07	4.28657e-06	1.02231e-06	9.15386e-07	6.54772e-07	9.89412e-07	6.42637e-07	9.95645e-07	1.58261e-06	1.5578e-06	1.70664e-06	1.62831e-06	2.72833e-07	4.82046e-07	1.35953e-06	1.439e-06	5.3301e-07	7.19619e-07	1.20183e-06	9.41807e-07	0	1.0333e-06	3.10092e-08	1.06039e-06	2.35257e-06	3.52938e-08	2.63032e-07	6.41294e-07	4.4319e-07	9.1667e-07	1.27641e-06	9.6288e-07	1.35115e-06	1.05719e-06	7.49137e-08	2.89307e-07	1.16858e-07	7.63797e-08	1.35795e-06	1.27819e-06	7.31446e-07	9.35597e-07	2.46309e-07	3.3155e-07	2.70183e-06
CBM13+CBM37+GH43_4	6.08942e-06	3.16963e-06	2.33146e-06	2.86934e-06	4.66184e-06	2.52889e-06	9.47886e-07	9.51706e-07	5.36375e-06	4.09446e-06	1.26077e-06	1.80882e-06	0	0	0	0	0	0	1.02645e-07	0	0	0	0	0	3.97343e-06	8.68059e-06	7.92792e-06	7.91054e-06	1.19796e-05	7.90416e-06	4.33257e-06	3.05033e-06	3.194e-07	2.74224e-07	6.15062e-06	5.87849e-06	0	0	9.40311e-07	5.09666e-08	0	0	0	0	7.43406e-08	1.03014e-07	0	5.47578e-08	8.59216e-06
CBM13+GH10	0	0	0	0	0	0	0	0	0	0	0	0	0	0	0	0	0	0	0	0	0	0	0	0	0	0	0	0	0	0	0	0	0	0	0	0	0	0	0	0	0	0	0	0	0	0	0	0	0
CBM13+GH16	4.22462e-08	3.23189e-07	0	0	1.1288e-07	0	1.09738e-07	3.67269e-07	4.12073e-07	1.07369e-06	2.85965e-07	2.03064e-07	0	7.70224e-08	1.52812e-07	2.60934e-07	2.50402e-07	3.53932e-07	4.75337e-08	0	0	0	0	0	0	0	0	0	0	0	0	0	0	0	0	0	0	0	0	0	0	0	0	0	0	0	0	0	4.56037e-08
CBM13+GH2	7.30053e-07	8.95021e-07	4.83687e-07	1.65941e-07	8.04575e-07	4.45977e-06	1.27035e-06	9.81495e-07	4.25642e-07	1.20343e-06	3.2945e-07	8.05802e-07	1.52029e-06	1.50025e-06	1.6179e-06	1.80093e-06	2.14243e-07	4.35563e-07	1.07698e-06	1.23653e-06	6.8576e-07	5.74487e-07	7.86424e-07	8.03461e-07	3.64704e-08	1.62344e-06	8.74333e-08	8.43296e-07	2.51775e-06	1.32685e-07	2.63695e-07	4.99403e-07	7.0054e-07	8.77799e-07	1.78183e-06	9.8299e-07	1.19835e-06	9.43088e-07	1.05613e-07	1.45018e-07	3.66102e-08	3.58932e-08	8.70192e-07	1.16546e-06	7.75594e-07	1.61211e-06	2.12205e-07	3.89514e-08	3.32742e-06
CBM13+GH29	3.4312e-06	2.08225e-06	1.27579e-06	5.01225e-06	2.48398e-06	1.49282e-06	4.45262e-06	4.96415e-06	2.67888e-06	3.22128e-06	1.88222e-06	1.15887e-06	3.8408e-06	4.90519e-06	1.06715e-06	1.94356e-06	7.19161e-07	1.15388e-06	2.77121e-06	3.40028e-06	1.45166e-06	1.08036e-06	2.34973e-06	2.53306e-06	1.8397e-06	3.51565e-06	1.56829e-06	4.77348e-06	2.76065e-06	2.91783e-06	4.08343e-06	5.24368e-06	4.47514e-06	5.96929e-06	2.32911e-06	1.46188e-06	2.38286e-06	1.70699e-06	2.96941e-06	2.5519e-06	2.39385e-06	2.25755e-06	2.33113e-06	3.88276e-06	2.30839e-06	2.18011e-06	2.03608e-06	1.82685e-06	4.0434e-06
CBM13+GH30_8	4.6088e-05	6.39817e-05	6.44121e-05	5.96284e-05	5.00006e-05	4.35188e-05	4.32723e-05	3.80667e-05	3.55367e-05	2.71142e-05	7.45234e-05	7.17209e-05	4.22202e-05	4.01551e-05	0.000131388	0.000124161	0.000149668	0.00015259	6.96205e-05	7.14433e-05	0.000151907	0.000145746	5.73296e-05	4.0937e-05	2.2937e-05	4.06061e-05	1.54607e-05	3.43902e-05	4.42008e-05	6.31308e-05	2.76917e-05	3.69995e-05	2.68139e-05	2.80082e-05	1.58861e-05	2.11809e-05	0.00013992	0.000126156	5.58368e-05	0.000104796	0.000101621	0.000110653	0.000106255	6.12904e-05	0.00012159	9.38434e-05	8.8555e-05	0.000100056	6.51088e-05
CBM13+GH43_4	3.71733e-08	0	2.29589e-06	3.80227e-08	2.48315e-08	0	0	0	3.62592e-07	3.0152e-07	0	0	0	0	0	0	6.85483e-07	1.91012e-06	2.0913e-07	2.21353e-08	0	0	7.07442e-07	2.06961e-08	0	0	0	0	0	0	0	0	0	0	0	0	0	0	0	0	0	0	0	0	0	0	0	0	0
CBM13+GH43_7	1.72061e-06	1.43115e-07	2.75991e-07	9.54677e-07	1.27743e-07	1.38131e-06	4.55479e-07	6.5863e-07	4.27191e-07	2.52378e-07	1.53256e-06	1.23571e-06	1.52404e-06	1.84491e-06	2.71707e-08	1.51839e-07	9.65431e-08	2.54914e-07	7.09967e-07	6.03834e-07	1.70951e-07	3.5837e-07	2.22409e-07	1.25461e-07	1.98409e-06	3.54396e-07	2.01619e-06	3.79412e-07	3.59082e-07	9.64111e-07	8.67795e-07	1.71329e-06	7.09383e-07	1.15848e-06	2.07215e-06	7.66829e-07	4.82154e-07	8.20666e-07	1.44003e-06	1.10142e-06	7.13813e-07	7.25807e-07	1.23213e-07	3.93258e-07	5.07785e-08	4.58671e-07	6.88394e-07	8.68109e-07	1.10193e-06
CBM13+GH53	0	0	0	0	0	0	0	0	0	0	0	0	0	0	0	0	0	0	0	0	0	0	0	0	0	0	0	0	0	0	0	0	0	0	0	0	0	0	0	0	0	0	0	0	0	0	0	0	0
CBM13+PL1	6.95435e-06	2.69555e-06	2.48821e-06	3.1217e-06	3.13236e-06	2.5245e-06	1.51949e-06	1.10552e-06	4.22936e-06	2.27781e-06	1.27324e-06	2.17756e-06	0	0	0	0	0	0	0	0	0	0	0	0	4.1451e-06	8.0029e-06	8.99503e-06	9.04379e-06	1.22474e-05	7.76779e-06	4.31958e-06	3.41676e-06	3.7102e-08	7.96357e-08	5.68692e-06	5.11377e-06	1.75245e-08	1.65006e-08	2.84568e-07	3.55222e-08	0	0	9.47347e-09	0	1.7271e-08	0	5.6705e-08	2.86234e-08	8.82828e-06
CBM13+PL1_8	2.72202e-07	0	0	1.04408e-07	3.63658e-07	1.35586e-06	3.00506e-07	2.3664e-07	1.84381e-08	0	1.72738e-07	1.63549e-07	3.68285e-07	6.82377e-07	0	0	2.24083e-08	7.60156e-08	4.59407e-07	4.86259e-07	0	0	2.84283e-07	1.13661e-07	0	0	0	0	0	0	0	0	0	0	0	0	0	0	0	0	0	0	0	0	0	0	0	0	1.89096e-06
CBM2	8.08162e-08	0	1.14744e-07	2.75543e-08	0	0	0	0	0	0	3.03914e-07	3.02134e-07	0	0	3.24808e-08	1.21009e-07	1.06448e-07	8.12478e-07	0	0	7.42705e-08	2.95541e-08	1.87562e-07	1.09486e-06	0	0	0	0	0	0	0	0	0	0	0	0	0	0	0	0	0	0	0	0	0	0	0	0	3.60156e-08
CBM2+CBM36+CBM6+GH8	0	0	1.16782e-05	0	0	0	0	0	0	0	3.65521e-05	3.31684e-05	0	0	9.53831e-05	8.15899e-05	0.000114488	0.000107828	4.33178e-05	4.55511e-05	0.000103505	8.92179e-05	2.29219e-05	1.40492e-05	0	0	0	0	0	0	6.3663e-08	3.10432e-07	2.92548e-06	4.39547e-06	4.79305e-06	5.26374e-06	8.69841e-05	8.42658e-05	2.63817e-05	5.81888e-05	8.28952e-05	9.13006e-05	8.51058e-05	3.76088e-05	8.34792e-05	7.03167e-05	6.47573e-05	7.57078e-05	0
CBM2+CBM46+GH5_4	0	7.45471e-07	5.38961e-07	0	7.92771e-07	0	0	0	5.95831e-07	1.27408e-06	7.87593e-08	1.04863e-07	0	0	2.23061e-06	1.89137e-06	6.89646e-08	5.8487e-08	0	0	9.62359e-07	8.52057e-07	8.50614e-07	8.06499e-07	0	0	0	0	0	0	0	0	0	0	0	0	0	0	0	0	0	0	0	0	0	0	0	0	0
CBM2+CBM57	0	4.27607e-07	3.43388e-07	0	2.41259e-07	0	0	0	1.81736e-07	8.78857e-07	0	3.10006e-08	0	0	1.75745e-06	1.12987e-06	0	2.88174e-08	0	0	1.00998e-06	4.81143e-07	5.26881e-07	5.17064e-07	0	0	0	0	0	0	0	0	0	0	0	0	0	0	0	0	0	0	0	0	0	0	0	0	0
CBM2+CBM6+GH59	4.07097e-07	2.67901e-07	7.41146e-07	8.73095e-07	3.85975e-07	6.06722e-08	1.74654e-06	1.2444e-06	5.97764e-07	1.8463e-07	2.37045e-07	2.10407e-08	6.68897e-07	2.43014e-06	0	2.94949e-08	2.42159e-07	4.40076e-08	3.69395e-07	4.37903e-07	5.93771e-07	8.06799e-07	5.48598e-07	2.01792e-06	2.95213e-08	3.28526e-07	1.65138e-07	2.48223e-08	1.16271e-06	3.89337e-07	2.2679e-07	3.34548e-07	1.53259e-08	0	8.42541e-07	5.17829e-07	8.97623e-07	4.63487e-07	0	0	3.55613e-07	3.48648e-07	1.01744e-06	6.24089e-07	0	4.44864e-08	1.29609e-06	7.88238e-07	1.41758e-06
CBM2+GH10	3.72806e-06	2.13846e-06	1.4094e-06	3.39558e-06	2.60877e-06	5.0013e-06	8.16562e-06	8.27852e-06	6.89603e-06	7.86339e-06	3.48371e-06	2.14485e-06	2.77992e-06	2.83431e-06	2.41391e-06	2.85894e-06	2.12809e-06	2.75487e-06	4.88289e-06	3.7764e-06	1.96676e-06	2.14308e-06	5.03436e-06	8.61301e-06	4.77982e-06	6.51042e-06	5.23055e-06	7.1771e-06	7.5624e-06	3.54532e-06	8.37145e-06	6.69215e-06	8.86524e-06	1.11363e-05	7.08622e-06	7.96286e-06	4.09499e-06	4.30777e-06	6.78213e-06	4.38249e-06	4.31874e-06	4.70157e-06	4.13836e-06	8.20771e-06	5.68315e-06	5.18392e-06	3.74119e-06	3.02417e-06	2.24557e-06
CBM2+GH5_1	0	0	0	0	0	0	0	0	0	0	0	0	0	0	0	0	0	0	0	0	0	0	0	0	0	0	0	0	0	0	0	0	0	0	0	0	0	0	0	0	0	0	0	0	0	0	0	0	3.7623e-07
CBM2+GH5_2	1.10382e-06	4.11524e-07	1.41651e-06	1.46151e-07	6.0467e-07	0	2.3036e-07	1.46894e-07	4.65965e-07	5.0652e-07	5.14954e-07	2.08954e-08	3.80689e-07	4.8262e-07	1.34852e-06	4.27499e-06	3.43553e-08	2.62222e-07	8.56449e-07	1.96697e-06	4.60231e-07	8.72452e-07	2.42138e-07	4.61787e-06	2.25037e-06	1.48924e-06	4.22915e-06	1.25126e-06	4.84789e-07	8.85981e-07	2.762e-06	1.05445e-06	4.00517e-06	2.58845e-06	1.51619e-06	1.14001e-06	4.9643e-07	1.21098e-06	2.77318e-06	1.01651e-06	4.49884e-07	1.80745e-06	7.89305e-07	6.07928e-07	1.07791e-06	1.34699e-06	8.27808e-07	3.49845e-07	3.50716e-07
CBM2+GH5_2+3.2.1.-	0.000175786	0.000218934	0.000168137	0.000177205	0.000194239	0.000230133	0.000199559	0.000180986	0.000159514	0.000118368	0.000197583	0.000208096	0.000226425	0.000210895	0.000252619	0.00024354	0.000252473	0.000272054	0.000215361	0.000241275	0.000282694	0.000279641	0.00022498	0.000194181	9.75179e-05	0.00014524	7.36382e-05	0.000124685	0.000182578	0.000211439	0.000118797	0.000149552	0.000119202	0.000125749	0.000123914	0.000144679	0.000231174	0.000213867	0.000133259	0.000204071	0.000221426	0.000212977	0.000232046	0.000160802	0.00022968	0.000197179	0.000219139	0.000235792	0.000188568
CBM20+GH13_2	9.91578e-08	0	7.03926e-08	1.12693e-07	1.47192e-08	0	2.28953e-07	3.25657e-07	1.91051e-07	2.38308e-08	5.46904e-07	2.20657e-07	7.57602e-07	1.09474e-06	1.99262e-07	2.47454e-08	1.01583e-07	2.33834e-07	4.46273e-07	7.34778e-07	1.21502e-07	3.26354e-07	5.72767e-07	3.06699e-07	0	0	0	0	0	0	0	0	0	0	0	0	0	0	0	0	0	0	0	0	0	0	0	0	3.18513e-08
CBM20+GH77	1.08669e-06	1.5287e-06	3.0011e-06	1.07049e-06	1.10715e-06	4.42164e-07	1.31393e-06	8.69299e-07	2.16197e-06	3.32835e-06	1.924e-06	1.79905e-06	1.35985e-06	2.18281e-06	2.65473e-06	1.9113e-06	4.50282e-07	6.08595e-07	9.46928e-07	3.36958e-07	1.30678e-06	1.03274e-06	2.25408e-06	3.11107e-06	3.49013e-06	2.22542e-06	3.64328e-06	3.991e-06	3.20062e-07	6.62663e-07	1.33735e-06	1.43512e-06	1.72232e-06	8.34109e-07	8.75218e-07	8.69379e-07	6.85432e-07	8.17913e-07	1.93762e-06	1.41647e-06	6.91142e-08	1.00411e-07	2.69781e-07	5.05083e-07	7.44373e-07	7.87631e-07	4.18417e-07	1.34083e-06	2.05957e-07
CBM22+CBM6+GH10+GH43_16+3.2.1.55+3.2.1.8	9.70071e-07	7.09752e-07	1.72165e-07	1.54348e-06	7.58921e-07	4.64243e-07	1.72186e-06	1.46606e-06	6.76691e-07	1.13022e-06	1.0292e-07	7.76512e-08	1.44295e-06	2.07855e-06	5.19841e-08	0	9.01204e-08	2.10179e-07	8.62203e-07	7.28515e-07	2.65641e-07	1.6555e-07	1.26041e-06	1.22045e-06	3.49001e-07	2.27391e-06	4.38838e-07	4.41945e-06	7.24775e-07	8.95103e-07	6.67079e-07	1.28518e-06	2.30681e-06	1.04603e-06	1.06701e-06	9.9358e-07	4.86839e-07	4.72128e-07	1.4675e-06	6.93028e-07	1.60354e-07	1.32731e-07	7.67853e-07	1.33957e-06	7.6152e-07	1.12275e-06	1.37051e-06	2.35216e-06	7.95694e-07
CBM22+CBM6+GH43_10+GH43_16	3.95129e-07	3.25974e-07	7.58734e-06	2.45425e-06	3.79061e-07	1.1779e-07	9.34465e-07	1.75464e-06	7.1431e-07	9.60252e-07	1.40243e-06	7.34886e-07	1.86466e-06	1.39926e-06	8.58799e-08	6.1893e-08	7.82469e-07	2.80416e-06	3.27979e-06	2.22333e-06	2.545e-06	2.4582e-06	1.83868e-06	3.44629e-06	1.22096e-06	2.07944e-06	6.30926e-07	1.91131e-06	1.16095e-06	1.17547e-06	1.89864e-06	1.39946e-06	3.40476e-07	1.42521e-07	1.82838e-06	2.01574e-06	3.10997e-06	4.19222e-06	2.0443e-06	2.56839e-06	7.44915e-07	7.76656e-07	2.11152e-06	3.00859e-06	2.0236e-06	1.85061e-06	8.30171e-07	8.91759e-07	2.17988e-07
CBM22+CBM6+GH43_16	1.24074e-08	1.05223e-06	3.02291e-06	0	7.7899e-07	0	1.03134e-07	2.91233e-07	1.01081e-06	1.67688e-06	7.83868e-07	3.74669e-07	3.1599e-08	0	1.71207e-06	1.86718e-06	7.99269e-08	8.19463e-08	0	0	1.63351e-06	1.84283e-06	3.37997e-07	7.16225e-07	1.67167e-06	0	1.19444e-06	0	1.3046e-08	2.64825e-08	5.7548e-07	1.3817e-07	1.81388e-07	9.08437e-08	0	0	4.74462e-07	1.132e-06	1.15717e-06	1.18645e-06	0	0	0	1.58462e-07	0	2.96164e-08	0	0	0
CBM22+CBM9+GH10	0	5.88948e-07	3.76136e-07	0	3.26703e-07	0	0	0	4.41719e-07	7.19946e-07	3.06538e-08	6.53019e-08	0	0	1.75272e-06	1.43413e-06	7.15777e-08	1.21406e-07	0	0	1.03378e-06	3.8752e-07	2.77465e-07	4.99209e-07	3.03659e-08	2.65513e-07	4.85323e-08	4.0852e-07	7.65963e-07	1.65714e-07	1.64668e-07	1.43384e-07	2.5223e-07	4.0604e-07	5.5818e-07	3.63758e-07	3.27625e-07	3.92616e-07	8.79351e-08	3.01862e-08	6.09647e-08	2.98853e-08	3.54218e-07	4.47869e-07	5.87067e-08	5.94871e-07	8.03118e-08	3.24316e-08	0
CBM22+CE1+GH30_8+3.2.1.8	1.8601e-06	3.35127e-07	1.05496e-06	2.89526e-07	1.02644e-06	0	1.70163e-06	3.26932e-06	1.53388e-07	3.27992e-07	7.07105e-07	7.61273e-07	9.01113e-07	1.64035e-06	1.95024e-07	6.3575e-07	5.32618e-08	3.83944e-07	2.2749e-06	2.79312e-06	1.78376e-07	3.54903e-07	6.94473e-07	1.26074e-06	4.99965e-07	3.91997e-06	3.99534e-07	4.31849e-06	3.2182e-07	1.2402e-07	1.91016e-06	9.87228e-07	4.69559e-06	3.58576e-06	5.40861e-06	3.90851e-06	1.11451e-07	1.46916e-07	3.72924e-06	3.29831e-06	2.07596e-06	3.86932e-06	3.13294e-07	4.24565e-07	7.46908e-07	1.21002e-06	1.61081e-06	7.52421e-07	3.05554e-07
CBM22+CE1+GH43_10	8.91325e-06	5.99425e-06	1.23827e-05	6.08923e-06	8.43011e-06	5.21848e-06	5.66152e-06	8.5616e-06	1.0541e-05	9.99097e-06	4.76877e-06	6.10955e-06	6.37512e-06	7.1251e-06	4.19567e-06	5.21431e-06	2.5559e-06	7.02367e-06	8.45551e-06	8.26104e-06	2.61788e-06	2.03741e-06	8.38963e-06	8.82356e-06	1.28428e-05	1.6116e-05	1.65262e-05	2.02632e-05	1.71982e-05	1.13355e-05	1.04346e-05	8.88773e-06	8.21747e-06	9.69831e-06	1.26288e-05	1.20037e-05	3.51116e-06	3.52686e-06	6.6675e-06	6.35776e-06	8.15404e-06	1.08404e-05	2.96522e-06	7.00065e-06	5.85212e-06	5.24483e-06	4.68496e-06	4.34737e-06	1.05427e-05
CBM22+GH10	9.48947e-08	0	7.30345e-08	9.7063e-08	1.42175e-07	5.28127e-08	2.03766e-07	2.0115e-07	2.3732e-07	1.87367e-07	5.15845e-08	3.80107e-08	5.82248e-08	0	0	0	5.14644e-07	5.10758e-08	1.0018e-07	5.44539e-08	5.75116e-07	8.20891e-07	4.64363e-07	3.65989e-07	0	0	0	0	1.33891e-07	0	0	4.32005e-08	0	0	2.606e-07	2.4603e-07	4.55711e-07	2.26909e-07	0	0	1.28897e-07	2.86829e-07	0	8.41561e-08	4.42198e-08	0	0	9.29985e-08	3.6674e-07
CBM23+CBM27+GH26	2.42544e-07	2.36722e-07	7.57953e-07	0	3.81779e-07	1.04864e-07	7.71739e-07	4.79717e-07	0	2.09342e-07	6.45588e-08	3.39961e-08	3.60509e-07	7.73686e-08	0	6.42631e-08	2.79475e-08	4.1069e-07	7.99407e-08	5.05381e-08	4.85273e-07	2.8364e-07	4.204e-07	8.28823e-07	0	0	0	0	6.60524e-08	0	0	0	0	0	0	0	2.12174e-07	8.16781e-08	0	0	3.89172e-07	4.92886e-07	1.02781e-07	5.98014e-08	2.35163e-07	0	0	6.49562e-08	6.62477e-07
CBM25+CBM26+GH13_28	1.21052e-07	0	4.31528e-07	0	8.08614e-08	0	2.78509e-07	2.10473e-07	8.08945e-08	0	0	0	9.21335e-08	1.78391e-07	3.64888e-08	0	2.44276e-07	1.9012e-07	6.81012e-08	0	6.54447e-07	5.52426e-07	2.03627e-07	7.49987e-07	3.54946e-08	0	0	0	3.14151e-08	3.22838e-08	0	0	0	0	1.8869e-07	1.65854e-07	5.16374e-07	1.15843e-07	0	0	1.86272e-07	3.46416e-07	0	1.05886e-07	3.4311e-08	1.08184e-07	0	3.79092e-08	7.39346e-07
CBM25+CBM74+GH13_28	6.15571e-05	5.5732e-05	4.07801e-05	4.7353e-05	4.92478e-05	7.42272e-05	1.91116e-05	1.59249e-05	4.82113e-05	3.48374e-05	3.417e-05	3.08913e-05	4.13433e-05	3.85908e-05	2.44523e-06	2.47872e-06	8.69694e-06	1.51622e-05	4.03725e-05	4.63382e-05	3.85198e-05	4.2004e-05	4.80826e-05	4.97113e-05	1.11536e-05	2.96484e-05	8.12518e-06	2.20728e-05	4.45165e-05	7.29413e-05	1.99791e-05	2.15869e-05	1.13606e-05	1.4262e-05	1.89965e-05	2.60091e-05	2.61434e-05	2.36663e-05	9.50758e-06	1.04552e-05	2.26695e-06	4.41379e-06	2.93111e-05	3.07848e-05	3.31445e-05	2.10469e-05	2.38124e-05	2.40285e-05	4.76223e-05
CBM25+GH13_28	0	0	0	0	0	0	0	0	0	0	0	0	0	0	0	0	0	0	0	0	0	0	0	0	0	0	0	0	0	0	0	0	0	0	0	0	0	0	0	0	0	0	0	0	0	0	0	0	7.96283e-08
CBM26+CBM35+GH13	0	3.60772e-07	2.48904e-07	2.51668e-08	5.50595e-07	1.13676e-07	1.27826e-08	0	1.06665e-07	3.99146e-08	5.55164e-08	4.92778e-08	4.07308e-07	3.98121e-07	1.63166e-07	1.86509e-07	0	7.55823e-08	1.86868e-07	5.05463e-07	0	1.34967e-08	5.71034e-08	1.36986e-07	0	0	0	0	0	0	0	0	0	0	0	0	0	0	0	0	0	0	0	0	0	0	0	0	0
CBM26+CBM41+CBM82+CBM83+GH13_41	6.59427e-05	5.52583e-05	3.87659e-05	4.73764e-05	5.26161e-05	7.33179e-05	1.90441e-05	1.64974e-05	4.74173e-05	3.67595e-05	3.42257e-05	3.06476e-05	4.47289e-05	3.59633e-05	1.73507e-06	2.34371e-06	8.62361e-06	1.60934e-05	4.19554e-05	4.29144e-05	3.76324e-05	4.20165e-05	4.71315e-05	4.78361e-05	1.16061e-05	2.96916e-05	7.85364e-06	2.24601e-05	3.91799e-05	6.82153e-05	1.92351e-05	2.31804e-05	1.20603e-05	1.37779e-05	1.88513e-05	2.44344e-05	2.61816e-05	2.40492e-05	8.3179e-06	1.01175e-05	1.63317e-06	4.63598e-06	3.23592e-05	2.95575e-05	3.31634e-05	1.91287e-05	2.35159e-05	2.42053e-05	4.6311e-05
CBM26+CBM41+CBM82+CBM83+GH13_41+3.2.1.1	4.80822e-05	4.72357e-05	3.47172e-05	3.90942e-05	3.67005e-05	6.51057e-05	1.64846e-05	1.30344e-05	3.73519e-05	2.84216e-05	2.58453e-05	2.54198e-05	4.07259e-05	3.38939e-05	1.55703e-06	1.97754e-06	8.15118e-06	1.45562e-05	3.69285e-05	3.86475e-05	3.41419e-05	3.62647e-05	4.28305e-05	4.51918e-05	9.50071e-06	2.33303e-05	6.1913e-06	1.77838e-05	3.54036e-05	6.12262e-05	1.63556e-05	1.57013e-05	9.27735e-06	1.15276e-05	1.67053e-05	1.96781e-05	2.22797e-05	2.21097e-05	8.5522e-06	1.00066e-05	1.66521e-06	3.63624e-06	2.51477e-05	2.3651e-05	3.00846e-05	1.58698e-05	2.25349e-05	2.20657e-05	3.60084e-05
CBM26+CBM74+GH13_28	0	0	0	0	0	0	0	0	0	0	0	0	0	0	0	0	0	0	0	0	0	0	0	0	1.75552e-07	2.66402e-07	2.16808e-07	2.41541e-07	0	2.17734e-07	1.44239e-07	6.02858e-08	7.95378e-07	2.27626e-07	1.2352e-07	4.36978e-07	3.13069e-08	5.89557e-08	1.74078e-06	3.80755e-07	8.01021e-08	5.1832e-07	6.76961e-08	1.09846e-07	2.31406e-07	3.52725e-07	0	0	0
CBM26+GH13_19	9.24622e-07	4.16087e-07	0	2.00276e-07	3.63317e-07	3.5557e-06	5.87733e-07	3.7827e-07	0	0	2.94531e-07	6.01297e-07	1.02504e-06	1.54693e-06	0	0	2.14919e-07	6.19707e-07	1.49321e-06	9.58652e-07	0	0	7.16984e-07	1.33237e-07	1.46722e-07	1.08852e-06	1.07478e-07	8.22453e-07	2.61882e-06	8.89665e-08	2.76264e-07	6.11973e-07	3.30071e-07	5.44973e-07	1.67972e-06	1.06712e-06	1.42711e-06	7.79142e-07	1.77035e-07	4.6187e-07	1.22737e-07	0	1.2577e-06	1.05796e-06	5.20041e-07	1.35116e-06	1.16415e-07	9.14101e-08	2.26629e-06
CBM26+GH13_28+3.2.1.1	0	0	0	0	0	0	0	0	0	0	0	0	0	0	0	0	0	0	0	0	0	0	0	0	0	0	0	0	0	0	0	0	0	0	0	0	0	0	0	0	0	0	0	0	0	0	0	0	0
CBM3+CBM6+GH43_16	1.78875e-07	0	2.72109e-08	5.22748e-08	3.41391e-08	0	2.25684e-07	2.55473e-07	4.84655e-07	0	8.07203e-07	9.21208e-08	7.64683e-07	1.32778e-06	3.08106e-08	8.60899e-08	2.35606e-07	3.42533e-07	2.73142e-07	2.58674e-07	1.69083e-07	2.38293e-07	5.2189e-07	1.70722e-07	0	0	4.117e-08	0	1.13994e-07	2.34293e-08	2.32813e-08	2.43265e-08	0	0	0	0	6.06381e-07	1.42739e-07	0	7.6821e-08	0	1.01407e-07	2.4585e-07	3.03942e-07	1.74303e-07	0	2.18011e-07	2.75118e-08	0
CBM3+GH5_2	3.42062e-07	0	3.11112e-07	1.32403e-07	3.51375e-08	1.39998e-08	5.6869e-07	9.23846e-07	6.80253e-07	1.04868e-07	1.97153e-06	6.03417e-07	1.58801e-06	2.54043e-06	4.29378e-07	2.20098e-07	1.83751e-07	4.37838e-07	9.83175e-07	1.99542e-06	2.76138e-07	1.16814e-06	9.37669e-07	4.20943e-07	1.48225e-07	9.42577e-08	2.369e-08	0	5.24756e-08	1.07853e-07	0	0	0	0	0	2.02926e-07	6.68769e-07	1.09513e-07	0	0	8.92758e-08	1.16703e-07	1.25748e-07	1.74894e-07	1.71939e-07	0	2.50896e-07	6.33232e-08	1.48074e-07
CBM3+GH9	0	0	0	0	0	0	0	0	0	0	0	0	0	0	0	0	0	0	0	0	0	0	0	0	0	0	0	0	0	0	0	0	0	0	0	0	0	0	0	0	0	0	0	0	0	0	0	0	0
CBM3+GH9+3.2.1.4	0.000105882	0.00012493	8.8661e-05	0.000111465	0.000126775	0.000155742	0.000286221	0.000268216	9.53737e-05	6.62225e-05	0.000171331	0.000147487	0.0002824	0.000269516	0.000147396	0.000147345	0.00019039	0.000178554	0.000147826	0.000176075	8.39534e-05	9.77059e-05	0.000150271	0.000143651	0.000131426	9.7045e-05	9.65829e-05	8.35113e-05	0.000164298	0.000127356	0.000116179	0.000116548	0.000107114	0.000113452	0.000159421	0.00016378	0.000153763	0.000113746	6.8605e-05	0.000118661	0.000228676	0.000153314	0.000111555	0.000106783	6.5658e-05	7.71184e-05	0.000118947	0.000130686	0.000125769
CBM30+CBM44+GH44+GH9	5.96628e-05	5.05901e-05	3.80106e-05	4.46866e-05	4.23006e-05	7.11441e-05	1.69366e-05	1.58212e-05	4.46399e-05	3.56096e-05	3.13039e-05	3.00991e-05	4.45675e-05	3.69431e-05	2.1401e-06	2.49789e-06	8.27135e-06	1.64701e-05	4.13007e-05	4.51662e-05	3.82192e-05	4.18724e-05	4.84833e-05	5.11985e-05	1.11748e-05	2.87258e-05	8.00678e-06	2.3023e-05	4.23669e-05	6.94306e-05	1.99826e-05	2.11123e-05	1.18125e-05	1.39857e-05	1.98144e-05	2.41853e-05	2.5773e-05	2.5241e-05	8.8062e-06	1.16233e-05	2.04706e-06	4.5483e-06	3.08444e-05	2.90092e-05	3.47866e-05	2.04929e-05	2.5394e-05	2.45442e-05	4.64631e-05
CBM32	2.28759e-07	4.95611e-07	7.70453e-08	9.25074e-08	0	6.37001e-07	3.88044e-07	8.11822e-07	1.99877e-07	1.99453e-07	1.48005e-06	8.47555e-07	3.12078e-07	2.34075e-07	2.08257e-07	2.25433e-07	9.99234e-07	5.67727e-07	2.25866e-07	1.93875e-07	1.81483e-07	0	3.91147e-07	1.20846e-07	5.05579e-07	0	1.43563e-07	0	7.49452e-08	3.52472e-07	3.75756e-07	3.61108e-07	1.97221e-07	0	1.19191e-07	0	5.53699e-08	6.16439e-08	9.66457e-08	3.01058e-07	2.80845e-07	6.56913e-08	7.07829e-08	1.96893e-07	1.19091e-07	6.7056e-08	5.97212e-08	1.20584e-07	0
CBM32+CBM38+GH81	2.05953e-05	1.52345e-05	1.01748e-05	3.51111e-05	1.83058e-05	2.32783e-05	1.77161e-05	2.37445e-05	3.73159e-05	3.07307e-05	2.47073e-05	3.2582e-05	1.95191e-05	1.95184e-05	2.78205e-05	2.29766e-05	7.04055e-06	8.24682e-06	1.63964e-05	1.71717e-05	8.566e-06	8.39593e-06	2.8374e-05	2.2984e-05	1.74947e-05	2.02998e-05	1.83827e-05	1.71082e-05	1.0913e-05	1.11021e-05	2.70359e-05	2.5405e-05	2.41348e-05	2.67128e-05	2.1302e-05	1.80469e-05	2.26463e-05	2.53996e-05	1.05493e-05	2.03052e-05	1.81088e-05	2.00455e-05	2.69119e-05	2.94255e-05	1.3918e-05	2.80147e-05	2.27742e-05	2.07025e-05	1.74105e-05
CBM32+CBM40+GH33	0	0	0	0	0	0	0	0	0	0	5.08458e-08	7.94325e-07	0	0	0	0	0	0	0	0	0	0	0	1.00369e-07	0	3.60705e-07	0	1.2722e-06	0	0	0	0	7.0813e-07	1.27959e-06	0	0	0	0	1.70482e-06	1.40641e-06	0	0	0	0	7.20564e-07	1.5945e-06	0	0	0
CBM32+CBM51	8.34857e-06	1.15916e-05	5.11826e-06	1.98647e-05	1.1335e-05	4.21966e-06	6.94451e-06	7.3745e-06	1.71205e-05	1.6177e-05	4.95106e-06	2.43926e-06	4.45685e-06	5.62341e-06	3.49119e-06	9.09014e-06	2.44104e-06	1.55674e-06	5.11085e-06	4.94164e-06	3.33263e-06	3.0988e-06	2.07045e-06	4.49736e-06	9.57208e-06	9.2176e-06	1.51231e-05	9.65036e-06	5.37675e-06	9.19327e-06	1.79395e-05	1.48972e-05	1.6394e-05	1.7936e-05	1.77268e-05	1.46157e-05	4.45729e-06	4.54e-06	4.73757e-06	6.70889e-06	3.45254e-06	4.23511e-06	9.67347e-06	6.79172e-06	2.13183e-06	4.8848e-06	3.79856e-06	3.74302e-06	5.76357e-06
CBM32+CBM51+GH2	8.76348e-06	8.16017e-06	4.23237e-06	6.69523e-06	6.65644e-06	1.72315e-05	6.32346e-06	6.51991e-06	9.36204e-06	9.21742e-06	4.61776e-06	5.02316e-06	4.58859e-06	7.61976e-06	3.93118e-06	5.48459e-06	4.84563e-06	2.40671e-06	8.77045e-06	7.6014e-06	7.42206e-06	7.09332e-06	5.4709e-06	4.0454e-06	5.61227e-06	8.33907e-06	4.51668e-06	7.72304e-06	5.04633e-06	9.50683e-06	8.49507e-06	8.64842e-06	5.68169e-06	6.57634e-06	6.32493e-06	5.55036e-06	9.42598e-06	6.94374e-06	6.04761e-06	4.99256e-06	2.38149e-06	3.72595e-06	7.67878e-06	8.05039e-06	2.98125e-06	4.07308e-06	3.75817e-06	3.41827e-06	8.77422e-06
CBM32+CBM54+GH16+GH55	5.03174e-06	5.59811e-06	2.41074e-06	4.30643e-06	4.53463e-06	9.52332e-06	2.80882e-06	3.07867e-06	3.73652e-06	4.24936e-06	2.99644e-06	3.34067e-06	2.72061e-06	4.83844e-06	3.21504e-06	4.32114e-06	3.09609e-06	2.15334e-06	5.41111e-06	5.04386e-06	4.27078e-06	4.08682e-06	3.49746e-06	2.36876e-06	3.94615e-06	3.93754e-06	2.69423e-06	3.66263e-06	3.49105e-06	4.88774e-06	4.55521e-06	4.40664e-06	1.91609e-06	2.84834e-06	3.13694e-06	2.52055e-06	5.51175e-06	4.23895e-06	1.51609e-06	2.92438e-06	2.33512e-06	2.44033e-06	4.22277e-06	3.82791e-06	1.55037e-06	1.54267e-06	2.83618e-06	1.98283e-06	4.22802e-06
CBM32+CBM54+GH16+GH55+3.2.1.39+3.2.1.58	3.80793e-07	8.11964e-07	5.61885e-07	5.10604e-07	7.126e-07	1.05453e-06	2.50127e-06	2.02575e-06	4.57313e-07	6.55834e-07	4.26598e-06	2.40535e-06	1.61485e-06	8.51359e-07	6.99651e-07	7.73106e-07	1.89196e-06	1.43705e-06	3.38657e-07	8.95734e-07	4.27267e-07	4.63297e-07	7.69299e-07	2.86791e-07	1.24658e-06	5.25692e-07	7.38111e-07	9.56657e-07	3.46893e-07	3.4014e-07	2.0127e-06	2.48328e-06	1.41285e-06	1.53101e-06	7.83158e-07	6.76756e-07	1.24439e-06	1.14645e-06	7.4982e-07	1.13661e-06	2.06223e-06	1.56129e-06	1.3457e-06	1.56184e-06	1.24728e-06	2.56105e-06	1.46213e-06	2.12485e-06	3.97902e-07
CBM32+CBM6+GH81	3.25432e-06	3.92711e-06	5.34069e-06	3.06663e-06	4.65207e-06	1.09562e-05	9.02817e-06	7.06254e-06	3.19644e-06	4.02656e-06	7.96131e-06	9.47718e-06	2.84145e-06	2.7688e-06	2.00934e-06	1.27556e-06	1.78883e-06	1.89517e-06	1.49895e-06	2.05715e-06	2.4833e-06	2.48082e-06	3.73493e-06	1.66647e-06	1.04565e-05	2.96855e-06	6.60138e-06	4.15444e-06	4.00928e-06	3.07523e-06	8.37318e-06	8.29669e-06	4.1031e-06	4.53085e-06	6.65473e-06	3.87592e-06	4.62476e-06	2.91464e-06	6.7328e-06	5.55301e-06	1.89951e-06	1.64984e-06	1.61092e-06	3.60429e-06	4.58792e-06	4.55158e-06	2.58189e-06	3.1069e-06	6.61922e-06
CBM32+CBM6+GH92	0	0	0	1.51494e-07	0	0	7.6946e-08	1.2876e-07	0	0	0	0	0	0	4.46452e-07	0	0	0	8.33238e-08	0	0	1.6249e-07	0	0	0	0	0	0	0	0	0	0	0	0	0	0	0	0	0	0	0	0	0	0	0	0	0	0	0
CBM32+GH101	1.42624e-05	2.16124e-06	1.31004e-05	1.46153e-05	3.9807e-06	1.52957e-08	0	0	9.32896e-07	8.73633e-07	9.11338e-07	7.6384e-07	1.34399e-05	1.11906e-05	9.72394e-06	9.02702e-06	3.48853e-08	9.31937e-07	1.84017e-05	2.64795e-05	1.65757e-05	1.01553e-05	2.13295e-05	1.57483e-05	4.81376e-05	1.05895e-05	2.45153e-05	1.17521e-05	1.72317e-05	2.16885e-05	2.22779e-05	2.10431e-05	0	2.65378e-08	0	3.82088e-08	3.82072e-05	2.38505e-05	4.26732e-06	8.40455e-06	0	0	3.00067e-05	3.42332e-05	1.22446e-05	1.31891e-05	2.20458e-07	3.17948e-07	2.24704e-05
CBM32+GH101+3.2.1.97	2.61627e-05	3.34213e-05	2.06729e-05	2.48595e-05	3.19681e-05	4.24779e-05	4.38815e-05	3.93089e-05	2.72593e-05	1.9889e-05	3.80169e-05	3.25737e-05	4.92447e-05	4.95885e-05	2.33597e-05	2.51042e-05	1.44376e-05	1.47959e-05	1.91177e-05	2.40192e-05	1.36567e-05	1.62734e-05	1.35514e-05	1.38508e-05	3.30827e-05	2.14834e-05	2.35508e-05	1.83091e-05	1.7147e-05	3.18758e-05	2.8137e-05	2.80285e-05	2.53803e-05	2.83414e-05	1.9668e-05	1.80355e-05	3.60567e-05	2.93522e-05	1.67972e-05	2.64681e-05	1.73747e-05	1.23778e-05	2.34948e-05	2.13844e-05	1.00825e-05	9.25557e-06	6.90691e-06	1.00587e-05	3.09324e-05
CBM32+GH123	1.00357e-05	1.54315e-05	1.13834e-05	7.91285e-06	1.26902e-05	2.72174e-05	2.31705e-05	2.07683e-05	1.18872e-05	1.37613e-05	2.83859e-05	3.0514e-05	9.85362e-06	1.04346e-05	1.17755e-05	1.00201e-05	1.27468e-05	8.99497e-06	5.02851e-06	6.63186e-06	9.56127e-06	1.02569e-05	1.50998e-05	9.8241e-06	2.71024e-05	9.10489e-06	1.66216e-05	1.00396e-05	1.86679e-05	1.13974e-05	2.30461e-05	2.6249e-05	1.15662e-05	1.37579e-05	1.28059e-05	9.57967e-06	1.49962e-05	1.10565e-05	1.7378e-05	1.76394e-05	9.39446e-06	6.45557e-06	8.91308e-06	1.60755e-05	1.10784e-05	9.59604e-06	6.04896e-06	1.08474e-05	2.54204e-05
CBM32+GH2	0	0	0	0	0	0	0	0	0	0	0	0	0	0	0	0	0	0	0	0	0	0	0	0	0	0	0	0	0	0	0	0	0	0	0	0	0	0	0	0	0	0	0	0	0	0	0	0	0
CBM32+GH20	0	0	1.20356e-05	0	0	0	0	0	0	0	3.95653e-05	3.74357e-05	0	0	0.000102124	8.90233e-05	0.000117688	0.000123258	4.4449e-05	5.07767e-05	0.000111189	9.82122e-05	2.75339e-05	1.48296e-05	7.08889e-07	5.70639e-07	4.40645e-07	8.58513e-07	1.10626e-06	1.60013e-07	1.89003e-07	4.38383e-07	4.96879e-06	5.81248e-06	5.70266e-06	8.3382e-06	9.17771e-05	8.53202e-05	2.92752e-05	5.81141e-05	9.04065e-05	9.49311e-05	9.20961e-05	4.40422e-05	9.16982e-05	7.69042e-05	6.7734e-05	8.08152e-05	1.26092e-07
CBM32+GH28	2.31639e-07	3.37473e-07	1.05677e-07	2.70728e-07	1.51524e-07	4.66826e-07	4.00224e-07	7.62318e-07	1.48572e-07	4.44771e-07	1.73571e-06	1.17208e-06	3.73149e-07	1.98183e-07	1.48194e-07	1.9375e-07	6.84905e-07	8.31748e-07	3.32414e-07	3.23656e-07	1.40712e-07	4.66609e-08	3.3572e-07	9.47175e-08	8.69379e-07	1.11983e-07	1.97046e-07	4.73886e-07	1.45469e-07	2.4577e-07	4.14127e-07	2.33082e-07	4.14524e-07	6.17493e-07	5.22616e-07	2.81269e-07	1.6121e-07	2.16845e-07	9.18259e-07	3.26927e-07	4.00844e-07	1.50242e-07	0	9.23482e-08	1.81575e-07	2.12295e-07	1.73879e-07	2.63351e-07	1.08971e-07
CBM32+GH29	6.09899e-05	6.99443e-05	5.62759e-05	6.79377e-05	6.69338e-05	8.30555e-05	0.000189807	0.000181456	5.70905e-05	3.94865e-05	8.85687e-05	8.70949e-05	0.000200184	0.00018918	8.54804e-05	8.93595e-05	0.000108019	0.000111667	0.000120334	0.000140654	6.18638e-05	6.63886e-05	0.000110716	9.75508e-05	8.41556e-05	5.47446e-05	5.48382e-05	5.05629e-05	0.000101242	7.73301e-05	6.41746e-05	6.47087e-05	5.05602e-05	5.09637e-05	8.84594e-05	9.3188e-05	9.38798e-05	7.39281e-05	3.55778e-05	6.23143e-05	0.000128429	8.98511e-05	8.44764e-05	8.64091e-05	5.55867e-05	5.84899e-05	8.62372e-05	9.34564e-05	7.86867e-05
CBM32+GH31	5.93879e-05	8.35419e-05	6.52058e-05	5.92875e-05	7.59709e-05	7.77626e-05	4.24068e-05	3.8357e-05	4.12067e-05	2.97162e-05	6.93717e-05	7.05751e-05	5.44617e-05	4.36702e-05	0.000121423	0.000113755	0.000153269	0.000159852	5.9238e-05	6.03672e-05	0.00015847	0.000151856	4.58402e-05	3.5695e-05	2.69061e-05	5.81395e-05	1.98284e-05	3.97692e-05	5.20679e-05	6.62362e-05	3.92276e-05	5.72142e-05	3.05424e-05	3.28987e-05	2.20242e-05	2.77168e-05	0.000133572	0.000129834	7.7448e-05	0.000113871	9.83374e-05	0.000118357	0.000103468	5.36819e-05	0.000121153	9.82764e-05	8.93395e-05	0.000101302	7.16393e-05
CBM32+GH35	2.05366e-06	2.39422e-06	1.65464e-06	2.57957e-06	1.26869e-06	1.60516e-06	3.47486e-06	2.93298e-06	1.59836e-06	2.47118e-06	7.35136e-06	5.81018e-06	3.45038e-06	2.34855e-06	1.11459e-06	1.30295e-06	3.23426e-06	3.04543e-06	1.02406e-06	2.46582e-06	9.11375e-07	1.42332e-06	2.05601e-06	2.60245e-06	2.75231e-06	3.12233e-06	2.04504e-06	2.28648e-06	1.54669e-06	3.01915e-06	3.04454e-06	2.53871e-06	2.99182e-06	3.54282e-06	3.07921e-06	2.8503e-06	2.81449e-06	1.29123e-06	1.31874e-06	2.68648e-06	3.5797e-06	3.16639e-06	2.55745e-06	1.69667e-06	1.66994e-06	1.74943e-06	2.26796e-06	1.5606e-06	2.50299e-06
CBM32+GH35+GH43_24	5.93216e-08	5.04243e-07	2.00035e-07	3.03385e-08	2.37758e-07	0	0	1.71905e-08	2.14307e-08	4.27706e-08	7.8079e-08	6.33645e-08	1.08274e-06	7.48065e-07	2.38419e-08	3.33091e-08	1.30226e-07	1.98795e-07	2.22488e-07	2.94365e-07	1.41744e-07	3.14558e-07	2.75352e-08	7.70633e-08	0	0	0	0	0	0	0	0	0	0	0	0	0	0	0	0	0	0	0	0	0	0	0	0	0
CBM32+GH36	0	0	0	0	0	6.5573e-07	2.06147e-05	1.70403e-05	0	0	0	0	3.0401e-05	2.59035e-05	0	0	0	0	1.40194e-05	1.44473e-05	6.59033e-08	0	0	0	0	0	0	0	0	0	0	0	0	0	0	0	0	0	0	0	0	0	6.55324e-06	7.59535e-06	3.24652e-06	4.04883e-06	3.05561e-06	4.73481e-06	0
CBM32+GH38+3.2.1.113+3.2.1.-	0	0	0	0	0	0	0	0	0	0	1.66181e-08	1.18005e-08	0	0	0	0	5.72356e-07	9.79027e-07	0	0	0	0	2.12639e-06	1.96003e-06	0	0	0	0	0	0	0	0	0	0	0	0	0	0	0	0	0	0	0	0	3.92314e-08	0	0	0	0
CBM32+GH43_18+GH43_34	0	0	0	0	0	0	0	0	0	0	0	0	0	0	0	0	0	0	0	0	0	0	0	0	0	0	0	0	0	0	0	0	0	0	0	0	0	0	0	0	0	0	0	0	0	0	0	0	2.30077e-08
CBM32+GH43_24	1.964e-05	2.57956e-05	2.77213e-05	2.0882e-05	2.5013e-05	3.26898e-05	3.36679e-05	3.12076e-05	1.84094e-05	1.19668e-05	7.28951e-05	5.87772e-05	4.50169e-05	4.15912e-05	0.000121709	0.000117736	0.000133848	0.000133119	6.32849e-05	6.92219e-05	0.000130829	0.000116682	3.38868e-05	2.15206e-05	1.97123e-05	1.62342e-05	1.43405e-05	1.24641e-05	1.35679e-05	2.31243e-05	1.90984e-05	1.80779e-05	2.26694e-05	2.69386e-05	1.93391e-05	1.80908e-05	0.000130195	0.000119119	4.49719e-05	9.30348e-05	0.000103862	0.000114602	0.000114064	5.85348e-05	0.000105115	8.7722e-05	7.6443e-05	9.56932e-05	2.24363e-05
CBM32+GH43_28	3.25027e-08	2.00479e-08	1.05607e-06	6.59509e-08	1.05032e-08	0	4.11177e-08	9.86677e-08	1.21575e-07	1.03171e-07	2.86799e-07	2.16253e-07	0	7.16674e-09	9.4792e-09	1.76576e-08	0	8.78198e-09	0	0	4.31525e-07	6.72816e-07	1.45968e-08	3.56039e-08	0	0	0	0	0	0	0	0	0	0	0	0	0	0	0	0	0	0	0	0	0	0	0	0	0
CBM32+GH43_34	1.00114e-05	9.80787e-06	7.51999e-06	9.07374e-06	9.09421e-06	1.70368e-05	5.94733e-06	6.65626e-06	1.17841e-05	1.0825e-05	8.34298e-06	6.85652e-06	8.18349e-06	9.65272e-06	6.36786e-06	9.66987e-06	4.88035e-06	3.85257e-06	9.45462e-06	9.60683e-06	9.57063e-06	9.72995e-06	7.71547e-06	1.34549e-05	6.2172e-06	6.17033e-06	5.07101e-06	6.31248e-06	6.10604e-06	9.74206e-06	8.76258e-06	8.15441e-06	4.18926e-06	4.5228e-06	5.84882e-06	5.68221e-06	9.48251e-06	8.24992e-06	2.45286e-06	3.93378e-06	3.85496e-06	4.31573e-06	6.77761e-06	6.32055e-06	2.83062e-06	3.61177e-06	8.0294e-06	8.21097e-06	7.94484e-06
CBM32+GH55	6.26726e-06	1.05754e-05	8.55847e-06	4.26788e-06	9.19871e-06	2.57207e-05	2.16427e-05	1.5494e-05	9.67897e-06	1.23405e-05	2.34509e-05	2.52974e-05	7.50915e-06	6.6105e-06	9.07142e-06	8.06355e-06	9.45532e-06	6.78961e-06	3.27883e-06	4.67407e-06	7.97105e-06	7.56407e-06	1.34367e-05	6.73945e-06	2.41599e-05	5.60726e-06	1.49237e-05	6.59088e-06	7.82536e-06	6.08283e-06	1.7433e-05	2.0944e-05	8.79469e-06	1.01267e-05	5.8144e-06	4.81856e-06	9.8872e-06	5.23526e-06	8.58553e-06	9.42697e-06	3.34694e-06	4.35895e-06	4.0427e-06	7.58007e-06	8.74547e-06	6.0394e-06	2.67883e-06	5.81991e-06	1.91597e-05
CBM32+GH81	2.7425e-07	1.99814e-07	3.33756e-07	1.06863e-07	2.09367e-07	1.04081e-06	8.41298e-07	6.812e-07	2.12306e-07	3.3897e-07	6.48267e-07	7.742e-07	1.99559e-07	2.14288e-07	2.36193e-07	2.05322e-07	1.54813e-07	2.91761e-07	2.93881e-08	3.11058e-07	1.58423e-07	1.71929e-07	4.97068e-07	4.36251e-07	0	0	0	0	0	0	0	0	0	0	0	0	0	0	0	0	0	0	0	0	0	0	0	0	0
CBM32+GH84	1.56578e-05	1.33718e-05	1.87259e-05	1.47834e-05	1.65028e-05	1.54526e-05	1.41656e-05	1.5511e-05	1.69455e-05	2.21513e-05	8.39702e-06	1.04368e-05	1.02029e-05	1.06527e-05	1.01031e-05	1.10461e-05	5.18914e-06	1.24304e-05	1.23502e-05	9.94543e-06	9.69727e-06	8.33867e-06	1.30697e-05	1.92172e-05	2.84257e-05	2.29526e-05	3.34281e-05	2.78713e-05	1.8268e-05	1.68795e-05	2.21155e-05	1.90148e-05	1.58468e-05	1.60059e-05	1.5869e-05	1.4443e-05	7.60007e-06	1.10444e-05	1.27263e-05	1.06801e-05	1.38512e-05	1.4973e-05	7.58657e-06	1.70281e-05	1.66557e-05	1.83554e-05	9.67879e-06	8.18957e-06	2.04729e-05
CBM32+GH84+3.2.1.52	2.11129e-06	4.6438e-06	3.47374e-06	1.3899e-06	3.71764e-06	8.39028e-06	7.44563e-06	5.35019e-06	3.6151e-06	4.3806e-06	1.2286e-05	7.63844e-06	2.77285e-06	2.59605e-06	3.06847e-06	2.99709e-06	3.63209e-06	2.82523e-06	1.55586e-06	2.30869e-06	2.10966e-06	2.06323e-06	4.26404e-06	2.81894e-06	9.01361e-06	2.5063e-06	6.56789e-06	3.6433e-06	3.391e-06	2.29283e-06	5.49299e-06	6.75372e-06	5.00914e-06	5.36454e-06	2.72553e-06	2.13004e-06	3.70369e-06	1.80626e-06	3.61539e-06	3.74108e-06	1.77735e-06	2.31216e-06	1.76618e-06	2.64539e-06	3.07068e-06	3.14379e-06	6.11727e-07	1.80006e-06	4.5443e-06
CBM32+GH85	0	0	0	0	0	0	0	0	0	0	0	0	0	0	0	0	0	0	0	0	0	0	0	0	0	0	0	0	0	0	0	0	0	0	0	0	0	0	0	0	0	0	0	0	0	0	0	0	0
CBM32+GH89	3.2992e-05	3.21843e-05	3.70143e-05	2.98614e-05	2.97671e-05	3.62021e-05	3.35924e-05	3.36396e-05	3.70208e-05	4.11627e-05	2.91958e-05	3.23418e-05	2.7588e-05	3.59623e-05	2.50948e-05	2.4339e-05	1.04718e-05	1.88771e-05	2.65561e-05	2.41605e-05	1.68717e-05	1.93035e-05	2.92185e-05	3.96365e-05	4.20013e-05	4.70097e-05	4.47239e-05	5.22631e-05	3.73899e-05	2.81652e-05	4.80743e-05	4.8453e-05	4.85215e-05	4.66163e-05	6.00474e-05	5.15105e-05	2.63345e-05	3.08299e-05	6.43494e-05	3.89616e-05	2.8597e-05	3.35567e-05	2.57477e-05	5.08451e-05	2.83633e-05	3.71882e-05	3.00971e-05	3.06258e-05	3.6395e-05
CBM32+GH89+3.2.1.50	4.05049e-05	3.40416e-05	4.65654e-05	5.38261e-05	3.57417e-05	2.03538e-05	2.39139e-05	2.41809e-05	4.33502e-05	4.39246e-05	2.67783e-05	2.90107e-05	1.71416e-05	1.85358e-05	1.57007e-05	2.54749e-05	7.57779e-06	1.24833e-05	2.38604e-05	2.02975e-05	9.60394e-06	8.93357e-06	1.16015e-05	2.26419e-05	3.62977e-05	4.23188e-05	5.50171e-05	4.79709e-05	3.89264e-05	3.66508e-05	4.53808e-05	4.40906e-05	4.2792e-05	4.18715e-05	6.62998e-05	5.54488e-05	1.77563e-05	2.17368e-05	2.71311e-05	2.38285e-05	2.18087e-05	1.92646e-05	2.34601e-05	3.12158e-05	1.75029e-05	2.59943e-05	2.5134e-05	1.95941e-05	3.24645e-05
CBM34+GH13	0	1.19393e-07	0	0	1.25101e-07	1.44209e-06	1.29727e-07	4.07031e-08	1.89652e-06	1.67097e-06	1.49659e-06	2.52555e-06	4.76962e-07	0	5.64522e-08	3.50526e-08	9.64523e-06	3.31233e-07	0	0	0	0	5.79529e-08	0	3.12058e-06	2.42323e-07	3.53146e-06	4.38507e-07	0	9.48684e-08	4.66204e-07	7.18164e-07	1.64317e-06	1.6766e-06	7.80216e-07	1.93424e-06	1.53458e-07	1.28729e-07	1.68414e-07	2.16799e-07	4.39755e-07	3.88214e-07	2.76523e-08	2.39614e-07	4.40424e-07	1.22885e-07	4.13793e-07	1.94948e-07	1.34776e-07
CBM34+GH13_20	1.65076e-06	3.57927e-06	2.98942e-06	9.62544e-07	4.0592e-06	2.4948e-07	1.07357e-06	9.65526e-07	3.82684e-06	2.8853e-06	3.39363e-06	7.04422e-07	6.87294e-07	1.20876e-06	5.02258e-07	1.31676e-06	7.31566e-07	7.23769e-07	1.78728e-06	1.23098e-06	3.74314e-07	4.2315e-07	4.29675e-07	1.46023e-06	4.49163e-06	2.70304e-06	4.93311e-06	2.10126e-06	1.61783e-06	2.09807e-06	6.20624e-06	4.87979e-06	4.0697e-06	4.32903e-06	5.60267e-06	6.34381e-06	1.98978e-06	1.92153e-06	2.00937e-06	8.10219e-07	1.42687e-06	1.96225e-06	2.17004e-06	1.75617e-06	7.71653e-07	1.11635e-06	1.83475e-06	1.53718e-06	3.72502e-06
CBM34+GH13_21	1.76762e-07	1.12688e-07	1.88226e-07	1.65734e-07	3.93584e-08	1.02083e-07	5.35681e-07	3.07337e-07	9.57862e-08	1.91167e-07	9.97086e-08	1.88808e-07	1.12544e-07	8.32527e-07	1.42084e-07	3.30839e-08	3.88038e-08	0	4.80639e-07	3.85935e-07	3.2489e-08	1.29282e-07	2.18793e-07	1.31215e-07	0	0	0	0	0	0	0	0	0	0	0	0	0	0	0	0	0	0	0	0	0	0	0	0	4.92387e-08
CBM34+GH13_39	0	0	0	0	0	0	0	0	0	0	0	0	0	0	0	0	0	0	0	0	0	0	0	0	0	0	0	0	0	0	0	0	0	0	0	0	0	0	0	0	0	0	0	0	0	0	0	0	4.76281e-08
CBM34+GH13_39+GH77	7.60227e-08	0	1.78098e-07	1.08864e-07	0	0	3.47558e-07	2.90799e-07	3.46049e-07	0	1.11496e-06	1.21806e-07	7.93817e-07	1.16427e-06	7.33302e-08	3.41495e-08	6.00803e-08	2.20794e-07	3.93474e-07	3.44042e-07	2.1798e-07	3.16933e-07	3.81103e-07	2.03162e-07	0	0	0	0	1.0735e-07	5.24013e-07	0	0	0	0	3.52031e-07	2.59456e-08	3.56898e-07	2.80039e-07	0	0	1.21755e-07	0	6.43113e-08	1.49076e-07	0	0	1.28315e-07	6.47706e-08	0
CBM35	5.49259e-07	4.3353e-07	8.07695e-07	1.55166e-06	7.68743e-07	0	2.33716e-06	2.11465e-06	7.93707e-07	2.26293e-07	3.83597e-07	1.67626e-07	1.19901e-06	3.17109e-06	6.30721e-08	5.87446e-08	4.47856e-07	8.76496e-08	6.18004e-07	1.09021e-06	1.35567e-06	9.18224e-07	1.04408e-06	4.3103e-06	1.17594e-07	2.80423e-07	2.81723e-07	3.45931e-07	1.63924e-06	9.35799e-07	4.25125e-07	5.83027e-07	5.17481e-07	1.83087e-07	8.81703e-07	7.0434e-07	1.55695e-06	1.19395e-06	0	0	2.06579e-07	4.91866e-07	1.12216e-06	1.12736e-06	1.70039e-07	8.24678e-07	2.3015e-06	1.41293e-06	1.46816e-06
CBM35+CBM3+GH26	0	0	0	0	0	0	0	0	0	0	3.59685e-07	5.30472e-07	0	0	0	0	0	5.47905e-08	0	0	0	0	1.36603e-07	5.46163e-08	2.10992e-08	9.96049e-07	1.68609e-08	2.38209e-06	0	0	0	0	1.29535e-06	1.45847e-06	0	0	0	1.94858e-08	2.27184e-06	2.14995e-06	0	0	0	4.14924e-08	6.16757e-07	1.74687e-06	6.69637e-08	0	0
CBM35+CBM37+CE3+GH26	0	0	0	0	0	0	0	0	0	0	0	0	0	0	0	0	0	0	0	0	0	0	0	0	0	2.08459e-07	0	3.1053e-07	0	0	0	3.09816e-08	7.40748e-07	2.99772e-07	0	0	0	0	2.39014e-06	4.31875e-07	0	1.61686e-08	0	3.22577e-08	7.13411e-08	1.56564e-07	3.47067e-08	2.63193e-08	0
CBM35+CBM6+GH31	2.7935e-08	0	0	2.85733e-08	7.46413e-08	3.22658e-08	2.03179e-07	3.1571e-07	4.69272e-07	0	5.04246e-07	8.95164e-08	6.75873e-07	1.47698e-06	3.3682e-08	4.70565e-08	3.67947e-08	7.80116e-08	3.77176e-07	9.31516e-07	1.69438e-07	5.51648e-07	5.18661e-07	1.24422e-07	2.26288e-07	0	3.61664e-08	0	4.0056e-07	1.64654e-07	2.04518e-08	2.137e-08	0	0	1.31355e-07	3.87248e-08	9.10002e-07	1.25391e-07	0	4.49897e-08	1.36293e-07	0	2.39968e-07	4.67255e-07	2.84365e-07	9.09331e-08	1.67576e-07	4.83363e-08	0
CBM35+CBM61+GH27+GH31	0.000104502	0.00010867	8.54991e-05	8.09094e-05	0.00010174	0.000136589	4.17237e-05	3.87549e-05	7.6143e-05	5.69661e-05	0.000100095	0.000103724	8.62821e-05	7.48081e-05	0.000119287	0.000110518	0.000143137	0.000157902	0.000106496	0.000120356	0.00019524	0.000182707	0.000106957	9.08575e-05	7.87105e-05	8.26089e-05	4.69071e-05	5.98171e-05	8.54252e-05	0.000114626	6.96669e-05	9.11437e-05	4.65656e-05	5.21647e-05	4.49681e-05	5.48685e-05	0.000180057	0.000157515	8.52043e-05	0.000124681	9.85076e-05	0.000114324	0.0001611	0.000110292	0.000151992	0.000122901	0.000105048	0.00012164	8.4731e-05
CBM35+CBM78+GH26	9.6545e-06	3.6264e-06	5.20891e-06	7.35852e-06	5.98327e-06	3.10933e-06	5.17052e-06	6.34358e-06	6.13157e-06	5.56393e-06	2.88523e-06	2.59669e-06	2.95593e-06	6.11861e-06	4.39371e-07	6.22652e-07	9.81625e-07	8.40943e-07	3.14268e-06	2.8175e-06	1.35008e-06	1.78305e-06	2.33079e-06	5.55192e-06	5.16608e-06	1.2661e-05	8.98546e-06	1.37928e-05	1.48774e-05	9.88018e-06	8.28808e-06	6.30952e-06	4.23996e-06	2.91026e-06	1.25994e-05	1.17572e-05	3.01266e-06	3.08094e-06	4.23772e-06	2.37132e-06	1.86012e-06	4.15704e-06	2.7029e-06	2.96902e-06	2.02553e-06	1.05063e-06	3.12443e-06	1.72317e-06	9.41002e-06
CBM35+GH0	3.44865e-05	4.60375e-05	3.35519e-05	4.40271e-05	4.32304e-05	6.59382e-05	0.000122939	0.000119776	4.08542e-05	3.10445e-05	5.80111e-05	5.37914e-05	0.000133501	0.000130453	5.3579e-05	5.88846e-05	6.23953e-05	6.18222e-05	7.21864e-05	8.42993e-05	3.56498e-05	4.32676e-05	5.90106e-05	5.01436e-05	3.18147e-05	3.03936e-05	2.46622e-05	2.79232e-05	4.93616e-05	4.16753e-05	2.56393e-05	2.8543e-05	3.2386e-05	3.60692e-05	5.9274e-05	5.70619e-05	4.46264e-05	3.77573e-05	2.35339e-05	3.4781e-05	7.52685e-05	4.75195e-05	4.05509e-05	4.13124e-05	2.96447e-05	3.06036e-05	5.99898e-05	7.02072e-05	3.62149e-05
CBM35+GH26	7.07958e-07	4.86457e-07	1.73063e-06	1.36425e-06	3.12413e-07	2.00412e-07	1.09746e-06	7.535e-07	1.11819e-06	1.15077e-06	1.20711e-06	1.23742e-06	1.40968e-06	2.00799e-06	3.5661e-07	7.3189e-07	3.51696e-07	4.47163e-07	5.89428e-07	3.988e-07	1.82426e-07	1.55025e-07	1.85391e-06	1.65668e-06	1.82877e-06	1.97931e-06	2.07409e-06	3.86363e-06	2.80031e-07	5.84315e-07	1.11297e-06	1.07849e-06	1.54666e-06	7.59963e-07	6.27438e-07	7.75256e-07	5.39951e-07	4.66568e-07	1.62606e-06	1.05642e-06	1.34614e-07	1.03822e-07	2.14333e-07	4.56268e-07	6.27425e-07	9.83057e-07	2.3932e-07	1.38009e-06	3.2384e-07
CBM35+GH27	0	0	0	0	0	0	0	0	0	0	0	0	0	0	0	0	0	0	0	0	0	0	0	0	0	0	0	0	0	0	0	0	0	0	0	0	0	0	0	0	0	0	0	0	0	0	0	0	0
CBM35+GH39	4.32213e-05	6.3385e-05	5.31952e-05	5.63272e-05	4.74654e-05	4.27083e-05	4.15872e-05	3.48317e-05	3.43881e-05	2.3403e-05	3.51311e-05	3.84061e-05	4.57654e-05	3.86649e-05	3.55211e-05	3.83009e-05	4.26221e-05	4.30906e-05	2.90083e-05	2.66359e-05	4.4409e-05	5.18398e-05	3.10789e-05	2.85615e-05	2.03914e-05	3.88556e-05	1.48202e-05	3.24918e-05	4.19675e-05	6.0569e-05	2.54308e-05	3.25112e-05	2.27907e-05	2.20671e-05	1.10619e-05	1.46207e-05	4.65182e-05	4.12342e-05	2.94705e-05	4.1008e-05	1.86444e-05	2.17987e-05	2.5174e-05	2.22781e-05	3.35304e-05	2.72847e-05	2.10632e-05	2.04925e-05	6.44304e-05
CBM35+GH66+2.4.1.248	3.14494e-07	8.28833e-08	8.75405e-07	5.31426e-07	1.08557e-07	8.61199e-08	8.44288e-08	2.21472e-07	4.37716e-07	7.76384e-07	7.96948e-07	4.18121e-07	9.49452e-08	2.71875e-07	2.50105e-07	2.18454e-07	9.82081e-08	1.81535e-08	1.12929e-07	0	7.3265e-08	8.17995e-08	3.01734e-08	5.42873e-08	7.49025e-07	1.8235e-07	1.1982e-06	3.5532e-07	2.86947e-07	2.58069e-07	3.98703e-07	5.36325e-07	3.38942e-07	2.42568e-07	4.12732e-07	4.33525e-07	2.66456e-07	2.50889e-07	1.7482e-07	3.36511e-07	3.63603e-08	5.34723e-08	6.42561e-08	2.02262e-07	4.08493e-08	9.09719e-08	7.07259e-08	4.56113e-08	2.10496e-07
CBM35+GH98	0	0	0	0	0	0	0	0	0	0	0	0	0	0	0	0	0	0	0	0	0	0	0	0	9.85718e-08	1.82825e-07	0	4.14409e-07	0	0	0	6.20589e-08	0	0	9.53644e-08	0	0	0	6.34331e-08	0	0	0	0	0	1.58808e-07	3.3009e-08	0	1.4037e-07	0
CBM35+PL11_1	0	0	0	0	0	0	0	0	0	0	0	0	0	0	0	0	0	0	0	0	0	0	0	0	0	1.98881e-06	0	1.06344e-06	0	0	0	7.78951e-08	0	0	1.74027e-07	3.59134e-07	5.39354e-08	0	2.31513e-07	5.36445e-07	3.00949e-07	4.37689e-07	0	1.08138e-07	3.18933e-07	9.4397e-07	2.32696e-07	1.22769e-07	0
CBM36+CBM6+GH43_16	6.92047e-06	5.36733e-06	9.85924e-06	9.7385e-06	6.23122e-06	2.6211e-06	3.64894e-06	6.25734e-06	7.81348e-06	9.61097e-06	3.05784e-06	3.61636e-06	1.56856e-05	1.80447e-05	1.24296e-05	1.04602e-05	9.2181e-07	1.95935e-06	7.22838e-06	6.20525e-06	8.71443e-06	1.09397e-05	4.08906e-06	6.36631e-06	4.08576e-06	9.97602e-06	4.55984e-06	1.00999e-05	6.50535e-06	6.87978e-06	9.37417e-06	8.92907e-06	1.22486e-05	7.8943e-06	7.46585e-06	5.52659e-06	8.7381e-06	1.00612e-05	1.58048e-05	4.43467e-06	5.26537e-06	6.89759e-06	5.91363e-06	8.22681e-06	4.33311e-06	9.8809e-06	7.08702e-06	6.49177e-06	5.65342e-06
CBM36+GH11	0	0	0	0	0	0	0	0	0	0	0	0	0	0	0	0	0	0	0	0	0	0	0	0	6.64646e-07	6.81702e-08	1.028e-06	1.80275e-07	0	1.95007e-07	1.93776e-07	3.64455e-07	8.90449e-08	1.91126e-08	4.77079e-07	6.23742e-07	1.05147e-07	1.38605e-07	1.44871e-07	0	0	8.44034e-08	2.95572e-07	4.2163e-08	0	0	1.36092e-07	2.51886e-07	3.91224e-07
CBM37	0	0	0	0	0	0	0	0	0	0	0	0	0	0	0	0	0	0	0	0	0	0	0	0	0	0	0	0	0	0	0	0	0	0	0	0	0	0	0	0	0	0	0	0	0	0	0	0	3.74853e-07
CBM37+CBM62+GH30_5	4.64362e-08	0	1.15379e-07	1.74157e-07	0	0	1.12581e-07	3.09499e-07	4.86494e-07	0	6.6358e-07	1.24002e-07	7.2929e-07	1.01594e-06	1.67968e-07	1.21678e-07	1.63103e-07	1.38323e-07	3.30905e-07	4.97718e-07	1.707e-07	3.3963e-07	2.15542e-07	1.72355e-07	0	0	0	0	0	0	0	0	0	0	0	0	0	0	0	0	0	0	0	0	0	0	0	0	6.74995e-08
CBM37+CBM77+PL1	7.80332e-08	0	9.97132e-08	1.27706e-07	4.17004e-08	0	1.13511e-07	3.66328e-07	2.02972e-07	1.01271e-07	5.98636e-07	3.62579e-07	9.34051e-07	1.30887e-06	9.40869e-08	1.05158e-07	8.22256e-08	8.71666e-08	2.8096e-07	6.50522e-07	2.06533e-07	3.59559e-07	4.926e-07	8.68896e-08	0	0	0	0	0	0	0	0	0	0	0	0	0	0	0	0	0	0	0	0	0	0	0	0	0
CBM37+GH5_1	4.72101e-08	0	1.2568e-07	4.82889e-08	0	0	3.16472e-07	3.10442e-07	3.52867e-07	4.54348e-08	9.70547e-07	1.89103e-07	9.09447e-07	2.26426e-06	7.59812e-08	1.17947e-07	1.86549e-07	3.16415e-07	4.37242e-07	6.00386e-07	1.96904e-07	4.72422e-07	2.84875e-07	1.31421e-07	0	0	0	0	0	0	0	0	0	0	0	0	0	0	0	0	0	0	0	0	0	0	0	0	6.76114e-08
CBM37+GH5_4	1.44373e-08	0	1.53737e-07	0	0	0	1.35009e-07	2.51023e-07	3.12941e-07	7.80694e-08	4.23482e-07	2.89149e-07	1.02953e-06	1.35558e-06	1.74075e-07	1.62132e-08	5.70487e-08	1.29017e-07	1.29955e-07	5.84588e-07	1.59216e-07	3.80137e-07	4.15484e-07	6.43036e-08	0	0	0	0	0	0	0	0	0	0	0	0	0	0	0	0	0	0	0	0	0	0	0	0	0
CBM37+GH74	0	0	0	0	0	0	0	0	0	0	0	0	0	0	0	0	0	0	0	0	0	0	0	0	0	0	0	0	0	0	0	0	0	0	0	0	0	0	0	0	0	0	0	0	0	0	0	0	5.02852e-07
CBM37+GH9	2.38457e-06	2.44572e-06	7.79926e-06	3.4622e-06	2.76174e-06	7.28011e-07	2.31375e-06	2.21984e-06	6.37588e-06	7.44735e-06	4.05518e-06	3.14365e-06	2.17911e-06	3.49513e-06	3.29252e-06	5.26202e-06	6.06481e-07	1.11829e-06	2.88952e-06	2.65842e-06	1.90344e-06	1.27393e-06	3.56499e-06	9.58451e-06	2.05061e-06	4.15161e-06	2.59e-06	4.31919e-06	1.61136e-06	2.06907e-06	3.75233e-06	3.11602e-06	2.32622e-06	2.27194e-06	7.33981e-06	5.43444e-06	1.47265e-06	2.11443e-06	7.50083e-07	1.29162e-06	3.07329e-06	2.26814e-06	2.53901e-06	3.9227e-06	6.70948e-06	6.32095e-06	6.9745e-06	7.8135e-06	4.4196e-06
CBM38+GH116	1.64261e-06	6.21153e-07	5.99711e-07	3.04464e-07	1.00781e-06	7.11636e-08	9.75861e-07	3.18588e-06	1.04119e-06	1.83937e-06	8.51556e-07	7.8973e-07	4.98426e-07	1.41314e-06	3.03587e-07	3.53447e-07	3.25489e-07	1.17372e-06	2.07733e-06	2.37036e-06	1.909e-07	3.10762e-07	5.66156e-07	8.85038e-07	2.0773e-06	3.40947e-06	1.87668e-06	4.66018e-06	3.54728e-07	3.2976e-07	2.57644e-06	1.33e-06	4.72277e-06	3.27447e-06	4.09312e-06	3.03866e-06	2.89897e-07	7.50821e-07	2.77805e-06	2.51168e-06	2.28053e-06	4.69131e-06	3.66604e-07	1.05663e-06	1.4055e-06	1.71618e-06	2.11125e-06	9.28991e-07	3.94268e-07
CBM38+GH32	1.23103e-08	0	1.2178e-05	0	0	6.62086e-06	3.4558e-05	3.32706e-05	0	0	5.12708e-05	4.28235e-05	2.74423e-05	2.59627e-05	0.000100709	8.74124e-05	0.000140716	0.000136281	6.05473e-05	6.51215e-05	0.00011317	9.90493e-05	4.3381e-05	2.91849e-05	0	0	0	0	1.29556e-05	0	1.50069e-07	2.87477e-07	3.69226e-06	5.19291e-06	2.61946e-05	2.8814e-05	9.33737e-05	9.0372e-05	2.88233e-05	6.32455e-05	0.000121129	0.000118465	9.39014e-05	4.672e-05	9.34843e-05	8.08778e-05	8.46823e-05	9.42907e-05	0
CBM4	1.50723e-05	8.74096e-06	1.4813e-05	7.74281e-06	1.08318e-05	6.52778e-06	6.60706e-06	7.75963e-06	1.53483e-05	1.46591e-05	5.43697e-06	6.82118e-06	4.56923e-06	5.86109e-06	2.92613e-06	3.6586e-06	1.61577e-06	4.60452e-06	5.96666e-06	7.09276e-06	2.36306e-06	2.6782e-06	2.79418e-06	3.74479e-06	1.68671e-05	2.76587e-05	2.33807e-05	3.16259e-05	2.8458e-05	1.7273e-05	1.37384e-05	9.10421e-06	5.00158e-06	5.78854e-06	1.48846e-05	1.35646e-05	2.22556e-06	3.46347e-06	9.94917e-06	4.79059e-06	4.42407e-06	4.61798e-06	1.97416e-06	4.4989e-06	4.2841e-06	4.75179e-06	3.36862e-06	2.8617e-06	1.74584e-05
CBM4+GH10	6.83541e-08	0	1.68605e-07	6.37116e-08	9.18646e-08	0	3.13934e-07	4.24764e-07	5.20989e-07	9.44865e-08	8.72424e-07	1.74324e-07	1.66708e-06	1.97315e-06	3.52099e-07	3.32949e-07	1.47034e-07	1.97435e-07	6.3486e-07	9.32522e-07	1.6549e-07	6.91779e-07	3.63462e-07	2.27882e-07	2.02633e-07	0	0	0	1.79344e-07	3.2253e-07	0	0	0	0	0	4.33459e-08	8.69532e-07	4.67846e-08	0	5.03584e-08	2.28836e-07	2.49282e-07	5.37207e-08	1.74338e-07	3.67267e-07	0	1.07185e-07	0	3.35277e-08
CBM4+GH16	2.25662e-06	4.10659e-07	2.03181e-07	2.6674e-06	7.24704e-07	1.90823e-06	2.00522e-06	2.55894e-06	4.01748e-06	2.93797e-06	9.53431e-07	3.5832e-07	9.80966e-07	3.51198e-06	2.05358e-07	1.79314e-07	2.22689e-07	6.05792e-07	3.12983e-06	3.30056e-06	3.54086e-07	2.33568e-07	1.58744e-06	3.36159e-06	2.47698e-07	2.78678e-06	3.6543e-07	1.50596e-06	9.82712e-07	1.56795e-06	1.6039e-06	1.89257e-06	1.95855e-06	1.17197e-06	3.18144e-06	2.71452e-06	3.29244e-06	3.35589e-06	0	1.26432e-06	6.70105e-07	7.819e-07	3.52677e-06	4.97603e-06	2.08834e-06	1.87721e-06	1.01196e-06	1.73466e-06	9.24482e-07
CBM4+GH16+GH9+3.2.1.73	5.49487e-08	0	9.7521e-08	3.74695e-08	2.44702e-08	0	1.33219e-07	2.22926e-07	3.87093e-07	5.94266e-08	2.6863e-07	5.86936e-08	7.23038e-07	1.0853e-06	1.21464e-07	1.64553e-07	0	4.09201e-08	2.06087e-07	8.61623e-07	1.81793e-07	2.41134e-07	3.14567e-07	1.42765e-07	0	0	0	0	0	0	0	0	0	0	0	0	0	0	0	0	0	0	0	0	0	0	0	0	0
CBM4+GH9	8.4701e-07	2.01508e-06	1.09566e-06	5.40756e-07	1.76956e-06	5.60076e-06	4.03419e-06	3.38563e-06	1.27529e-06	1.70914e-06	4.41866e-06	5.05038e-06	9.26549e-07	1.00012e-06	1.86466e-06	1.90905e-06	1.72218e-06	1.14308e-06	2.68648e-07	9.07177e-07	2.16298e-06	2.4076e-06	2.79174e-06	1.37991e-06	5.70547e-06	5.80174e-07	2.66848e-06	9.72485e-07	1.69043e-06	1.37018e-06	4.36603e-06	4.93689e-06	1.29186e-06	1.26318e-06	9.62092e-07	7.01125e-07	2.8337e-06	1.52524e-06	1.28108e-06	2.25698e-06	5.18439e-07	3.73837e-07	8.50776e-07	1.94274e-06	1.48091e-06	1.40622e-06	4.94339e-07	1.57239e-06	5.41488e-06
CBM4+GH9+3.2.1.4	5.73952e-07	1.91341e-06	8.40078e-07	3.8854e-07	1.09571e-06	5.40793e-06	3.4676e-06	2.3842e-06	9.34866e-07	1.61481e-06	3.9841e-06	4.51708e-06	8.79306e-07	9.53224e-07	1.46734e-06	1.57162e-06	1.32453e-06	7.92438e-07	3.62435e-07	9.43954e-07	1.62475e-06	1.24959e-06	2.23783e-06	1.06092e-06	6.32853e-06	5.67716e-07	2.22015e-06	1.05104e-06	1.22329e-06	9.10798e-07	3.70519e-06	4.20067e-06	6.49474e-07	8.44861e-07	3.74844e-07	3.70234e-07	2.50618e-06	1.16313e-06	1.68068e-06	2.0845e-06	2.25548e-07	2.20573e-07	8.32443e-07	2.14551e-06	2.27106e-06	1.75362e-06	3.24446e-07	1.68513e-06	4.24149e-06
CBM40+GH16+GH33	0	0	0	0	0	0	0	0	0	0	0	0	0	0	0	0	0	0	0	0	0	0	0	0	0	0	0	0	0	0	0	0	0	0	0	0	0	0	0	0	0	0	0	0	0	0	0	0	0
CBM40+GH33	5.69261e-07	1.11329e-06	6.97337e-07	3.32725e-07	7.54804e-07	3.39633e-06	2.3348e-06	1.89025e-06	6.81901e-07	9.48936e-07	2.57855e-06	2.66425e-06	8.06649e-07	4.99424e-07	1.03214e-06	7.59446e-07	9.69673e-07	5.59392e-07	1.44476e-07	6.42265e-07	8.92115e-07	8.87488e-07	1.52182e-06	6.05273e-07	3.80063e-06	5.00529e-07	1.7531e-06	7.88346e-07	7.91986e-07	6.2573e-07	2.71321e-06	3.20807e-06	8.93828e-07	7.07613e-07	3.25807e-07	2.2229e-07	1.7365e-06	9.55257e-07	2.47641e-06	1.43632e-06	1.64734e-07	1.089e-07	6.12211e-07	1.0407e-06	1.10217e-06	1.22519e-06	3.76628e-07	1.28112e-06	3.92471e-06
CBM40+GH33+3.2.1.18	0	0	0	0	0	0	2.39006e-07	9.52258e-08	0	0	1.48291e-07	1.12321e-06	0	4.99261e-08	0	0	8.65658e-08	2.44714e-08	0	0	0	1.20171e-08	2.03373e-08	0	0	0	0	0	0	0	0	0	0	0	0	0	0	0	0	0	0	0	0	0	0	0	0	0	0
CBM40+GH33+4.2.2.15	0	0	8.27524e-09	0	5.1911e-08	0	2.01865e-07	8.78272e-08	5.05341e-08	0	1.49043e-07	1.45057e-06	7.91666e-08	1.20431e-07	0	0	6.14154e-08	3.47232e-08	0	0	0	0	2.88572e-08	0	0	6.94327e-09	1.39605e-08	0	0	0	7.89456e-08	2.80465e-07	0	0	0	0	1.7135e-08	1.6134e-08	5.90215e-08	1.47614e-07	8.76838e-09	0	0	0	0	0	0	0	0
CBM41+CBM48+GH13_12	1.66824e-05	1.27402e-05	2.63901e-05	1.4739e-05	1.7147e-05	7.77019e-06	1.03908e-05	1.47681e-05	1.61155e-05	2.00956e-05	9.2723e-06	7.9758e-06	7.71807e-06	1.02545e-05	7.81533e-06	1.45402e-05	2.67372e-06	7.51547e-06	1.56699e-05	1.54432e-05	5.62835e-06	3.54971e-06	8.65396e-06	2.01179e-05	1.64029e-05	2.88854e-05	2.21265e-05	3.13783e-05	1.27432e-05	1.51379e-05	2.07834e-05	1.75363e-05	2.16173e-05	2.04982e-05	3.12604e-05	2.47155e-05	8.12853e-06	1.24206e-05	1.32703e-05	1.28752e-05	9.87133e-06	1.37793e-05	1.56691e-05	2.1403e-05	1.4436e-05	1.66207e-05	1.79653e-05	1.81894e-05	1.4336e-05
CBM41+CBM48+GH13_12+GH13_41	4.17327e-07	2.66051e-07	1.19431e-06	5.86936e-07	1.74232e-07	1.50633e-07	2.03259e-07	2.94779e-07	1.32861e-06	1.52326e-06	7.35649e-07	4.28356e-07	3.15532e-07	6.77643e-07	4.87459e-07	6.59051e-07	2.23309e-07	1.16543e-07	2.3478e-07	1.70845e-07	1.86969e-07	4.00613e-07	9.32229e-07	2.45415e-06	0	0	0	0	0	0	0	0	0	0	0	0	0	0	0	0	0	0	0	0	0	0	0	0	6.78364e-08
CBM41+CBM48+GH13_14	2.37834e-08	3.03244e-08	2.30814e-07	0	3.2238e-07	9.77092e-08	8.64237e-07	1.99699e-07	1.43235e-07	1.20135e-07	0	0	1.18667e-07	1.74838e-07	5.73527e-08	5.34177e-08	3.40256e-07	9.44957e-08	4.16619e-08	1.13297e-07	8.37024e-07	6.54817e-07	4.30257e-07	6.40821e-07	1.53439e-07	4.87869e-07	3.47416e-07	4.73059e-07	4.34526e-07	6.28018e-07	3.92921e-07	5.31314e-07	6.90366e-07	9.34674e-07	1.42829e-06	1.02845e-06	6.42508e-07	4.15045e-07	3.94966e-07	1.01688e-06	6.68483e-07	5.27371e-07	2.53578e-07	4.13852e-07	5.93291e-07	2.05531e-07	2.97599e-07	1.66068e-07	3.90234e-07
CBM41+CBM48+GH13_14+3.2.1.41	3.42102e-07	1.04685e-07	1.92345e-06	8.39806e-08	2.19381e-07	5.82757e-08	8.22714e-07	6.66019e-07	2.52121e-07	6.65966e-07	4.32263e-07	0	5.96719e-07	3.48426e-07	1.45194e-06	3.69389e-06	2.29774e-07	4.90078e-07	6.15872e-08	5.49864e-08	5.54563e-07	1.0659e-06	3.01684e-07	5.19587e-06	8.92098e-07	9.41416e-07	1.36434e-06	2.84521e-07	5.44529e-08	5.73576e-07	1.98789e-06	3.34084e-07	2.77878e-06	1.43968e-06	2.23208e-07	1.7109e-07	1.05604e-07	1.02275e-06	0	0	2.1616e-07	3.33027e-07	1.07652e-06	1.51237e-07	1.63549e-07	1.05074e-06	6.67146e-07	1.97128e-07	7.38581e-08
CBM41+CBM48+GH13_14+GH13_32	9.47654e-06	3.31782e-06	3.78649e-06	4.05644e-06	5.03883e-06	3.12521e-06	1.65005e-06	1.38433e-06	6.40741e-06	5.05907e-06	1.44107e-06	2.42689e-06	0	0	0	0	0	0	3.88438e-08	0	0	0	8.01223e-09	0	5.48107e-06	1.00747e-05	9.07282e-06	1.15842e-05	1.39738e-05	8.67942e-06	6.1681e-06	4.34706e-06	5.53445e-07	9.35726e-07	7.90716e-06	7.19367e-06	1.42727e-08	1.79184e-08	1.21469e-06	2.95955e-07	3.31629e-07	4.06417e-07	2.29246e-07	9.27457e-07	5.62651e-08	4.30661e-08	2.59487e-07	2.13521e-07	1.02576e-05
CBM48+CBM68+GH13_14	0	0	0	0	0	0	0	0	0	0	0	0	0	0	0	0	0	0	0	0	0	0	0	0	0	0	0	0	0	0	0	0	0	0	0	0	0	0	0	0	0	0	0	0	0	0	0	0	0
CBM48+CBM82+CBM83+GH13_41+3.2.1.1	0	1.2069e-07	0	9.68198e-08	9.4845e-08	1.85864e-06	1.2294e-07	1.23436e-07	1.84658e-06	1.89386e-06	2.69642e-06	3.46927e-06	5.12276e-07	0	0	0	1.31535e-05	5.55114e-07	0	0	0	5.19234e-08	1.3181e-07	0	4.01641e-06	0	4.44244e-06	0	0	0	7.21195e-07	1.00476e-07	5.52346e-07	1.47009e-06	1.72413e-06	1.52487e-06	0	0	1.02701e-07	2.64413e-08	2.40306e-07	4.97377e-07	2.82067e-08	1.83076e-07	1.07989e-06	2.67216e-08	1.68836e-07	0	5.10898e-08
CBM48+CBM82+CBM83+GH13_41+3.2.1.1+	6.31892e-05	4.89365e-05	8.6748e-05	5.70603e-05	6.392e-05	6.15406e-05	5.94687e-05	6.04083e-05	7.46038e-05	8.25808e-05	5.51446e-05	6.67269e-05	3.08068e-05	4.6774e-05	3.1408e-05	3.21684e-05	2.97005e-05	3.48728e-05	4.5574e-05	3.1771e-05	2.52177e-05	2.41078e-05	4.80923e-05	6.00605e-05	9.1318e-05	8.52323e-05	0.000111814	0.000105191	8.40483e-05	6.42591e-05	8.3246e-05	7.47401e-05	6.62919e-05	6.83817e-05	0.000102154	9.05502e-05	3.37547e-05	4.02859e-05	8.02713e-05	5.54302e-05	4.47433e-05	5.11725e-05	3.51658e-05	7.14696e-05	5.00142e-05	6.23268e-05	4.38662e-05	4.31191e-05	8.49538e-05
CBM48+CE1	6.58492e-08	4.21635e-07	6.06771e-07	0	0	6.92434e-08	3.94036e-07	1.97627e-07	6.907e-07	9.26723e-07	3.96091e-07	3.30762e-07	3.73327e-07	1.40149e-07	3.15135e-07	2.25969e-07	0	2.47343e-07	4.48234e-07	1.78488e-07	0	2.05795e-07	4.64076e-07	2.95116e-07	6.83099e-07	3.69648e-07	1.3789e-06	8.53934e-07	5.71423e-07	3.35866e-07	6.59369e-07	4.46934e-07	7.02822e-07	1.00824e-06	4.26791e-07	2.87176e-07	2.48841e-07	1.06905e-06	5.05446e-07	5.52848e-07	5.66825e-07	8.82207e-07	0	2.0068e-07	5.12282e-07	6.35114e-07	5.48699e-07	4.49796e-08	3.34618e-07
CBM48+GH13_11	1.71262e-05	1.09765e-05	2.00321e-05	1.41119e-05	1.50195e-05	9.5427e-06	9.72749e-06	1.25943e-05	1.24447e-05	1.4022e-05	1.0125e-05	1.20417e-05	7.29285e-06	1.09866e-05	3.86151e-06	3.9658e-06	3.06576e-06	5.96173e-06	1.12815e-05	8.33592e-06	4.41843e-06	2.8998e-06	5.14378e-06	9.78148e-06	2.15514e-05	2.56482e-05	2.74992e-05	3.01515e-05	2.436e-05	1.5825e-05	1.54361e-05	1.64537e-05	1.46006e-05	1.4757e-05	2.60527e-05	2.07089e-05	6.90404e-06	7.59908e-06	7.72037e-06	7.97746e-06	1.10254e-05	1.13286e-05	7.36267e-06	1.51051e-05	1.20388e-05	1.67968e-05	1.21383e-05	1.05752e-05	1.7919e-05
CBM48+GH13_11+3.2.1.-	1.3815e-07	9.34987e-08	5.28482e-07	1.14519e-07	8.04745e-08	2.66955e-07	2.81645e-07	1.16117e-07	1.82367e-07	2.00392e-07	9.37358e-07	5.00394e-07	9.58806e-08	4.35705e-07	3.3788e-07	6.76453e-08	3.96702e-08	2.5013e-07	3.63924e-07	3.75058e-07	2.49108e-07	3.30422e-08	3.16067e-07	5.08148e-07	0	0	0	0	0	0	0	0	0	0	0	0	0	0	0	0	0	0	0	0	0	0	0	0	1.19309e-07
CBM48+GH13_14	0.000141044	0.000166698	0.000122285	0.000120622	0.000146795	0.000179938	9.17867e-05	8.33922e-05	0.000114293	8.48286e-05	0.000141015	0.000143457	0.000128636	0.000108822	0.000194412	0.000183538	0.000192577	0.000218909	0.000158762	0.000162046	0.000242616	0.000246558	0.000159012	0.000138271	6.3534e-05	0.000110016	5.10973e-05	8.40604e-05	0.000128862	0.00016228	8.59481e-05	0.000118867	8.48008e-05	9.11446e-05	7.12159e-05	9.03365e-05	0.0001999	0.00018808	0.0001153	0.000173598	0.000154698	0.000170931	0.000198253	0.000134697	0.000202255	0.000172196	0.000160212	0.000177778	0.000136483
CBM48+GH13_14+3.2.1.-	9.50682e-05	9.4715e-05	0.000134881	0.000127606	0.000107156	8.17383e-05	0.000100545	0.000103993	0.000132139	0.000142247	9.94132e-05	9.49919e-05	6.90629e-05	9.53824e-05	7.06377e-05	8.35407e-05	4.32784e-05	5.4509e-05	8.43517e-05	6.6824e-05	5.03952e-05	5.44824e-05	7.73498e-05	0.000117008	0.000135433	0.00012599	0.000162629	0.00014849	0.000101768	8.43703e-05	0.0001479	0.000132101	0.000154708	0.000153694	0.000178593	0.000148316	6.15631e-05	7.91828e-05	0.000142002	0.00011141	8.72204e-05	9.08902e-05	7.75841e-05	0.000113013	8.34341e-05	0.000104136	9.68278e-05	8.60762e-05	0.000106738
CBM48+GH13_8	1.2952e-05	6.9676e-06	1.25516e-05	1.35702e-05	1.01496e-05	1.01872e-05	8.20775e-06	8.90589e-06	1.5e-05	1.41595e-05	6.63219e-06	9.6139e-06	4.31822e-06	7.54621e-06	1.48016e-06	6.96438e-07	2.48341e-06	6.19454e-06	8.6549e-06	7.29128e-06	1.53528e-06	1.50436e-06	6.58125e-06	8.20026e-06	2.17505e-05	2.19284e-05	2.55696e-05	2.10461e-05	2.57413e-05	1.62166e-05	1.46439e-05	1.24451e-05	1.12504e-05	7.92936e-06	2.34078e-05	1.88842e-05	7.20769e-06	8.17324e-06	1.58403e-05	7.05371e-06	7.48329e-06	5.69238e-06	1.05239e-05	1.91977e-05	7.14942e-06	8.57834e-06	7.2674e-06	1.0445e-05	2.22236e-05
CBM48+GH13_9	1.94561e-06	3.16223e-06	1.68946e-06	1.2181e-06	2.29952e-06	8.13325e-06	5.00119e-06	4.14547e-06	2.01039e-06	2.64442e-06	3.08607e-06	3.98307e-06	2.76348e-06	2.90922e-06	1.70086e-06	1.68645e-06	2.04174e-06	1.69511e-06	1.50796e-06	2.31989e-06	3.67271e-06	3.43352e-06	2.2849e-06	1.36436e-06	6.61669e-06	2.28117e-06	2.9517e-06	2.39392e-06	1.95373e-06	2.64719e-06	5.51708e-06	5.53366e-06	1.83409e-06	1.9292e-06	1.0011e-06	5.10766e-07	3.70211e-06	2.67979e-06	3.41801e-06	2.74671e-06	7.39454e-07	7.84856e-07	1.96447e-06	2.5422e-06	4.03407e-06	3.09568e-06	7.68805e-07	2.16854e-06	6.00642e-06
CBM48+GH13_9+2.4.1.18	2.08442e-06	8.89532e-07	5.37683e-07	2.34328e-07	1.14056e-06	1.29769e-06	1.39673e-06	3.36249e-06	5.5143e-07	6.46228e-07	1.21197e-06	9.15616e-07	1.32896e-06	1.40368e-06	1.17924e-06	1.21209e-06	5.3955e-08	4.38939e-07	2.67332e-06	2.13846e-06	2.2156e-07	2.22305e-07	5.3198e-07	9.19972e-07	1.28678e-06	3.98278e-06	1.10675e-06	3.91879e-06	9.90971e-07	2.53914e-07	2.73528e-06	2.05171e-06	5.59161e-06	4.50844e-06	7.49441e-06	3.86728e-06	6.31164e-07	6.67395e-07	4.25175e-06	2.7286e-06	2.37937e-06	4.94573e-06	3.75713e-07	8.12152e-07	6.31105e-07	1.5106e-06	2.27768e-06	9.50142e-07	1.21663e-06
CBM5	0	7.43135e-08	0	0	2.336e-07	7.40519e-07	3.02797e-08	4.91525e-08	1.19829e-06	1.63888e-06	1.5781e-06	1.821e-06	1.48437e-07	1.06262e-07	3.40854e-08	0	5.88595e-06	2.54576e-07	0	0	0	6.20283e-08	1.59082e-07	0	2.39118e-06	0	2.72231e-06	0	0	1.19171e-07	2.96046e-08	3.71204e-07	1.3264e-06	9.34392e-07	9.50701e-07	9.80967e-07	0	6.05023e-08	0	0	3.28814e-07	3.22374e-08	0	2.25455e-07	4.11626e-07	0	0	0	6.29162e-08
CBM5+GH18	0.000163946	0.000175162	0.000180568	0.000177652	0.000184096	0.000174292	0.000297102	0.000290173	0.000179802	0.000179994	0.000267423	0.000269672	0.000261726	0.000262878	0.000318932	0.000319401	0.000447869	0.000387913	0.000265706	0.000273181	0.000305894	0.000288496	0.000207653	0.000204464	0.000196297	0.000179606	0.000207977	0.000210679	0.000180845	0.000153988	0.000192357	0.000168979	0.000216263	0.000219562	0.000218615	0.000212808	0.000290339	0.000296187	0.000215358	0.00027659	0.000362818	0.000359728	0.000296036	0.000244815	0.000295995	0.000296689	0.000260859	0.000292452	0.000178689
CBM5+GH19	2.89389e-05	2.31587e-05	3.88059e-05	2.92836e-05	2.88342e-05	1.92103e-05	2.2822e-05	2.71088e-05	2.93943e-05	3.19991e-05	2.00892e-05	2.74092e-05	1.57626e-05	2.57958e-05	1.88072e-05	1.917e-05	7.59407e-06	1.45281e-05	2.44257e-05	1.58453e-05	1.41571e-05	1.58072e-05	2.3995e-05	3.16728e-05	3.62409e-05	3.89087e-05	4.53274e-05	4.6934e-05	3.72418e-05	2.48351e-05	3.41127e-05	2.95301e-05	3.12708e-05	3.01031e-05	4.77196e-05	4.46972e-05	1.42493e-05	1.89552e-05	3.7999e-05	2.45746e-05	2.05931e-05	2.81684e-05	1.42419e-05	2.9779e-05	2.25272e-05	2.98897e-05	2.0805e-05	1.59003e-05	3.43945e-05
CBM50	0	0	0	0	0	0	0	0	0	0	0	0	0	0	0	0	0	0	0	0	0	0	0	0	0	0	0	0	0	0	0	0	0	0	0	0	0	0	0	0	0	0	0	0	0	0	0	0	3.83895e-08
CBM50+GH18	0.000163586	0.000204931	0.000151015	0.0001532	0.000178132	0.000224398	0.000175636	0.000172576	0.000146881	0.00011738	0.000191833	0.000191759	0.000208855	0.000197161	0.000234769	0.000242594	0.000244304	0.000259797	0.000207801	0.000220043	0.000275888	0.00027138	0.000209754	0.000182858	9.38624e-05	0.000139502	7.3918e-05	0.000113048	0.000172508	0.000191496	0.000115505	0.000140264	0.000115939	0.000120779	0.000125892	0.000144275	0.000222402	0.000198351	0.000130494	0.000196296	0.000217391	0.000209196	0.000228436	0.00015783	0.000227994	0.000197716	0.000212368	0.000233789	0.000170488
CBM50+GH19	1.728e-05	3.74957e-06	1.31122e-06	1.37943e-05	5.3968e-06	2.84557e-06	6.2411e-06	4.73839e-06	4.77956e-06	5.10075e-06	3.39106e-06	4.0693e-07	1.72676e-06	2.39011e-06	1.82038e-07	9.08454e-07	4.90006e-07	1.09294e-06	2.7666e-06	1.72232e-06	4.53196e-07	1.22874e-06	2.96781e-06	6.6558e-06	2.12302e-06	4.08723e-06	1.86313e-06	4.48171e-06	6.12188e-06	8.33623e-06	4.0462e-06	3.01173e-06	2.09567e-06	3.00549e-06	5.30912e-06	5.53541e-06	2.71399e-06	2.87365e-06	3.94814e-06	2.86898e-06	1.57318e-06	3.49893e-06	2.54214e-06	4.2342e-06	2.96178e-06	2.46301e-06	2.40931e-06	2.65567e-06	4.824e-06
CBM50+GH23	3.62806e-05	4.31183e-05	3.02763e-05	3.48987e-05	4.21386e-05	4.58677e-05	7.36824e-05	6.58375e-05	3.48499e-05	2.38114e-05	4.59062e-05	5.45623e-05	7.15714e-05	7.22074e-05	4.75202e-05	4.26349e-05	4.6898e-05	4.1875e-05	3.7334e-05	4.32754e-05	2.68621e-05	3.13037e-05	4.02823e-05	3.26519e-05	3.3325e-05	3.26426e-05	2.34978e-05	3.02827e-05	3.96575e-05	4.20043e-05	3.21811e-05	3.5391e-05	3.57559e-05	3.76532e-05	3.21871e-05	3.29546e-05	3.9937e-05	3.12327e-05	2.43057e-05	3.80561e-05	4.98061e-05	3.29592e-05	3.11299e-05	3.05117e-05	2.31095e-05	2.95805e-05	2.87733e-05	2.96414e-05	4.10067e-05
CBM50+GH25	0.000152906	0.00017324	0.000137079	0.000147668	0.000165781	0.000115025	9.87482e-05	9.08972e-05	0.000109011	7.77776e-05	0.000129856	0.000137189	0.000108349	0.000106865	0.000196825	0.000208584	6.48662e-05	8.55503e-05	8.07479e-05	0.000112684	0.00012439	0.000121762	9.93937e-05	8.95882e-05	0.000221061	0.000155475	0.000157082	0.000137945	0.000149347	0.000185947	0.000195594	0.000202786	0.000156128	0.000156666	4.79385e-05	5.36749e-05	0.000184954	0.000144041	0.000100955	0.000190412	0.000106608	6.50221e-05	0.000142608	0.000122423	9.71945e-05	0.000140021	6.12676e-05	6.92883e-05	0.000193883
CBM50+GH73	1.46274e-05	5.3317e-06	1.42821e-05	1.39594e-05	6.22919e-06	5.95509e-06	3.80566e-06	3.8418e-06	2.4226e-06	2.64495e-06	5.35029e-06	6.48865e-06	1.62626e-05	1.03206e-05	1.24939e-05	1.27451e-05	1.95212e-06	1.67251e-06	1.90459e-05	2.63801e-05	1.68853e-05	1.19127e-05	2.2491e-05	1.77228e-05	4.69272e-05	1.04047e-05	2.40053e-05	1.12457e-05	1.96348e-05	1.94525e-05	2.50717e-05	2.44891e-05	1.33777e-06	1.08104e-06	1.30925e-06	9.36814e-07	3.8413e-05	2.37465e-05	4.96246e-06	9.7446e-06	7.55813e-07	4.23788e-07	2.85971e-05	3.33452e-05	1.35322e-05	1.34828e-05	4.13912e-07	1.30381e-06	2.65563e-05
CBM51	0	0	0	0	0	0	0	0	0	0	0	0	0	0	0	0	0	0	0	0	0	0	0	0	0	8.85676e-08	0	2.81059e-07	0	0	0	0	2.89221e-07	1.73819e-07	0	0	0	0	4.03325e-07	4.98429e-07	0	0	0	0	1.61559e-07	3.35808e-07	0	0	0
CBM51+GH110	3.55138e-06	6.15139e-06	7.26841e-06	2.63732e-06	5.13096e-06	1.3282e-05	8.03476e-06	7.84367e-06	5.74379e-06	6.98124e-06	8.56238e-06	1.01716e-05	4.06973e-06	3.57173e-06	5.1742e-06	5.17486e-06	3.27469e-06	2.50258e-06	3.00237e-06	3.34819e-06	4.74474e-06	5.19148e-06	5.93076e-06	3.2613e-06	1.194e-05	3.71714e-06	6.4147e-06	4.54197e-06	6.69441e-06	3.75802e-06	8.8168e-06	1.05256e-05	3.2926e-06	3.4978e-06	4.95316e-06	3.68257e-06	6.76715e-06	4.67953e-06	4.59657e-06	6.84705e-06	1.53046e-06	9.99705e-07	4.25265e-06	5.68309e-06	4.55372e-06	5.43046e-06	2.32474e-06	3.88066e-06	1.1163e-05
CBM51+GH110+3.2.1.-	0	0	0	0	0	0	0	0	0	0	0	0	0	0	0	0	0	0	0	0	0	0	0	0	0	0	0	0	0	0	0	0	0	0	0	0	0	0	0	0	0	0	0	0	0	0	0	0	0
CBM51+GH2	4.4311e-06	3.88134e-06	1.71743e-06	4.07203e-06	3.90675e-06	7.73922e-06	2.25781e-06	2.24002e-06	3.10986e-06	3.22704e-06	2.91546e-06	2.17076e-06	2.08148e-06	3.86992e-06	2.65344e-06	3.44276e-06	2.14878e-06	1.50912e-06	3.45475e-06	4.35443e-06	4.49314e-06	3.89253e-06	2.62941e-06	1.96879e-06	2.85882e-06	2.2319e-06	2.05293e-06	2.13341e-06	1.93856e-06	3.67068e-06	3.22434e-06	3.31533e-06	1.42743e-06	2.03198e-06	2.00255e-06	2.29404e-06	4.75072e-06	3.42204e-06	9.30913e-07	1.54427e-06	1.91661e-06	1.65749e-06	3.14016e-06	2.93508e-06	1.1269e-06	1.04434e-06	1.91813e-06	1.53931e-06	2.91686e-06
CBM51+GH27	1.09634e-05	7.45064e-06	1.67506e-05	1.32075e-05	1.23849e-05	9.66069e-06	1.23431e-05	1.25049e-05	1.14572e-05	1.32482e-05	1.11929e-05	1.12145e-05	6.38658e-06	7.78561e-06	5.97512e-06	6.20683e-06	2.80663e-06	6.45479e-06	8.24371e-06	4.15044e-06	6.16534e-06	5.12696e-06	9.74497e-06	1.57655e-05	1.28456e-05	7.43222e-06	1.45788e-05	1.223e-05	9.47365e-06	6.13279e-06	1.27226e-05	9.93837e-06	1.30587e-05	1.18077e-05	1.319e-05	1.13265e-05	4.10845e-06	6.44781e-06	1.15413e-05	1.00889e-05	8.63233e-06	7.34255e-06	5.08455e-06	1.39549e-05	9.15158e-06	1.16323e-05	8.1977e-06	6.93971e-06	9.18431e-06
CBM52+GH64	0	0	0	0	0	0	0	0	0	0	0	0	0	0	0	0	0	0	0	0	0	0	0	0	0	0	0	0	0	0	0	0	0	0	0	0	0	0	0	0	0	0	0	0	0	0	0	0	0
CBM54	0	0	0	0	0	0	0	0	0	0	0	0	0	0	0	0	0	0	0	0	0	0	0	0	8.13249e-07	3.77091e-07	5.09078e-07	4.67264e-07	4.31868e-07	3.32857e-07	4.28756e-07	4.48005e-07	3.37756e-07	3.14149e-07	4.45846e-07	3.47929e-07	6.78016e-07	5.00709e-07	2.09337e-07	4.04218e-07	2.72122e-07	4.13528e-07	4.887e-07	5.33096e-07	2.88248e-07	2.04251e-07	4.44515e-07	4.1981e-07	0
CBM54+GH43_4	3.21253e-05	4.65911e-05	4.08447e-05	4.01654e-05	3.41628e-05	2.96339e-05	4.7363e-05	4.00899e-05	2.08234e-05	1.51391e-05	1.89162e-05	1.93287e-05	6.14675e-05	4.81026e-05	2.49327e-05	2.65676e-05	3.15393e-05	3.06236e-05	3.1146e-05	2.69445e-05	3.42298e-05	4.31494e-05	1.43291e-05	1.38777e-05	1.41111e-05	2.89093e-05	9.09806e-06	2.18619e-05	3.34094e-05	5.13243e-05	2.20749e-05	2.59454e-05	1.32281e-05	1.25441e-05	7.24904e-06	1.07529e-05	3.41652e-05	3.05975e-05	2.33941e-05	3.07417e-05	1.1658e-05	1.78192e-05	2.13485e-05	2.16124e-05	3.13588e-05	2.30959e-05	1.79607e-05	1.84175e-05	5.47455e-05
CBM56+GH16	8.06671e-06	9.77098e-06	6.59733e-06	8.62977e-06	9.46079e-06	1.21507e-05	6.06637e-06	5.47231e-06	7.40972e-06	4.30484e-06	1.05925e-05	8.82483e-06	7.3252e-06	7.08833e-06	8.2753e-06	9.47475e-06	5.12967e-06	4.60884e-06	1.01179e-06	2.21272e-06	4.64489e-06	6.02808e-06	3.19801e-06	3.95366e-06	7.12729e-06	6.45702e-06	5.39864e-06	4.94923e-06	4.49265e-06	8.83494e-06	5.38704e-06	6.04298e-06	7.161e-06	8.11582e-06	4.36444e-06	4.57227e-06	1.13499e-05	9.57488e-06	5.44505e-06	8.30412e-06	5.73712e-06	3.45238e-06	4.94945e-06	3.03999e-06	1.11355e-06	1.12741e-06	7.78383e-07	6.58819e-07	8.73636e-06
CBM57+GH137+GH2	0	0	0	0	0	0	0	0	0	0	0	0	0	0	0	0	0	0	0	0	0	0	0	0	0	0	0	0	0	0	0	0	0	0	0	0	0	0	0	0	0	0	0	0	0	0	0	0	0
CBM57+GH137+GH2+3.2.1.31+3.2.1.185	9.02185e-07	4.81181e-07	9.47515e-07	1.42703e-06	7.9192e-07	8.16195e-07	2.25541e-07	1.83605e-07	1.06601e-07	6.06645e-08	2.51954e-07	3.65557e-07	0	0	0	0	0	0	6.57266e-07	6.43168e-08	1.98527e-08	0	6.38687e-07	8.98403e-07	1.3557e-06	3.05596e-07	1.13997e-06	8.76198e-07	9.76026e-07	9.75408e-07	2.61514e-06	2.88541e-06	1.89082e-07	1.71357e-07	1.11583e-06	6.92542e-07	3.27469e-07	2.8965e-07	0	0	1.92963e-07	2.19055e-07	4.82795e-07	9.45051e-07	0	0	1.7125e-07	8.42821e-07	2.65256e-06
CBM57+GH137+GH2+3.2.1.31+3.2.1.185+	1.27245e-06	2.17789e-06	1.01156e-06	1.45282e-06	3.84215e-06	3.42163e-07	1.21217e-06	8.7771e-07	1.59882e-06	8.05132e-07	3.52509e-06	1.27976e-06	1.05743e-06	1.03037e-06	1.32094e-06	2.51657e-06	6.68976e-07	2.04825e-06	2.33496e-06	2.59472e-06	1.10682e-06	8.19498e-07	1.75227e-06	2.18475e-06	1.02971e-06	1.24413e-06	1.1959e-06	8.42721e-07	1.48249e-06	1.16134e-06	1.73721e-06	1.54292e-06	1.83893e-06	1.46868e-06	1.34156e-06	2.2673e-06	1.65637e-06	1.53424e-06	6.62642e-07	1.73332e-06	1.80546e-06	2.02683e-06	2.48967e-06	1.63348e-06	1.51297e-06	9.93089e-07	3.25353e-06	2.43413e-06	1.85916e-06
CBM57+GH2	1.11724e-05	1.42798e-05	9.08234e-06	1.33927e-05	1.28328e-05	2.30706e-05	4.23853e-05	4.08409e-05	1.0307e-05	6.89606e-06	2.57928e-05	1.96144e-05	3.52375e-05	3.80682e-05	9.4296e-06	1.05116e-05	2.93418e-05	2.55384e-05	1.87641e-05	1.87088e-05	5.03357e-06	6.78623e-06	2.08699e-05	1.95102e-05	1.07814e-05	9.48297e-06	7.2205e-06	7.09511e-06	1.96673e-05	1.36227e-05	9.07977e-06	1.00948e-05	9.71543e-06	1.13037e-05	2.6269e-05	2.69153e-05	1.42399e-05	1.27149e-05	6.56354e-06	1.18745e-05	3.76027e-05	2.66474e-05	9.93903e-06	9.01988e-06	3.98221e-06	3.55397e-06	1.335e-05	1.43608e-05	1.20314e-05
CBM58+GH13	0	0	0	0	0	0	0	0	0	0	0	0	0	0	0	0	0	0	0	0	0	0	0	0	0	0	0	0	0	0	0	0	0	0	0	0	0	0	0	0	0	0	0	0	0	0	0	0	0
CBM58+GH13+3.2.1.1+3.2.1.135+3.2.1.54	0	0	0	0	0	1.1973e-06	2.07451e-05	1.72299e-05	0	0	0	0	3.05607e-05	2.56985e-05	0	0	0	0	1.33748e-05	1.32709e-05	0	4.9445e-08	0	2.50922e-08	0	0	0	0	0	0	0	0	0	0	0	0	0	0	0	0	0	0	6.04358e-06	8.39311e-06	3.55025e-06	4.49123e-06	2.65282e-06	4.6665e-06	0
CBM58+GH13+3.2.1.1+3.2.1.135+3.2.1.54+	0	0	0	0	0	0	0	0	0	0	0	0	0	0	3.36038e-05	3.30551e-05	2.61987e-06	2.46774e-06	3.54893e-05	3.82377e-05	1.61696e-05	1.77418e-05	3.80028e-05	2.94487e-05	0	0	0	0	1.40936e-05	0	0	0	0	1.57547e-08	1.13961e-05	1.57197e-05	0	0	0	0	2.44119e-05	2.40729e-05	3.09615e-05	2.16961e-05	2.27304e-05	2.12794e-05	2.28011e-05	2.48215e-05	0
CBM6+CE1+GH43_29	0	0	0	0	0	0	0	0	0	0	0	0	0	0	0	0	0	0	0	0	0	0	0	0	0	0	0	0	0	0	0	0	0	0	0	0	0	0	0	0	0	0	0	0	0	0	0	0	1.60511e-07
CBM6+CE8+PL1_2	0	0	0	0	0	0	0	0	0	0	0	0	0	0	0	0	0	0	0	0	0	0	0	0	0	0	0	0	0	0	0	0	0	0	0	0	0	0	0	0	0	0	0	0	0	0	0	0	0
CBM6+GH10+GH43_16	9.56241e-06	1.09972e-05	7.54539e-06	9.84248e-06	1.08681e-05	1.37962e-05	5.90603e-06	5.70406e-06	8.74198e-06	5.15224e-06	1.21656e-05	1.00993e-05	7.41335e-06	7.65089e-06	9.23826e-06	9.40594e-06	5.91249e-06	4.8125e-06	1.16107e-06	1.90484e-06	4.78909e-06	5.9624e-06	3.40078e-06	3.98331e-06	7.32657e-06	7.38348e-06	6.58091e-06	5.46957e-06	5.47505e-06	1.04968e-05	7.15461e-06	7.41191e-06	7.80785e-06	9.84846e-06	5.43302e-06	5.26828e-06	1.27986e-05	1.04262e-05	6.01791e-06	8.9839e-06	5.74401e-06	3.75751e-06	6.21149e-06	3.14581e-06	1.23332e-06	1.29147e-06	7.87363e-07	8.15532e-07	1.05637e-05
CBM6+GH2	2.43822e-08	0	1.46045e-06	3.74091e-08	3.25743e-08	1.40811e-08	8.86693e-08	1.53677e-07	1.91583e-07	1.84584e-07	6.12037e-07	2.34396e-07	0	0	0	0	0	0	0	0	3.63e-07	5.55051e-07	0	0	5.89605e-07	0	3.07284e-07	2.15546e-08	1.13444e-08	1.1658e-08	3.99662e-07	1.99724e-07	1.26429e-07	5.713e-08	0	1.09673e-08	3.64585e-07	7.28001e-07	6.99047e-07	7.96353e-07	0	0	5.43695e-08	6.30154e-08	0	0	0	0	0
CBM6+GH28	3.10868e-05	4.21351e-05	2.74474e-05	3.56069e-05	3.99369e-05	2.95306e-05	2.14404e-05	1.85539e-05	2.81769e-05	1.94103e-05	3.72823e-05	3.5357e-05	1.4079e-05	1.4514e-05	4.58367e-05	5.12551e-05	1.68125e-05	2.24072e-05	8.57177e-06	1.25909e-05	2.32339e-05	2.4629e-05	1.54422e-05	1.53625e-05	3.37139e-05	3.75457e-05	2.95963e-05	3.26298e-05	3.0709e-05	3.73933e-05	4.00657e-05	4.37342e-05	4.29228e-05	3.93812e-05	1.334e-05	1.23382e-05	2.96118e-05	2.36895e-05	2.39082e-05	4.27482e-05	2.4325e-05	1.82858e-05	1.98277e-05	1.20544e-05	2.17522e-05	2.67282e-05	1.2822e-05	1.78421e-05	3.74246e-05
CBM6+GH30_3+GH3	9.46073e-07	6.92126e-07	1.05098e-07	5.59659e-07	5.71383e-07	2.14548e-06	7.80118e-07	2.41425e-07	3.74384e-07	1.26763e-07	0	1.16999e-07	1.2568e-07	5.77463e-07	0	0	7.31566e-08	1.33236e-07	3.70167e-08	2.15568e-07	0	0	6.10828e-07	1.28215e-06	7.1125e-06	2.13383e-06	7.93401e-06	2.61446e-06	1.45501e-06	2.36689e-06	2.85876e-06	1.42529e-06	1.20541e-06	1.1101e-06	4.8318e-07	4.23591e-07	1.63287e-07	5.76552e-08	1.89982e-06	9.30889e-07	0	0	8.82705e-08	3.59691e-07	5.65357e-07	1.01228e-06	3.9395e-07	1.98857e-07	1.77868e-06
CBM6+GH43	1.23738e-05	7.05019e-06	1.11407e-05	8.36628e-06	7.03405e-06	5.77563e-06	8.88195e-06	9.78407e-06	1.31981e-05	1.31617e-05	3.91794e-06	4.29194e-06	4.66741e-06	6.63529e-06	3.9106e-06	4.20963e-06	1.46487e-06	3.66216e-06	8.5206e-06	5.24906e-06	4.16411e-06	2.6145e-06	5.49751e-06	9.17149e-06	5.67491e-06	1.8261e-05	1.06441e-05	1.6685e-05	1.46893e-05	9.29832e-06	8.27066e-06	7.74614e-06	6.93904e-06	6.12054e-06	1.8691e-05	1.39672e-05	3.3563e-06	4.97647e-06	4.82433e-06	4.77131e-06	4.46186e-06	5.24535e-06	4.84914e-06	8.27453e-06	6.05375e-06	7.52973e-06	6.76707e-06	7.15572e-06	1.14299e-05
CBM6+GH43_10+GH43_16	1.3122e-05	1.86035e-05	1.56402e-05	1.95797e-05	1.54176e-05	1.63867e-05	1.56802e-05	1.66835e-05	1.79299e-05	1.1381e-05	1.7954e-05	2.44638e-05	1.1859e-05	1.71557e-05	1.35252e-05	1.66392e-05	1.30106e-05	1.33237e-05	9.95186e-06	1.67806e-05	1.25665e-05	1.41658e-05	1.98982e-05	1.37486e-05	1.12593e-05	1.27677e-05	6.42707e-06	1.42851e-05	1.00008e-05	1.74102e-05	9.20042e-06	8.85771e-06	1.15361e-05	9.13246e-06	6.13111e-06	7.75996e-06	1.52094e-05	1.22362e-05	7.69141e-06	1.06509e-05	7.33834e-06	6.41833e-06	1.2741e-05	1.17443e-05	1.1411e-05	9.08501e-06	8.27409e-06	8.78651e-06	1.67438e-05
CBM6+GH43_16	3.18197e-05	4.76893e-05	4.79605e-05	3.96704e-05	3.65924e-05	3.02383e-05	2.57306e-05	2.26899e-05	2.13572e-05	1.39034e-05	6.14577e-05	5.47067e-05	3.17814e-05	2.37506e-05	0.000129184	0.00011372	0.000149832	0.000148374	6.305e-05	6.03999e-05	0.000146688	0.000138489	4.01981e-05	2.91775e-05	1.28972e-05	2.97149e-05	9.32195e-06	2.28971e-05	3.42446e-05	5.35751e-05	2.26355e-05	2.58544e-05	1.74006e-05	1.90372e-05	1.19188e-05	1.55569e-05	0.000126469	0.000124915	5.1618e-05	9.62591e-05	0.000101292	0.000114128	0.000104985	5.57293e-05	0.0001187	9.52759e-05	8.54411e-05	9.76642e-05	5.13565e-05
CBM6+GH43_2	9.31363e-05	0.000134977	0.000146752	0.000116824	0.000109978	0.000110888	0.00019343	0.000178619	7.80449e-05	5.97149e-05	0.000223173	0.000214346	0.0001714	0.000161887	0.000404417	0.000380168	0.000505408	0.0004979	0.000261742	0.000291731	0.00043392	0.00040656	0.00022393	0.000170947	4.85385e-05	8.57046e-05	3.25362e-05	7.5472e-05	0.00014021	0.000135654	6.09691e-05	7.09072e-05	6.05238e-05	6.28098e-05	0.000111497	0.00013343	0.000376316	0.000361792	0.000144783	0.000278942	0.000406462	0.000425328	0.000363721	0.000209235	0.000379591	0.000313723	0.000305063	0.000357404	0.000139285
CBM6+GH43_2+GH8	2.94042e-07	3.33254e-07	5.91436e-07	4.51142e-07	3.05539e-07	3.58496e-07	9.5051e-07	7.24276e-07	3.71793e-07	3.88672e-07	1.97761e-07	1.95292e-07	1.66414e-07	4.91418e-07	1.18178e-07	7.338e-08	2.11848e-07	3.66338e-07	3.49225e-07	1.75091e-07	1.44121e-07	2.68825e-07	1.20438e-06	1.95598e-06	4.27759e-07	1.02847e-06	6.17788e-07	1.26134e-06	1.45738e-06	4.43106e-07	7.18673e-07	3.49611e-07	5.87558e-07	4.41227e-07	7.14192e-07	4.9724e-07	1.37309e-07	2.34732e-07	8.34232e-07	5.05326e-07	3.82841e-07	2.97876e-07	1.01602e-07	5.04408e-07	1.91857e-07	2.31278e-07	3.25478e-07	2.70463e-07	8.84375e-07
CBM6+GH43_29	0	0	0	0	0	0	0	0	0	0	0	0	0	0	0	0	0	0	0	0	0	0	0	0	4.65478e-07	0	8.9274e-07	0	0	0	0	0	0	0	0	0	0	0	0	0	0	0	0	0	0	0	0	0	0
CBM6+GH43_32	1.23587e-05	1.85846e-05	1.62148e-05	1.8911e-05	1.56119e-05	1.64248e-05	1.63734e-05	1.64503e-05	1.94183e-05	1.30157e-05	1.74168e-05	2.50818e-05	1.42927e-05	1.9574e-05	1.29938e-05	1.41564e-05	1.41321e-05	1.36343e-05	1.10672e-05	1.72725e-05	1.24553e-05	1.36308e-05	2.09007e-05	1.56927e-05	9.70677e-06	1.30716e-05	6.6712e-06	1.34351e-05	1.00946e-05	1.38905e-05	9.59967e-06	9.7415e-06	1.16813e-05	1.14174e-05	6.70637e-06	7.73712e-06	1.68101e-05	1.22805e-05	7.21201e-06	1.0679e-05	9.14557e-06	6.64369e-06	1.22173e-05	1.20565e-05	1.05097e-05	1.06319e-05	7.07616e-06	1.15577e-05	1.74143e-05
CBM6+GH59+3.2.1.23	2.65098e-05	1.36456e-05	2.4035e-05	1.5586e-05	1.93538e-05	1.1996e-05	1.24202e-05	1.83264e-05	2.58174e-05	2.70582e-05	7.72775e-06	8.84662e-06	7.62682e-06	8.46268e-06	1.0998e-05	1.03787e-05	3.94049e-06	8.58091e-06	1.46239e-05	1.21307e-05	9.80604e-06	1.12131e-05	6.96733e-06	1.21604e-05	3.0315e-05	4.31961e-05	4.1522e-05	5.14298e-05	4.20938e-05	3.14311e-05	2.45826e-05	1.81819e-05	1.25267e-05	1.06091e-05	2.53453e-05	2.57539e-05	6.49001e-06	6.45252e-06	1.36986e-05	7.96398e-06	4.88663e-06	6.43072e-06	6.99586e-06	1.34462e-05	7.79578e-06	1.14643e-05	6.53462e-06	9.60423e-06	3.22184e-05
CBM61+GH43_37	1.3101e-06	1.37658e-06	3.15035e-06	1.6536e-06	1.0818e-06	8.20501e-07	2.6705e-06	1.97584e-06	1.63755e-06	2.43664e-06	1.39453e-06	2.38871e-06	5.95876e-07	8.31945e-07	1.08934e-06	1.74824e-06	2.04214e-07	2.89697e-07	1.97124e-06	5.78267e-07	8.92986e-07	5.35796e-07	9.25082e-07	9.8482e-07	3.47168e-07	3.16953e-06	4.15737e-07	3.36629e-06	4.75796e-07	7.121e-07	8.64487e-07	7.56149e-07	2.00543e-06	9.93545e-07	5.59611e-06	4.27822e-06	1.4523e-06	1.84934e-06	5.85875e-07	4.4948e-07	2.71142e-06	1.40613e-06	1.23818e-06	3.66576e-06	5.32281e-06	5.63587e-06	2.39669e-06	2.39952e-06	2.59717e-06
CBM61+GH53	0.000134316	0.000187874	0.000114294	0.000143461	0.00017718	0.000192772	0.000221603	0.000203886	0.000126093	9.11477e-05	0.000165536	0.000176695	0.000209826	0.000199203	0.000163011	0.000162897	0.000144922	0.000139574	0.000103076	0.00012246	0.000105354	0.000113989	0.00010931	0.000103851	0.000134159	0.000140136	0.000108453	0.000122412	0.000145086	0.000153646	0.000144143	0.000162006	0.000145816	0.000147077	0.000107995	0.000114377	0.000126942	0.000107305	0.000114006	0.00015991	0.000172331	0.000119995	9.72071e-05	8.22287e-05	8.8216e-05	0.000102388	8.99085e-05	9.99903e-05	0.000154906
CBM61+GH66+3.2.1.11	2.75548e-07	3.42275e-07	9.92426e-07	5.08992e-07	6.12349e-08	2.56153e-07	3.79827e-07	2.29689e-07	5.65901e-07	5.27463e-07	5.01073e-07	6.02329e-07	3.6732e-07	8.89821e-07	1.56583e-07	4.71834e-07	1.03451e-07	1.22468e-07	3.11849e-07	1.75083e-07	1.0228e-07	7.60172e-08	7.02259e-07	4.74294e-07	2.55558e-06	6.82944e-07	2.81729e-06	6.93931e-07	2.48004e-07	5.91646e-07	1.31e-06	1.13797e-06	6.93641e-07	7.58926e-07	7.33739e-07	6.21324e-07	6.62166e-07	6.47815e-07	8.7042e-07	7.49139e-07	1.05533e-07	3.31317e-07	2.92687e-07	3.80309e-07	3.34961e-07	1.89819e-07	8.09112e-08	4.18113e-08	1.93061e-07
CBM62	0	0	0	1.69064e-07	5.52052e-08	6.92055e-07	1.30951e-06	2.08355e-06	7.83721e-07	5.3627e-07	9.78977e-07	3.97241e-07	1.18393e-06	1.45024e-06	1.34522e-06	1.92578e-06	3.26563e-07	4.61583e-07	1.11585e-06	1.37791e-06	3.18989e-07	5.6667e-07	3.26064e-07	5.75144e-07	1.27726e-06	6.27629e-07	9.65018e-07	7.8106e-07	1.02769e-07	0	1.36427e-06	6.36002e-07	3.47217e-06	3.74703e-06	1.54631e-07	1.5523e-07	2.96114e-07	3.8605e-07	1.04674e-06	1.05271e-06	2.1598e-06	2.41462e-06	1.23134e-07	7.99206e-07	1.41268e-06	2.0388e-06	6.8675e-07	1.7187e-07	4.46058e-08
CBM62+GH30_5+GH43_22+GH43_24	2.11188e-05	3.135e-05	1.83357e-05	1.88155e-05	2.82424e-05	2.06017e-05	1.31876e-05	1.26003e-05	1.83466e-05	1.34821e-05	2.29297e-05	2.18241e-05	8.41892e-06	1.0197e-05	2.87813e-05	2.99089e-05	9.88799e-06	1.42327e-05	5.38568e-06	8.93505e-06	1.4564e-05	1.58933e-05	1.16913e-05	1.08258e-05	2.19637e-05	2.39604e-05	1.82919e-05	1.94841e-05	1.86334e-05	2.42036e-05	2.66189e-05	3.01268e-05	2.64398e-05	2.47714e-05	8.09558e-06	9.05409e-06	1.76315e-05	1.69059e-05	1.49272e-05	2.9122e-05	1.62798e-05	1.04758e-05	1.21036e-05	8.95341e-06	1.11999e-05	1.73966e-05	8.96878e-06	9.70841e-06	2.56167e-05
CBM65+GH5_8	0	0	0	0	0	0	0	0	0	0	0	0	0	0	0	0	0	0	0	0	0	0	0	0	9.70854e-07	8.35149e-07	9.56507e-07	1.9793e-06	1.05938e-07	7.25779e-08	2.40398e-08	0	4.1426e-08	1.42267e-07	0	0	2.34802e-07	2.82496e-07	3.59454e-07	3.30516e-07	3.7381e-07	4.05755e-07	8.46202e-08	3.92306e-08	1.41415e-07	2.93937e-07	5.62786e-08	9.94286e-08	0
CBM66	8.48721e-08	7.78692e-07	6.28869e-07	3.1348e-07	5.3195e-07	7.28265e-07	2.35498e-06	1.02149e-06	2.52221e-07	6.2868e-07	3.77759e-06	1.66862e-06	2.14216e-06	1.20532e-06	6.50196e-07	4.08315e-07	2.73399e-06	1.50475e-06	8.09922e-07	1.02819e-06	1.92504e-07	7.22333e-08	1.93922e-06	2.14998e-06	1.7654e-06	2.12654e-07	7.27193e-07	3.19387e-07	6.83281e-08	3.9567e-07	1.35887e-06	1.54706e-06	2.27731e-07	1.99378e-07	8.17483e-08	2.24704e-07	4.39388e-07	4.88008e-07	1.84519e-06	1.01929e-06	2.25689e-06	5.59919e-07	4.864e-07	9.70177e-07	3.26961e-06	1.10359e-06	3.37162e-07	8.36319e-07	4.79178e-07
CBM66+CBM6+GH43	7.21968e-06	1.12742e-05	6.49843e-06	5.53247e-06	9.84958e-06	1.22232e-07	6.01099e-06	6.33779e-06	4.524e-06	3.02657e-06	9.39198e-06	1.36399e-05	5.59995e-06	6.35629e-06	2.76461e-06	2.74659e-06	7.40312e-06	6.72497e-06	4.24687e-06	4.63512e-06	8.79181e-06	7.99802e-06	9.56223e-06	9.04723e-06	8.03567e-06	7.49056e-06	5.83005e-06	6.2343e-06	8.53921e-06	8.57097e-06	8.6124e-06	1.23316e-05	9.53726e-06	9.5432e-06	8.36238e-06	8.48159e-06	7.2076e-06	5.81003e-06	5.83027e-06	6.68741e-06	6.38153e-06	6.06144e-06	8.71767e-06	7.84926e-06	5.72358e-06	3.89034e-06	5.15938e-06	6.01326e-06	8.04731e-06
CBM66+GH32	2.52701e-05	3.03211e-05	2.27804e-05	2.90982e-05	3.17908e-05	3.17606e-05	2.20817e-05	1.93573e-05	2.36791e-05	1.72089e-05	2.81133e-05	2.70499e-05	1.77782e-05	1.80896e-05	3.06752e-05	3.24598e-05	1.44181e-05	1.53087e-05	8.40184e-06	9.43476e-06	1.71528e-05	1.97304e-05	9.97973e-06	1.14862e-05	2.71734e-05	2.59584e-05	2.31049e-05	2.36072e-05	2.09673e-05	3.05339e-05	2.66375e-05	2.8836e-05	2.93557e-05	3.093e-05	1.40292e-05	1.4489e-05	3.00362e-05	2.33757e-05	1.81841e-05	3.07098e-05	1.92414e-05	1.40046e-05	1.80527e-05	1.16324e-05	1.05163e-05	1.51051e-05	8.00561e-06	8.5539e-06	3.17138e-05
CBM67+GH2	1.28353e-06	1.25662e-06	2.74173e-07	1.09479e-06	1.44053e-06	4.71727e-07	9.39836e-07	1.06576e-06	4.6507e-07	5.2046e-07	1.24112e-07	1.26645e-07	1.51766e-06	4.52769e-07	1.84018e-07	1.45252e-07	0	9.85697e-08	1.18578e-06	1.38805e-06	6.56155e-08	4.2741e-07	3.57581e-07	2.65956e-07	0	0	0	0	5.55149e-07	0	0	0	0	0	0	0	0	0	0	9.97643e-08	1.51115e-07	1.23462e-07	2.39457e-07	0	2.91035e-07	2.7726e-07	3.98141e-07	3.21556e-07	6.29162e-08
CBM67+GH78	4.62272e-08	1.31376e-07	1.68144e-07	0	3.08143e-07	1.5147e-07	2.62911e-07	9.58584e-07	7.35686e-08	6.31508e-09	1.31753e-08	1.40337e-08	1.03355e-06	7.94343e-07	5.28039e-08	5.90171e-08	3.62126e-08	5.54427e-08	1.87247e-06	1.73156e-06	2.09285e-07	1.6656e-07	3.15195e-07	1.28942e-06	0	0	0	0	0	0	0	0	0	0	0	0	0	0	0	0	0	0	0	0	0	0	0	0	6.07053e-09
CBM68+GH13_14	5.54947e-08	0	3.42745e-06	8.10896e-08	4.23657e-08	0	6.58984e-08	6.89207e-08	3.00722e-07	3.60103e-07	0	0	2.01905e-08	7.22691e-08	0	0	5.42993e-07	2.39104e-06	2.31921e-07	5.66485e-08	2.01085e-07	2.69622e-07	5.88774e-07	3.53103e-08	0	0	0	0	0	0	0	0	0	0	0	0	0	0	0	0	0	0	0	0	0	0	0	0	0
CBM70+PL8	6.94266e-08	1.09423e-07	5.44217e-08	0	1.26892e-07	2.53659e-07	3.39649e-07	1.74952e-06	1.88109e-08	0	1.83306e-07	6.17996e-08	2.18566e-07	1.7976e-07	0	0	3.41019e-07	3.26372e-07	8.62554e-08	5.11027e-08	0	0	1.99622e-07	2.39973e-07	0	0	0	0	0	0	0	0	0	0	0	0	0	0	0	0	0	0	0	0	0	0	0	0	0
CBM70+PL8+4.2.2.1	0	0	0	0	0	0	0	0	0	0	0	0	0	0	0	0	0	0	0	0	0	0	0	0	0	4.69976e-08	1.1812e-07	7.70562e-07	0	2.9577e-07	1.6031e-07	0	6.13889e-08	1.05412e-07	0	0	1.73976e-07	3.27623e-07	1.14144e-07	4.11424e-07	0	0	6.26991e-08	1.45339e-07	1.7146e-07	3.26688e-07	0	0	0
CBM71+GH2	3.65053e-07	0	6.02061e-08	1.25171e-07	5.65667e-08	0	3.47384e-07	6.18336e-07	4.79861e-07	0	1.48166e-06	3.16857e-07	1.81407e-06	2.26451e-06	1.87393e-07	1.37427e-07	2.48236e-07	1.36698e-07	3.12562e-07	9.28229e-07	3.16605e-07	5.47499e-07	7.23328e-07	2.67351e-07	0	0	0	0	0	0	0	0	0	0	0	0	0	0	0	0	0	0	0	0	0	0	0	0	0
CBM75+GH43_16+3.2.1.55	2.05212e-06	1.76942e-06	3.50944e-07	8.96898e-07	6.66288e-07	2.76282e-06	8.91322e-07	1.38343e-06	1.68542e-06	2.6274e-06	5.37804e-07	1.22973e-06	1.80071e-06	1.1143e-06	2.43359e-07	9.04283e-07	9.27618e-07	6.02924e-07	8.65551e-07	3.29772e-07	3.70976e-08	1.59538e-07	1.33201e-07	1.08693e-06	2.5604e-06	1.87426e-06	3.63243e-06	2.80742e-06	9.25558e-07	2.14645e-06	2.0383e-06	1.76561e-06	4.10931e-06	3.08647e-06	3.41176e-06	1.99982e-06	6.07333e-07	8.24979e-07	2.61777e-06	1.27432e-06	8.35684e-07	9.02237e-07	1.20993e-06	9.83904e-07	3.13814e-07	5.37844e-07	6.19299e-07	6.00153e-07	1.48732e-06
CBM76+GH44	0	2.29623e-07	0	0	4.12459e-07	0	3.74247e-07	4.47328e-08	1.673e-07	2.22594e-07	0	0	1.96568e-07	7.0359e-08	0	0	0	2.01172e-07	7.23691e-07	0	0	0	0	2.00533e-07	2.8543e-07	1.41324e-07	8.97463e-08	1.49491e-07	0	0	0	5.30291e-08	2.33213e-07	7.84127e-07	4.097e-07	2.96269e-07	0	5.61684e-08	0	2.3024e-07	1.73788e-07	8.33475e-07	0	5.98014e-08	4.61306e-07	3.47848e-07	2.37621e-07	1.24929e-07	0
CBM77+PL1	7.92337e-08	0	8.43727e-08	5.40295e-08	7.057e-08	0	3.5675e-07	4.93656e-07	2.7193e-07	5.71272e-08	2.97964e-07	1.90426e-07	1.10985e-06	1.34827e-06	3.18448e-08	1.92789e-07	1.39151e-07	5.90051e-08	5.79479e-07	1.03797e-06	8.73795e-08	7.82337e-07	3.31e-07	1.17635e-07	0	0	0	0	0	0	0	0	0	0	0	0	0	0	0	0	0	0	0	0	0	0	0	0	1.64394e-07
CBM77+PL1+PL9_1	3.4688e-05	4.68334e-05	3.08286e-05	3.50154e-05	4.36019e-05	3.36263e-05	3.91038e-05	3.63785e-05	2.82082e-05	2.14062e-05	3.56504e-05	3.80904e-05	4.2377e-05	3.96939e-05	4.95048e-05	5.36793e-05	1.79654e-05	2.34631e-05	2.13026e-05	2.69689e-05	2.58188e-05	2.92383e-05	1.70633e-05	1.7655e-05	3.74105e-05	3.65515e-05	3.348e-05	3.30612e-05	3.17843e-05	4.25183e-05	4.29697e-05	4.37801e-05	4.40917e-05	4.35917e-05	1.28769e-05	1.30953e-05	3.22065e-05	3.0301e-05	2.86989e-05	4.7099e-05	2.89672e-05	1.93475e-05	2.78795e-05	2.10212e-05	2.33003e-05	3.69152e-05	1.89174e-05	2.05413e-05	4.08401e-05
CBM79+GH5_4	7.40038e-06	3.80069e-06	3.65622e-06	3.60007e-06	5.21788e-06	3.11102e-06	1.68153e-06	1.0703e-06	6.02131e-06	4.8644e-06	2.13892e-06	3.18817e-06	7.07847e-07	1.00402e-06	3.1814e-07	3.82926e-07	2.52353e-07	5.81914e-07	2.70271e-07	9.34713e-07	1.79067e-08	5.78948e-08	1.96485e-06	1.73365e-06	6.27656e-06	1.17472e-05	1.0799e-05	1.36109e-05	1.31687e-05	8.44773e-06	4.57602e-06	3.43552e-06	5.23133e-07	5.0838e-07	5.92544e-06	6.06744e-06	4.25734e-07	5.5421e-07	2.53291e-06	1.04328e-06	4.0745e-07	2.20035e-07	5.13728e-07	1.14467e-06	7.9256e-07	8.5597e-07	2.80074e-07	2.72529e-07	8.47976e-06
CBM9	0	0	0	0	0	0	0	0	0	0	0	0	0	0	0	0	0	0	0	0	0	0	0	0	4.27078e-08	0	0	7.18198e-08	1.88997e-08	0	7.71983e-08	0	2.6606e-07	3.42642e-07	8.26364e-08	7.30862e-08	4.18895e-08	1.97211e-07	3.71026e-07	4.2455e-07	3.00101e-07	2.52191e-07	5.43476e-07	8.81861e-07	0	0	1.35544e-07	3.19292e-07	0
CBM9+GH10	9.44202e-06	1.27293e-05	6.84587e-06	1.0027e-05	1.22248e-05	1.36323e-05	7.22812e-06	5.83042e-06	1.00375e-05	5.70641e-06	1.21247e-05	1.09235e-05	7.49696e-06	7.24022e-06	8.28726e-06	9.40273e-06	6.45607e-06	5.11848e-06	1.20299e-06	1.95129e-06	4.96136e-06	7.52531e-06	3.24835e-06	3.788e-06	8.42789e-06	6.97216e-06	6.93449e-06	5.74785e-06	6.09172e-06	1.07033e-05	6.82717e-06	7.25158e-06	8.50755e-06	8.82073e-06	5.82836e-06	5.59547e-06	1.35324e-05	9.29689e-06	6.16173e-06	8.95205e-06	6.79949e-06	4.34693e-06	6.22307e-06	3.25337e-06	1.67463e-06	1.2857e-06	4.95335e-07	6.83425e-07	1.02973e-05
CBM9+GH10+3.2.1.8	3.29836e-05	4.66485e-05	3.86622e-05	3.76566e-05	3.90028e-05	3.62882e-05	9.2184e-05	7.52833e-05	2.33034e-05	1.4668e-05	3.21181e-05	2.73246e-05	9.49434e-05	8.21444e-05	2.10426e-05	2.61519e-05	7.05612e-05	5.74538e-05	5.25905e-05	4.22891e-05	3.39464e-05	3.83395e-05	3.52309e-05	3.60688e-05	1.47648e-05	2.85018e-05	1.09381e-05	2.16087e-05	4.99044e-05	5.19437e-05	2.2965e-05	2.5898e-05	1.23671e-05	1.39541e-05	2.96394e-05	3.63247e-05	3.15554e-05	2.82614e-05	2.10945e-05	3.09441e-05	5.07692e-05	4.69509e-05	2.61442e-05	2.66675e-05	3.15374e-05	2.33463e-05	3.68308e-05	3.48758e-05	5.13574e-05
CBM9+GH136	7.49298e-06	1.00323e-05	6.38009e-06	9.27382e-06	8.60247e-06	1.25901e-05	6.42041e-06	5.28404e-06	7.3541e-06	4.63732e-06	1.03753e-05	9.16024e-06	6.36102e-06	6.92265e-06	8.30339e-06	9.07937e-06	4.98225e-06	5.20907e-06	1.10461e-06	1.77096e-06	3.99632e-06	5.44862e-06	2.72075e-06	4.21189e-06	7.07526e-06	6.42379e-06	4.59065e-06	5.52609e-06	4.85455e-06	9.88902e-06	6.24793e-06	4.99593e-06	6.95867e-06	7.91287e-06	4.94539e-06	5.13754e-06	1.20967e-05	9.65151e-06	5.7018e-06	9.03371e-06	5.88065e-06	3.81703e-06	4.93889e-06	2.55299e-06	1.14512e-06	1.07597e-06	5.49362e-07	7.10595e-07	9.05473e-06
CE0	0	1.90337e-07	0	0	4.98592e-08	9.91439e-07	7.75543e-08	9.73335e-08	6.87603e-07	1.49338e-06	1.09469e-06	1.01652e-06	1.90094e-07	0	0	0	5.60385e-06	2.5013e-07	0	0	0	0	0	0	1.84572e-06	0	3.15105e-06	0	0	0	3.03301e-07	1.18844e-07	6.96873e-07	4.4873e-07	1.25808e-06	1.29215e-06	0	0	0	0	2.52654e-07	1.23853e-07	0	8.24929e-08	2.43296e-07	4.21419e-08	8.87556e-08	0	8.05725e-08
CE0+3.1.1.11	0.000133436	0.000168456	0.00017768	0.000147713	0.000147499	0.000129198	0.000144988	0.000127452	0.00010203	7.75787e-05	0.000218218	0.000207468	0.000143287	0.000119077	0.000392229	0.000376937	0.000460582	0.000467628	0.000217702	0.000211711	0.000439555	0.000417465	0.000148704	0.000133529	7.10462e-05	0.000134251	6.09366e-05	0.000107363	0.0001407	0.000185288	0.000102666	0.000113119	9.54489e-05	9.96117e-05	9.796e-05	0.000106715	0.000399569	0.000386097	0.000184462	0.000330524	0.000344004	0.000389077	0.000336531	0.000189332	0.000364913	0.000307515	0.000289771	0.00032545	0.000184355
CE0+3.5.1.105	0	0	1.07073e-05	0	0	6.04747e-06	3.80658e-05	3.72833e-05	0	0	4.99739e-05	4.12785e-05	3.00586e-05	2.8235e-05	9.65171e-05	8.72233e-05	0.000130298	0.000132073	5.98366e-05	6.14826e-05	0.00010621	9.46545e-05	4.40632e-05	3.12641e-05	0	0	0	0	1.46896e-05	0	1.74398e-07	2.86357e-07	4.86567e-06	4.59521e-06	2.81988e-05	3.03534e-05	9.37669e-05	8.55138e-05	2.90037e-05	6.26428e-05	0.000115213	0.000115479	9.05836e-05	4.54738e-05	8.97766e-05	7.35026e-05	7.72862e-05	9.48757e-05	0
CE1	0	0	1.94631e-05	0	0	3.09385e-08	0	0	0	0	7.7427e-05	7.10104e-05	0	0	0.00018859	0.000167212	0.00021863	0.000225662	8.42531e-05	9.28872e-05	0.000214886	0.000184527	4.9082e-05	2.77173e-05	0	0	0	2.53152e-08	0	0	4.64026e-07	4.99074e-07	6.93181e-06	9.39766e-06	9.22856e-06	1.2016e-05	0.000180905	0.000171245	5.2961e-05	0.000121975	0.000162764	0.000187053	0.000178971	7.9672e-05	0.000171762	0.000143347	0.000134599	0.000156089	0
CE1+CE6	0.000166863	0.00019511	0.000155991	0.000160436	0.000171447	0.000205703	0.000170894	0.000160645	0.00014396	0.000103238	0.000175891	0.000180626	0.000219399	0.000193837	0.000241037	0.0002413	0.000251399	0.000253812	0.000213047	0.000227108	0.000277123	0.000268894	0.000213289	0.00017917	0.000125666	0.000137795	8.61431e-05	0.00011481	0.000176373	0.000202627	0.000123706	0.000151971	0.000101541	0.00010675	0.00011149	0.000136885	0.000244482	0.000205066	0.000131856	0.000189382	0.000206746	0.000202802	0.000234575	0.000180569	0.000223091	0.00019224	0.000207727	0.000219929	0.000182328
CE1+GH10	0.000127189	0.000142451	0.000137955	0.000152662	0.000135228	0.000128967	0.000188348	0.000158452	0.000112218	8.66936e-05	0.000113614	0.000125578	0.000216657	0.000203734	0.000158576	0.000167771	9.35129e-05	9.59148e-05	0.000190901	0.000198303	0.000125381	0.000127618	0.000158378	0.000139117	0.00014055	0.000114305	0.000102384	0.000106271	0.000142552	0.000156233	0.000115567	0.000120544	9.2173e-05	9.50581e-05	9.8562e-05	0.000101722	0.000155638	0.000122525	8.62676e-05	0.000117201	0.00010838	0.000103567	0.000176731	0.00017722	0.000140029	0.000131027	0.000106308	0.000128997	0.000164937
CE11	0.000121167	0.000108108	7.92431e-05	9.29007e-05	9.03846e-05	0.000159401	9.94105e-05	8.40071e-05	9.14574e-05	7.02785e-05	7.96718e-05	7.21373e-05	0.00014508	0.000130966	7.27198e-05	7.6515e-05	5.12215e-05	5.69475e-05	0.000172679	0.000181726	0.000105248	0.000113783	0.000177722	0.000162694	2.9586e-05	6.66718e-05	2.48382e-05	4.98095e-05	0.000129486	0.000151881	4.64914e-05	5.08895e-05	3.3924e-05	3.80714e-05	8.18588e-05	9.77732e-05	6.59657e-05	6.21395e-05	2.63437e-05	3.16129e-05	8.79973e-05	7.70195e-05	0.000131216	0.000112959	0.000120447	8.56061e-05	0.000113101	0.000116576	9.27104e-05
CE12	2.20776e-06	5.24132e-07	3.48184e-07	1.44203e-06	1.96003e-07	2.99283e-06	2.47541e-07	1.02386e-06	2.43897e-07	5.10602e-07	1.44653e-06	1.23478e-06	1.45819e-06	1.32483e-06	0	0	4.05726e-07	2.27521e-07	2.99262e-08	1.04921e-07	2.93316e-08	1.44566e-07	0	0	3.43263e-06	8.65218e-07	3.76138e-06	1.08584e-06	1.47178e-06	2.11776e-06	2.27643e-06	2.14171e-06	1.57552e-06	1.81406e-06	2.98596e-06	2.179e-06	1.06561e-06	1.41622e-06	5.04796e-06	2.44569e-06	7.41822e-07	1.43768e-06	9.77277e-08	9.24448e-07	3.83004e-07	9.43442e-07	1.00481e-06	1.12565e-06	1.96905e-06
CE12+CE8	1.19408e-06	9.86609e-07	8.97088e-07	7.38991e-07	1.20218e-06	5.9431e-07	1.13809e-06	9.69881e-07	1.336e-06	1.32131e-06	2.3887e-07	3.19051e-07	4.40258e-07	6.7501e-07	3.05362e-07	3.62347e-07	0	3.24701e-07	4.2782e-07	4.33156e-07	3.70021e-07	4.80373e-07	4.90419e-07	4.32095e-07	4.06209e-06	2.16904e-06	5.00329e-06	3.55699e-06	1.55388e-06	1.88437e-06	2.15873e-06	2.4005e-06	2.79713e-06	1.69949e-06	4.43027e-06	2.99086e-06	1.19035e-06	1.12362e-06	4.34578e-06	1.54349e-06	1.31037e-06	1.97258e-06	1.72216e-06	2.99311e-06	1.04415e-06	1.50899e-06	2.24504e-06	1.18166e-06	4.37503e-06
CE12+CE8+3.-.-.-	0	0	0	0	0	0	0	0	0	0	0	0	0	0	0	0	0	0	0	0	0	0	0	0	6.75981e-08	0	0	6.75578e-08	0	6.14832e-08	0	0	0	0	6.53985e-08	0	0	0	0	2.68792e-07	0	0	9.87235e-08	3.32336e-08	0	0	1.70001e-07	0	1.02036e-07
CE12+PL11_1	2.54995e-06	2.39878e-06	2.39786e-06	1.57682e-06	4.15418e-06	2.25308e-06	2.27415e-05	1.88673e-05	1.96287e-06	1.30851e-06	4.13749e-06	1.72987e-06	3.22295e-05	2.69356e-05	1.83172e-06	1.82922e-06	8.81246e-07	2.09561e-06	1.71647e-05	1.6642e-05	8.82568e-07	1.10371e-06	1.25171e-06	2.38223e-06	1.66057e-06	1.54235e-06	1.72331e-06	1.3371e-06	1.40124e-06	1.63293e-06	1.20971e-06	1.47503e-06	2.36472e-06	2.17538e-06	2.36065e-06	1.67893e-06	1.47303e-06	2.15539e-06	1.60241e-06	1.69682e-06	1.55383e-06	2.19265e-06	9.81195e-06	9.96469e-06	5.28687e-06	5.49424e-06	6.44184e-06	7.53595e-06	2.79885e-06
CE14	0	0	1.20456e-05	0	0	0	0	0	0	0	4.22181e-05	3.78392e-05	0	0	0.000101793	9.27863e-05	0.000110805	0.000118881	4.21835e-05	4.91304e-05	0.000111739	0.000100421	2.71105e-05	1.54491e-05	0	0	0	0	2.31929e-08	0	2.13153e-07	3.71204e-07	5.16955e-06	5.55964e-06	5.75491e-06	6.52483e-06	9.80553e-05	9.38996e-05	3.00251e-05	6.85364e-05	9.05686e-05	0.000100039	9.63717e-05	4.22567e-05	8.97726e-05	8.34262e-05	7.16625e-05	8.88037e-05	0
CE15	2.23589e-05	1.38078e-05	2.72356e-05	1.96833e-05	1.76165e-05	1.3675e-05	1.64067e-05	1.78515e-05	2.3054e-05	2.1749e-05	1.39037e-05	1.61479e-05	1.17972e-05	1.52571e-05	1.01319e-05	1.28832e-05	4.27441e-06	1.19476e-05	1.70164e-05	1.3909e-05	7.81896e-06	7.79087e-06	1.4977e-05	2.13144e-05	2.40023e-05	3.05347e-05	2.98568e-05	3.27737e-05	3.16669e-05	1.99044e-05	1.76418e-05	1.81035e-05	1.65625e-05	1.73279e-05	3.77245e-05	2.84838e-05	1.15461e-05	1.47547e-05	2.11715e-05	1.68461e-05	1.61233e-05	1.48558e-05	1.53889e-05	2.68495e-05	1.99084e-05	2.13182e-05	2.03822e-05	1.90668e-05	2.31091e-05
CE15+GH8	0.000108162	8.7298e-05	0.000103094	9.9253e-05	0.000102395	8.84424e-05	0.000105077	9.31305e-05	8.67774e-05	6.94894e-05	0.000131889	0.000119611	0.000126594	0.000125479	0.00018097	0.000174266	0.000137415	0.000156271	0.000141407	0.000157205	0.000181639	0.00015748	0.000109034	9.49359e-05	0.000174823	9.41683e-05	0.000135781	9.32598e-05	0.000103309	0.000116255	0.000129076	0.000122878	8.58013e-05	9.11234e-05	8.29097e-05	6.90469e-05	0.000230368	0.000200088	9.97536e-05	0.000152026	0.000137029	0.00013708	0.00021579	0.000178892	0.000158548	0.000156356	0.000105053	0.000126436	0.000123588
CE2	0	5.90851e-07	0	0	5.09067e-07	0	8.98642e-08	2.43936e-08	8.10697e-08	2.52759e-08	1.53585e-07	1.51691e-07	8.60304e-07	0	1.04598e-07	1.07656e-07	1.26112e-05	6.37704e-07	2.62965e-08	0	0	0	2.98053e-07	9.37323e-08	0	6.68327e-08	4.19853e-08	0	0	2.86861e-08	1.75721e-07	1.81159e-07	0	2.34176e-08	0	0	1.8044e-07	2.91274e-08	1.11603e-07	5.22281e-08	3.98277e-07	4.96523e-07	2.78576e-08	9.30343e-08	1.15818e-06	9.50542e-08	0	0	0
CE4	0	0	0	0	0	0	0	0	0	0	0	0	0	0	0	0	0	0	0	0	0	0	0	0	0	0	0	0	0	0	0	0	0	0	0	0	0	0	0	0	0	0	0	0	0	0	0	0	1.44062e-07
CE4+GH153	1.25643e-05	1.76092e-05	7.69404e-06	1.31439e-05	1.40146e-05	1.68068e-05	9.45392e-06	7.03599e-06	8.62284e-06	7.8069e-06	1.41699e-05	1.06682e-05	7.93986e-06	9.73994e-06	9.24356e-06	9.56363e-06	5.93194e-06	4.89974e-06	4.43473e-06	4.53861e-06	5.24669e-06	6.04259e-06	4.49169e-06	3.96593e-06	1.11606e-05	9.40743e-06	7.68581e-06	8.45847e-06	8.72314e-06	1.19347e-05	7.4853e-06	8.25404e-06	8.46697e-06	1.08217e-05	6.11363e-06	6.78273e-06	1.19895e-05	8.56124e-06	7.57424e-06	1.08951e-05	7.36591e-06	4.74014e-06	8.61755e-06	5.42584e-06	3.44113e-06	4.6675e-06	1.23025e-06	2.597e-06	1.26232e-05
CE5	0	0	1.335e-05	0	0	0	0	0	0	0	4.32499e-05	3.6546e-05	0	0	0.000107563	9.63928e-05	0.000121695	0.000126546	4.72759e-05	5.15488e-05	0.000119785	0.000104086	2.5728e-05	1.44271e-05	0	0	0	0	1.73947e-08	1.78757e-08	2.93086e-07	3.99044e-07	4.13224e-06	5.03696e-06	5.08625e-06	6.60051e-06	9.83798e-05	9.99287e-05	3.17293e-05	6.84388e-05	9.18674e-05	0.000102438	9.79765e-05	4.13259e-05	9.15996e-05	8.34294e-05	7.29793e-05	8.94719e-05	0
CE6	0.000119129	0.000171203	0.000115852	0.000136244	0.00015103	0.000174962	0.000208007	0.000202769	0.000110894	7.31583e-05	0.000136706	0.000144236	0.000201445	0.000203677	0.000121005	0.000126879	0.000149738	0.000145797	0.000141433	0.000160055	0.000110216	0.000131679	0.000155822	0.00013774	8.2089e-05	0.000116182	6.32455e-05	9.77499e-05	0.000148913	0.000137801	8.55342e-05	0.000121801	8.92026e-05	8.72473e-05	0.000109992	0.000134307	0.000109294	9.59527e-05	9.02752e-05	0.000115564	0.000147751	0.000126137	0.000106241	9.96858e-05	0.00010314	9.89468e-05	0.000113692	0.000117493	0.000132195
CE6+GH95	0.000164679	0.000210187	0.000159642	0.000178783	0.000174072	0.000190968	0.000186906	0.000172023	0.000140612	9.72764e-05	0.000133048	0.000133557	0.0002214	0.000201981	0.000146266	0.000163716	0.000134454	0.00014254	0.000216125	0.000214321	0.000171646	0.00019512	0.000208648	0.0001787	7.46915e-05	0.000122227	5.45819e-05	0.000106931	0.000171877	0.000213294	9.40354e-05	0.000106424	7.47816e-05	7.23111e-05	9.60638e-05	0.000116757	0.000142021	0.000127887	8.17836e-05	0.000111022	0.000129146	0.00011656	0.000168719	0.000150836	0.000170136	0.000128513	0.000142879	0.000151463	0.000203598
CE7	6.44096e-07	1.08295e-07	1.2813e-07	4.41622e-07	1.32385e-07	1.26717e-06	2.20629e-07	4.92262e-07	1.07394e-07	1.07167e-07	4.7911e-07	6.2373e-07	6.03875e-07	7.16196e-07	3.41365e-08	0	7.45824e-08	7.90642e-08	9.55663e-08	1.68587e-08	0	0	0	0	1.52076e-06	8.2301e-07	1.36849e-06	5.5814e-07	4.42262e-07	6.99964e-07	8.44311e-07	8.79767e-07	1.01173e-06	6.49503e-07	1.15462e-06	7.88246e-07	4.87136e-07	5.48726e-07	2.28998e-06	9.65869e-07	3.54589e-07	3.87972e-07	9.03962e-08	4.14918e-07	3.56442e-07	5.59693e-07	3.55763e-07	2.47996e-07	7.10431e-07
CE8	7.07393e-07	1.9664e-07	6.91025e-08	6.48394e-07	3.15021e-07	2.26502e-06	4.6349e-07	7.54713e-07	1.58109e-07	1.14292e-07	8.9753e-07	7.40645e-07	7.96177e-07	8.17421e-07	0	0	2.88066e-07	1.26716e-07	5.4621e-08	5.78135e-08	1.07072e-07	0	0	0	1.1354e-06	5.45164e-08	1.06998e-06	1.15148e-07	1.82104e-07	3.27393e-07	6.04461e-07	5.83335e-07	3.56971e-07	7.35237e-07	9.79445e-07	5.87598e-07	2.35661e-07	6.18276e-07	6.13979e-07	3.92794e-07	6.88467e-08	3.04615e-07	3.613e-08	3.2065e-07	0	1.89365e-07	2.91162e-07	3.67903e-07	5.38046e-07
CE8+GH28	8.97795e-05	8.92817e-05	7.0663e-05	8.4631e-05	7.86186e-05	0.000104911	4.86334e-05	4.99635e-05	7.71135e-05	5.85883e-05	6.54667e-05	7.34461e-05	6.94156e-05	7.22958e-05	9.11876e-05	9.46557e-05	4.02991e-05	4.92659e-05	0.00013017	0.000150811	9.55101e-05	0.000101364	0.000161771	0.000133894	3.13222e-05	5.20598e-05	2.1811e-05	5.00454e-05	9.05316e-05	9.93387e-05	3.39499e-05	3.84545e-05	3.39852e-05	3.2199e-05	5.1153e-05	6.6717e-05	5.74972e-05	4.83033e-05	2.26457e-05	3.25041e-05	6.27697e-05	5.80655e-05	0.00010999	9.15982e-05	0.000100759	7.67591e-05	8.22451e-05	8.95898e-05	7.88412e-05
CE8+GH95	1.6507e-08	1.80592e-07	5.27329e-08	0	4.83125e-07	9.67258e-09	2.06132e-06	1.54195e-06	1.97386e-06	2.78955e-06	1.0922e-07	0	1.33297e-07	4.24637e-07	1.80797e-07	4.09378e-07	3.36125e-07	1.11648e-06	7.4564e-08	1.76928e-07	1.30216e-07	2.56635e-07	7.7906e-08	2.53238e-07	3.25186e-07	3.44649e-07	2.5199e-07	3.31425e-07	1.39545e-07	1.16516e-07	2.49371e-07	2.14037e-07	2.25093e-07	2.45961e-07	3.33672e-07	3.70995e-07	1.93306e-08	0	1.7407e-06	2.54691e-07	1.97838e-08	1.93963e-08	8.35988e-08	1.06582e-07	1.90511e-07	2.37591e-07	2.08497e-08	0	0
CE8+PL1_2	9.21167e-05	9.93671e-05	8.09921e-05	8.10332e-05	8.32224e-05	9.70565e-05	6.99518e-05	5.98229e-05	6.16838e-05	4.8302e-05	5.03089e-05	4.54371e-05	0.000106213	8.86811e-05	5.99913e-05	6.72925e-05	4.39114e-05	4.98256e-05	0.000106141	0.000107451	8.9662e-05	9.83323e-05	9.96726e-05	9.0072e-05	2.39352e-05	5.96757e-05	1.70087e-05	4.34809e-05	8.90362e-05	0.000122354	4.12727e-05	5.1087e-05	2.67064e-05	2.7135e-05	3.52138e-05	4.67322e-05	6.35202e-05	5.8171e-05	3.33484e-05	4.73051e-05	3.93188e-05	4.5913e-05	8.5379e-05	7.15616e-05	9.00703e-05	6.10817e-05	7.02465e-05	6.96057e-05	9.74544e-05
CE8+PL1+4.2.2.-	8.52183e-06	3.63237e-06	3.56791e-06	4.23345e-06	5.93591e-06	3.4528e-06	5.50841e-06	3.82398e-06	8.46382e-06	9.08973e-06	1.46576e-06	2.66498e-06	7.0376e-07	6.97008e-07	4.857e-08	7.38399e-09	7.99783e-08	3.39137e-08	6.61049e-08	5.19627e-09	3.34814e-08	0	2.44161e-08	2.83738e-07	5.86613e-06	1.06809e-05	9.69021e-06	1.21071e-05	1.48917e-05	9.19886e-06	6.01408e-06	4.52609e-06	7.1147e-07	5.40461e-07	7.88206e-06	7.35707e-06	3.06756e-08	7.9893e-08	2.89518e-06	3.23883e-07	6.77924e-09	6.13216e-08	6.76945e-08	1.68974e-07	2.13331e-07	2.65486e-07	8.36937e-08	4.259e-08	1.00555e-05
CE8+PL10_1	0.000158128	0.000176632	0.000158934	0.00016146	0.000170286	0.000162258	0.000212994	0.000205762	0.000144417	0.000124064	0.000158788	0.000161879	0.000226441	0.000199517	0.000164949	0.000176925	0.000153307	0.000148779	0.000135877	0.000147219	0.0001252	0.000133699	0.000132925	0.000139415	0.000190735	0.000174483	0.000168908	0.000162425	0.00019274	0.000196963	0.000169047	0.000170353	0.00015015	0.000154273	0.000157733	0.000149007	0.000170472	0.000150246	0.000144119	0.000175306	0.000163353	0.000135529	0.000130747	0.000145565	0.000131487	0.000139821	0.000119212	0.000125191	0.000197652
CE8+PL9_1	0	0	0	0	0	0	0	0	0	0	0	0	0	0	0	0	0	0	0	0	0	0	0	0	0	0	0	0	0	0	0	0	0	0	0	0	0	0	0	0	0	0	0	0	0	0	0	0	0
CE9	0.000557228	0.000639193	0.00049456	0.000540422	0.000625702	0.000640045	0.000576288	0.000550413	0.000489674	0.00036971	0.000632291	0.000637837	0.000572349	0.00057268	0.000728575	0.000748582	0.000583179	0.000623255	0.000452941	0.000531692	0.000629194	0.00062089	0.00048169	0.000463934	0.00061924	0.000566998	0.000520266	0.000518247	0.000581468	0.000633321	0.000637247	0.00067556	0.000582909	0.000576395	0.000423799	0.00042509	0.000705413	0.000624053	0.000504323	0.000713498	0.000645121	0.000539519	0.000587384	0.000481477	0.000517236	0.000575406	0.000453551	0.000509042	0.000629033
CE9+3.5.1.-	0	0	0	0	0	1.17554e-06	1.94346e-05	1.86252e-05	0	0	0	0	2.97972e-05	2.55099e-05	0	0	0	0	1.39245e-05	1.318e-05	1.88636e-08	3.75316e-08	0	0	0	0	0	0	0	0	0	0	0	0	0	0	0	0	0	0	0	0	6.74861e-06	8.81901e-06	4.0051e-06	3.75678e-06	3.62049e-06	4.50725e-06	0
GH0	0	0	0	0	0	0	0	0	0	0	0	0	0	0	0	0	0	0	0	0	0	0	0	0	0	0	0	0	0	0	0	0	0	0	0	0	0	0	0	0	0	0	3.75797e-07	3.06022e-08	0	0	3.9261e-07	3.45241e-07	0
GH0+GH28	0	0	0	0	0	0	0	0	0	0	0	0	0	0	0	0	0	0	0	0	0	0	0	0	0	0	0	0	0	0	0	0	0	0	0	0	0	0	0	0	0	0	0	0	0	0	0	0	0
GH0+GH36	9.81338e-05	9.35558e-05	0.000131731	9.61517e-05	0.000117182	8.28995e-05	0.000110635	0.000113126	0.000126539	0.000151579	0.000101586	0.000116489	7.58583e-05	9.49731e-05	5.9659e-05	6.01213e-05	8.65614e-05	7.19142e-05	7.39307e-05	6.6293e-05	5.09173e-05	5.13293e-05	8.65079e-05	0.000108426	0.000136017	0.000109281	0.000172085	0.000131293	9.42772e-05	8.75623e-05	0.000117225	0.000107966	0.000109631	0.000109525	0.000127678	0.000108307	5.07961e-05	6.69264e-05	0.000177204	8.27904e-05	8.60724e-05	8.3919e-05	5.03862e-05	0.000117408	9.37858e-05	9.90716e-05	7.95613e-05	6.91378e-05	0.000103206
GH0+GH43_18	9.76761e-08	1.32365e-07	5.20056e-07	4.32935e-07	2.58491e-08	0	6.76595e-08	6.19463e-08	3.52867e-07	6.05242e-07	7.34635e-08	2.60832e-08	2.64393e-07	1.83677e-07	0	0	0	0	1.09901e-07	0	4.26751e-08	1.27361e-07	1.20902e-07	3.62539e-07	5.70586e-08	0	1.91331e-07	0	4.14403e-07	0	0	0	2.96218e-08	2.07954e-07	6.60294e-08	0	0	0	1.08925e-07	1.8613e-07	5.83603e-07	2.78182e-07	2.12795e-07	4.3846e-08	6.80874e-07	1.34394e-07	1.9014e-07	3.57191e-07	2.24009e-07
GH1	1.55413e-05	2.0519e-05	2.61117e-05	2.54233e-05	1.96302e-05	2.25394e-05	4.02653e-05	3.86287e-05	2.24811e-05	1.59234e-05	5.12438e-05	5.93352e-05	4.14754e-05	4.87797e-05	0.000136509	0.000130238	0.000117933	0.000123167	0.000100045	0.000117432	0.000132248	0.000116617	8.70192e-05	6.18397e-05	1.2241e-05	1.71491e-05	8.73512e-06	1.95947e-05	3.07991e-05	1.7966e-05	1.25556e-05	1.34642e-05	1.95332e-05	1.97459e-05	2.74237e-05	3.26398e-05	0.000103433	9.32939e-05	3.77165e-05	7.02364e-05	0.000111776	0.000119049	0.000131604	8.32282e-05	0.000120656	0.000105855	0.000100562	0.000116569	2.26501e-05
GH1+3.2.1.86	0	0	0	0	0	0	0	0	0	0	0	0	0	0	0	0	0	0	0	0	0	0	0	0	1.39338e-07	1.29218e-06	5.56741e-08	1.0349e-06	4.11078e-08	0	6.50654e-07	4.38622e-07	2.00132e-06	1.24211e-06	1.66258e-06	9.33928e-07	9.11119e-08	1.93025e-07	1.09842e-06	8.54164e-07	4.42928e-07	8.91361e-07	2.70896e-07	1.59841e-07	6.73457e-08	4.19944e-07	7.61609e-07	9.9211e-08	8.15394e-08
GH10	4.17099e-06	1.6789e-06	2.5835e-06	4.30395e-06	3.69762e-06	7.15963e-06	3.19896e-05	3.466e-05	1.98655e-06	1.7153e-06	1.02107e-05	9.2969e-06	2.58905e-05	2.81334e-05	1.10592e-06	8.79715e-07	2.27162e-05	1.78131e-05	1.92641e-05	1.84323e-05	1.15658e-06	5.02424e-07	1.65114e-05	1.57448e-05	1.168e-06	6.23956e-06	9.84459e-07	5.01773e-06	2.11745e-05	3.64612e-06	2.85063e-06	3.06735e-06	4.27927e-06	3.569e-06	2.78549e-05	2.65274e-05	1.77612e-06	2.3668e-06	3.40995e-06	3.07981e-06	2.86931e-05	2.21221e-05	8.26567e-06	1.20311e-05	3.42836e-06	2.87123e-06	1.67938e-05	1.546e-05	5.26763e-06
GH10+3.2.1.-	0	0	0	0	0	0	0	0	0	0	0	0	0	0	3.06204e-05	3.08673e-05	2.91166e-06	2.14389e-06	3.16014e-05	3.54484e-05	1.38899e-05	1.65627e-05	3.56978e-05	2.72668e-05	0	0	0	0	1.41664e-05	0	0	0	0	0	9.83898e-06	1.54591e-05	0	0	0	0	2.26026e-05	2.0378e-05	2.81056e-05	2.08896e-05	1.94381e-05	1.85761e-05	2.22514e-05	2.56731e-05	0
GH10+3.2.1.8	3.69769e-05	4.55994e-05	4.18747e-05	4.21381e-05	4.03449e-05	3.24738e-05	2.63626e-05	2.36624e-05	2.55829e-05	1.60018e-05	2.15424e-05	2.15515e-05	2.93533e-05	2.4812e-05	5.64276e-05	5.9173e-05	3.88447e-05	3.58055e-05	5.43555e-05	5.37018e-05	4.82683e-05	6.16023e-05	5.10525e-05	4.51036e-05	1.60083e-05	3.52288e-05	1.06605e-05	2.78925e-05	4.91257e-05	5.35761e-05	2.48639e-05	3.06834e-05	1.50207e-05	1.50896e-05	1.85955e-05	2.75543e-05	3.80326e-05	3.56737e-05	2.48099e-05	3.47445e-05	4.04239e-05	4.39603e-05	5.19094e-05	3.9341e-05	5.02288e-05	4.07687e-05	4.13918e-05	4.0292e-05	5.92755e-05
GH10+GH43_12	4.45258e-06	9.5634e-06	6.87402e-06	3.163e-06	8.18064e-06	2.14669e-05	1.52012e-05	1.20491e-05	8.43772e-06	1.09655e-05	1.68791e-05	1.98917e-05	5.27188e-06	4.78777e-06	6.3063e-06	5.79797e-06	5.7939e-06	4.4565e-06	2.10669e-06	3.5755e-06	6.50662e-06	7.28778e-06	1.13905e-05	5.0426e-06	2.12271e-05	4.093e-06	1.29623e-05	5.06385e-06	5.31904e-06	4.87439e-06	1.36606e-05	1.64053e-05	6.61733e-06	7.50249e-06	4.716e-06	4.90359e-06	7.62096e-06	4.94666e-06	6.25248e-06	6.83105e-06	2.73721e-06	4.02927e-06	3.86199e-06	6.8408e-06	6.63594e-06	5.49155e-06	1.73108e-06	4.66605e-06	1.40894e-05
GH10+GH43_12+3.2.1.55+3.2.1.8	7.85199e-08	2.50287e-08	0	5.29193e-08	1.57352e-07	1.92723e-06	1.22378e-07	0	1.84315e-06	1.42914e-06	1.81597e-06	2.26233e-06	7.64626e-07	2.35815e-08	0	1.0219e-07	1.00128e-05	3.86706e-07	0	3.08075e-08	0	0	1.92967e-07	5.7609e-08	3.92743e-06	0	3.05035e-06	0	0	0	5.98247e-08	4.16736e-08	1.03091e-06	5.90066e-07	1.17405e-06	1.47259e-06	4.32829e-08	4.07542e-08	4.25964e-08	4.38673e-08	4.65125e-07	6.51451e-08	2.33981e-08	1.30171e-07	7.46497e-07	4.43323e-08	0	0	4.23801e-08
GH101	0	8.52598e-08	0	2.66789e-08	2.01477e-07	1.62684e-06	5.42023e-08	1.26155e-07	1.21344e-06	1.77714e-06	2.58949e-06	2.08954e-06	8.75716e-07	1.62085e-07	1.25796e-07	5.64011e-08	1.24497e-05	8.34839e-07	9.50527e-08	7.286e-08	1.09287e-07	7.54873e-08	3.52023e-08	5.80864e-08	2.34539e-06	7.08913e-08	2.27254e-06	8.33982e-08	0	0	2.64969e-08	8.30595e-08	6.69681e-07	6.2723e-07	1.61672e-06	1.00342e-06	1.31213e-07	0	0	3.38216e-07	2.94298e-08	3.75094e-07	6.21795e-08	0	4.81776e-07	1.76717e-07	1.24062e-07	9.52509e-08	6.89346e-08
GH102	3.46076e-06	1.50107e-06	4.98935e-06	3.20848e-06	1.93174e-06	4.28932e-07	2.06064e-06	5.30287e-06	1.48145e-06	3.1788e-06	7.75516e-07	4.17768e-07	1.59977e-06	1.44775e-06	7.33563e-07	9.22807e-07	1.50905e-06	2.02117e-06	2.20477e-06	1.23269e-06	1.2809e-06	8.5817e-07	1.11493e-06	2.25229e-06	9.33842e-06	6.16621e-06	8.7017e-06	6.24056e-06	4.23e-06	4.78527e-06	5.92904e-06	4.35412e-06	8.30423e-06	5.6169e-06	4.53034e-06	3.05212e-06	6.55085e-07	1.5345e-06	3.61364e-06	3.98998e-06	3.19112e-06	3.53264e-06	4.07796e-06	4.3725e-06	2.55e-06	3.18016e-06	1.02095e-05	2.71032e-06	3.05391e-07
GH103	0.000343308	0.000428702	0.000328963	0.000378941	0.00040844	0.000425071	0.000566905	0.000523344	0.000324749	0.000231304	0.000437996	0.000417834	0.000607813	0.000584718	0.000508607	0.000522387	0.000518559	0.000517517	0.000443404	0.000483946	0.000482113	0.000470867	0.00033403	0.000313177	0.00033483	0.000336155	0.000279001	0.000290819	0.000344407	0.000390293	0.000323748	0.000339721	0.000309586	0.000309382	0.000278492	0.000293023	0.000549905	0.00049675	0.000302925	0.000462758	0.000474851	0.000433051	0.00050558	0.000386897	0.000414109	0.000389048	0.000351398	0.000395401	0.000411756
GH104	1.0446e-05	1.39894e-05	7.50899e-06	1.13204e-05	1.23908e-05	1.96974e-05	3.03443e-05	2.94291e-05	1.03368e-05	7.0317e-06	2.15285e-05	1.65173e-05	2.8805e-05	2.6437e-05	1.14422e-05	1.11671e-05	2.49371e-05	1.98516e-05	1.29265e-05	1.5096e-05	5.79949e-06	5.87431e-06	1.6382e-05	1.40995e-05	8.89334e-06	8.86321e-06	7.66513e-06	6.43855e-06	1.43843e-05	1.41983e-05	9.08194e-06	9.15937e-06	8.2854e-06	1.26462e-05	1.96208e-05	1.96036e-05	1.47315e-05	1.0918e-05	7.31375e-06	1.20191e-05	2.70628e-05	1.88357e-05	9.29588e-06	6.64205e-06	3.40345e-06	3.05267e-06	9.00908e-06	1.05504e-05	1.0244e-05
GH105	0	0	0	0	0	0	0	0	0	0	0	0	0	0	0	0	0	0	0	0	0	0	0	0	0	0	0	0	0	0	0	0	0	0	0	0	0	0	0	0	0	0	0	0	0	0	0	0	0
GH105+3.2.1.-	0.000194333	0.000239489	0.000192837	0.000203328	0.000201377	0.000195432	0.000195301	0.000170356	0.000139972	9.93299e-05	0.000130569	0.000127366	0.00024933	0.000216637	0.000207306	0.000216244	0.000129784	0.0001433	0.000250333	0.000250982	0.000217773	0.000240967	0.000221816	0.000188769	8.31264e-05	0.000153353	6.24083e-05	0.000123627	0.000212648	0.000262845	0.000118934	0.000140561	8.6972e-05	8.57142e-05	8.08745e-05	0.000113421	0.000163385	0.00014926	0.000101729	0.000141093	0.00012888	0.000138095	0.000202399	0.000175352	0.000210675	0.000166989	0.00016631	0.000174789	0.000241722
GH105+3.2.1.172	1.10205e-05	1.36464e-05	8.55804e-06	1.269e-05	1.3013e-05	2.52229e-05	5.16438e-05	4.98507e-05	1.12554e-05	6.87011e-06	2.85179e-05	2.14609e-05	4.09922e-05	4.0247e-05	1.02124e-05	1.1079e-05	3.48243e-05	3.18098e-05	2.16863e-05	2.30632e-05	5.2329e-06	6.69463e-06	2.65186e-05	2.56365e-05	1.09699e-05	9.71739e-06	8.15251e-06	7.25896e-06	2.14271e-05	1.3333e-05	1.02079e-05	1.01247e-05	9.98589e-06	1.11098e-05	3.35648e-05	3.43436e-05	1.4654e-05	1.25689e-05	6.93406e-06	1.11738e-05	4.16643e-05	3.16954e-05	1.17737e-05	1.10177e-05	5.38785e-06	3.97264e-06	1.73288e-05	1.70792e-05	1.21977e-05
GH105+GH28	0.000252968	0.000348557	0.000237637	0.00027547	0.00032258	0.000256518	0.000266443	0.00024572	0.000220973	0.000158595	0.000265048	0.000280779	0.000260598	0.000263744	0.000358678	0.000379253	0.000159234	0.000193578	0.000181843	0.000219187	0.000220077	0.000245992	0.000182405	0.000165693	0.000228005	0.000254221	0.000193011	0.000227422	0.000241492	0.000307831	0.000274602	0.000297817	0.000269153	0.000268173	0.000104881	0.000116602	0.000234606	0.000201176	0.000177985	0.000296518	0.000205213	0.00015277	0.000211537	0.000171644	0.000194346	0.000239496	0.00015134	0.000171331	0.000319645
GH105+PL0	1.14019e-05	1.29889e-05	7.88049e-06	1.16624e-05	1.44827e-05	1.49027e-05	6.70304e-06	7.07259e-06	1.09301e-05	6.07169e-06	1.44524e-05	1.15138e-05	7.643e-06	7.89076e-06	1.00184e-05	1.09473e-05	6.17125e-06	5.96342e-06	1.28634e-06	2.99049e-06	5.29079e-06	6.5064e-06	3.20292e-06	3.58032e-06	9.58029e-06	8.54551e-06	7.05988e-06	6.84947e-06	6.05222e-06	1.28253e-05	8.52382e-06	7.64961e-06	1.05071e-05	1.15983e-05	6.49354e-06	6.75427e-06	1.50685e-05	1.13272e-05	6.47892e-06	1.13485e-05	7.90092e-06	4.78773e-06	6.38768e-06	4.41105e-06	1.65253e-06	1.91338e-06	7.28276e-07	1.00482e-06	1.01704e-05
GH106	3.33011e-05	4.54749e-05	3.99099e-05	3.96972e-05	3.4356e-05	2.86101e-05	2.71021e-05	2.24476e-05	2.06372e-05	1.419e-05	2.04348e-05	2.00401e-05	3.31704e-05	2.35861e-05	2.3899e-05	2.67938e-05	3.14723e-05	3.27471e-05	1.99368e-05	1.46661e-05	3.50343e-05	4.10025e-05	1.46117e-05	1.38394e-05	2.00541e-05	3.61677e-05	1.47199e-05	2.66015e-05	3.88707e-05	6.21335e-05	2.71475e-05	3.25037e-05	2.19491e-05	2.23813e-05	1.18682e-05	1.47652e-05	4.65481e-05	4.11682e-05	2.87995e-05	4.03717e-05	1.75782e-05	2.17078e-05	2.05963e-05	1.71067e-05	2.8374e-05	1.97772e-05	1.6436e-05	1.41975e-05	5.23992e-05
GH106+3.2.1.174	2.83261e-05	7.45285e-05	3.89082e-05	2.96471e-05	3.74324e-05	2.14333e-05	4.84787e-05	4.4892e-05	1.48024e-05	1.0069e-05	2.27082e-05	2.12996e-05	5.01296e-05	3.96968e-05	1.58324e-05	1.89875e-05	4.60941e-05	4.39281e-05	3.6239e-05	2.85479e-05	2.86713e-05	2.8089e-05	2.586e-05	2.56155e-05	1.38214e-05	4.44169e-05	7.88933e-06	3.57775e-05	3.84476e-05	0.000118842	1.61947e-05	1.92059e-05	1.34794e-05	1.21009e-05	2.19303e-05	2.56753e-05	4.00888e-05	3.1957e-05	1.86306e-05	3.05707e-05	3.33449e-05	3.30607e-05	1.46022e-05	1.51037e-05	4.01291e-05	4.48908e-05	3.13935e-05	2.55485e-05	6.11545e-05
GH106+3.2.1.40	0.000133019	0.00014019	0.000120885	0.000130878	0.00013309	0.000128382	0.000255949	0.000247232	0.000100159	6.91645e-05	0.000114611	0.000109582	0.000316741	0.000287752	0.000166742	0.000175986	0.000130194	0.00014774	0.000192196	0.000213408	0.000130272	0.000131421	0.00013462	0.000120154	0.000162549	0.000118263	0.000115332	0.000101247	0.000169313	0.000164029	0.000137186	0.000145787	9.56621e-05	9.78304e-05	0.000108382	0.000117434	0.000171918	0.000138472	8.63301e-05	0.000132434	0.000154831	0.000111093	0.00015475	0.000155529	0.000114238	0.000125145	0.000134824	0.000159024	0.000162393
GH108	2.59445e-05	3.60877e-05	3.82317e-05	3.5716e-05	2.95435e-05	4.26124e-05	0.000105546	9.52531e-05	2.9334e-05	2.08483e-05	8.00147e-05	7.34993e-05	0.000107467	0.000108403	0.000152342	0.000144513	0.000156625	0.000158134	0.000135666	0.000148362	0.000136719	0.000124352	0.000104223	8.12485e-05	2.31501e-05	2.4309e-05	1.65531e-05	2.42552e-05	4.67888e-05	3.018e-05	2.08962e-05	2.30893e-05	2.8487e-05	2.78386e-05	5.19089e-05	6.2735e-05	0.000119012	0.000107918	4.72768e-05	8.31386e-05	0.000154736	0.00014491	0.00015111	0.000102713	0.000127954	0.000115154	0.000118183	0.000140939	3.1702e-05
GH109	3.39901e-05	3.20766e-05	3.1417e-05	3.36859e-05	3.05113e-05	3.43766e-05	0.000102891	9.46133e-05	2.75994e-05	2.22105e-05	3.2834e-05	3.4289e-05	0.000122505	0.000109715	5.83182e-05	5.92689e-05	4.43548e-05	4.98905e-05	7.14113e-05	8.6807e-05	4.03964e-05	4.11808e-05	5.82144e-05	4.72509e-05	6.54874e-05	3.79015e-05	4.25635e-05	3.13179e-05	5.7868e-05	4.37553e-05	5.05232e-05	5.3083e-05	3.12383e-05	3.18726e-05	4.19627e-05	4.43783e-05	5.51388e-05	3.58779e-05	2.02797e-05	3.39149e-05	5.87443e-05	4.13377e-05	5.6632e-05	5.89183e-05	3.99143e-05	4.6394e-05	5.03774e-05	6.07515e-05	4.78565e-05
GH11+3.2.1.8	9.02817e-06	1.0319e-05	7.42656e-06	1.04417e-05	1.22663e-05	1.45706e-05	7.10314e-06	6.27627e-06	8.70483e-06	5.73567e-06	1.27446e-05	1.03639e-05	6.77294e-06	8.00642e-06	9.73968e-06	1.02247e-05	4.70411e-06	5.87285e-06	1.53493e-06	2.61038e-06	5.22327e-06	6.79371e-06	3.18741e-06	3.92555e-06	9.02785e-06	7.49112e-06	7.4209e-06	5.73661e-06	6.92286e-06	1.21288e-05	7.24063e-06	8.08634e-06	9.37356e-06	8.9539e-06	5.40048e-06	6.54536e-06	1.37893e-05	1.05333e-05	6.18658e-06	9.84788e-06	7.35028e-06	5.18855e-06	5.86476e-06	4.35371e-06	1.18245e-06	6.0579e-07	9.6601e-07	1.25125e-06	1.07881e-05
GH110	2.01564e-05	2.69806e-05	1.81835e-05	2.05998e-05	2.41105e-05	1.85824e-05	1.23155e-05	1.11193e-05	1.55493e-05	1.2022e-05	2.01334e-05	2.30948e-05	8.18616e-06	1.01028e-05	2.64226e-05	3.04754e-05	9.10696e-06	1.21554e-05	4.50192e-06	8.53323e-06	1.48621e-05	1.61993e-05	1.02107e-05	9.05963e-06	2.26559e-05	2.19278e-05	1.88718e-05	2.03629e-05	1.77537e-05	2.5005e-05	2.4558e-05	2.66378e-05	2.59266e-05	2.58325e-05	8.06478e-06	8.2276e-06	1.9564e-05	1.67701e-05	1.55301e-05	2.55521e-05	1.7416e-05	8.98189e-06	1.23919e-05	7.78951e-06	1.25327e-05	1.79967e-05	9.77437e-06	1.00687e-05	2.44329e-05
GH110+3.2.1.-	4.97394e-05	4.30679e-05	7.79629e-05	5.39757e-05	5.52147e-05	4.35578e-05	5.30578e-05	5.09912e-05	5.72987e-05	7.17482e-05	5.24522e-05	6.03871e-05	3.12631e-05	4.05017e-05	3.33605e-05	3.83187e-05	1.39381e-05	2.6199e-05	4.37775e-05	2.97866e-05	2.37439e-05	2.30366e-05	5.04523e-05	5.8153e-05	7.50916e-05	7.34364e-05	8.93758e-05	9.01966e-05	5.68734e-05	4.69738e-05	6.59387e-05	6.4451e-05	6.50279e-05	6.26376e-05	9.49092e-05	7.56842e-05	2.78021e-05	3.47228e-05	7.26263e-05	4.81828e-05	4.45245e-05	4.74509e-05	3.5822e-05	7.41332e-05	5.89603e-05	7.0138e-05	4.96567e-05	4.31195e-05	6.23559e-05
GH110+3.2.1.22	9.55752e-07	1.30334e-06	2.78194e-06	1.74222e-06	9.22023e-07	1.04844e-06	1.06887e-06	1.10065e-06	1.22897e-06	1.533e-06	1.56291e-06	2.27836e-06	1.3244e-06	1.35486e-06	7.24714e-07	6.24151e-07	4.67027e-07	2.91216e-07	7.04471e-07	6.17966e-07	5.82756e-07	2.48341e-07	1.15398e-06	1.05864e-06	1.43394e-06	1.0747e-06	1.67334e-06	1.23447e-06	2.11781e-07	3.58197e-07	1.66195e-06	1.37985e-06	4.3537e-07	8.67705e-07	1.6332e-06	8.14341e-07	1.12586e-06	5.02173e-07	1.27885e-06	6.31112e-07	5.28473e-07	3.49656e-07	9.03864e-07	1.03516e-06	2.83629e-06	3.38274e-06	1.46097e-06	9.41987e-07	6.09447e-07
GH112	2.89713e-07	4.19763e-07	3.08504e-07	1.34697e-07	7.21324e-07	3.04207e-08	8.20972e-08	1.14483e-07	7.56426e-07	1.36723e-06	2.97133e-08	1.05497e-07	6.70763e-08	1.68064e-07	4.44584e-07	3.1056e-07	6.93814e-08	2.35362e-07	1.62987e-07	1.25464e-07	4.64724e-07	2.31157e-07	1.58926e-07	1.75961e-07	5.47667e-07	3.88271e-07	7.57023e-07	5.88926e-07	9.17042e-08	0	1.38163e-06	7.54833e-07	2.32066e-06	2.69175e-06	1.47498e-06	7.21917e-07	0	4.05163e-07	1.1859e-06	1.04471e-06	3.86322e-07	7.72079e-07	6.27865e-08	5.85604e-07	1.44513e-06	8.6247e-07	2.03569e-07	6.32349e-08	7.25439e-08
GH112+2.4.1.211	9.94596e-06	5.41575e-06	6.74804e-06	5.97087e-06	7.799e-06	2.53951e-06	5.71002e-06	8.66985e-06	7.35978e-06	6.79917e-06	2.97871e-06	3.12797e-06	4.69616e-06	6.97584e-06	5.28814e-07	1.07771e-06	9.34735e-07	7.22977e-07	6.69935e-06	6.53975e-06	2.18127e-06	2.61682e-06	3.99738e-06	6.728e-06	7.51091e-06	1.77681e-05	1.22704e-05	2.00131e-05	1.89178e-05	9.35441e-06	9.82561e-06	6.86647e-06	6.92591e-06	5.17295e-06	1.26356e-05	9.41122e-06	2.03943e-06	1.82551e-06	5.34542e-06	3.40659e-06	2.8875e-06	4.07729e-06	3.77714e-06	5.48788e-06	3.35477e-06	3.15905e-06	5.27411e-06	3.42328e-06	1.3313e-05
GH112+2.4.1.247	0.00016374	0.000214316	0.000223798	0.000206308	0.000184112	0.000195399	0.000247995	0.000233862	0.000156157	0.000114978	0.000285364	0.000298138	0.000265247	0.000254824	0.000456067	0.000436447	0.000518549	0.000530242	0.000295524	0.00032755	0.000491428	0.000459001	0.000237339	0.000185333	0.00011833	0.000156243	0.000100406	0.000145198	0.000159422	0.000210751	0.000112648	0.000123776	0.000119566	0.000120885	0.000128422	0.000133317	0.000465069	0.000424804	0.00020265	0.000338638	0.000370699	0.000406876	0.000417521	0.000266736	0.00041629	0.000354107	0.000313683	0.00036521	0.000225312
GH113	1.03573e-05	1.44496e-05	9.0028e-06	1.33164e-05	1.35476e-05	1.647e-05	7.50813e-06	7.22428e-06	1.05334e-05	6.6557e-06	1.61142e-05	1.24943e-05	8.45014e-06	8.93661e-06	9.22088e-06	1.15096e-05	6.78938e-06	6.05386e-06	1.85645e-06	2.82552e-06	5.56496e-06	6.897e-06	4.42741e-06	3.88897e-06	1.11814e-05	1.00609e-05	7.73461e-06	7.63743e-06	7.42824e-06	1.29033e-05	9.01687e-06	1.05722e-05	1.04009e-05	1.18742e-05	7.38636e-06	6.99604e-06	1.49637e-05	1.26393e-05	6.78172e-06	1.21111e-05	6.91667e-06	4.90272e-06	6.93357e-06	4.53885e-06	1.57025e-06	1.34634e-06	1.41777e-06	9.83125e-07	1.22985e-05
GH115	0	0	0	0	0	0	0	0	0	0	0	0	0	0	0	0	0	0	0	0	0	0	0	0	0	0	0	0	0	0	0	0	0	0	0	0	0	0	0	0	0	0	0	0	0	0	0	0	0
GH115+3.2.1.-	2.18732e-05	2.95398e-05	1.98807e-05	2.03829e-05	2.7025e-05	2.20776e-05	1.66782e-05	1.38963e-05	2.04954e-05	1.46754e-05	2.4652e-05	2.46201e-05	1.00697e-05	1.17848e-05	3.14945e-05	3.16749e-05	1.21668e-05	1.53472e-05	8.80115e-06	1.07691e-05	1.53774e-05	1.73086e-05	1.16674e-05	1.15898e-05	2.56747e-05	2.59648e-05	2.30373e-05	2.28544e-05	2.19403e-05	2.68491e-05	3.21907e-05	3.0759e-05	3.06934e-05	3.04678e-05	1.13231e-05	1.28849e-05	1.97226e-05	1.73218e-05	2.18833e-05	2.92468e-05	1.83997e-05	1.24882e-05	1.62588e-05	1.00112e-05	1.38316e-05	1.97532e-05	1.372e-05	1.27041e-05	2.87636e-05
GH115+3.2.1.131	8.48973e-05	0.00010299	6.53643e-05	7.87844e-05	0.000105376	0.000109429	9.75895e-05	9.20409e-05	6.51645e-05	4.6122e-05	8.04297e-05	7.73057e-05	0.000116363	0.000105928	7.625e-05	7.51433e-05	5.61819e-05	5.93291e-05	5.43066e-05	7.23798e-05	6.56015e-05	6.66494e-05	5.68642e-05	5.39126e-05	0.000104837	8.77132e-05	7.48579e-05	7.21538e-05	8.39368e-05	9.00187e-05	9.6239e-05	0.000113197	7.77693e-05	8.17497e-05	5.0512e-05	5.54937e-05	9.68414e-05	7.61672e-05	7.48238e-05	9.58079e-05	6.97974e-05	4.66381e-05	6.83549e-05	6.37809e-05	4.77521e-05	6.1205e-05	3.93246e-05	4.16753e-05	8.88893e-05
GH116	3.3034e-05	3.61417e-05	3.28382e-05	3.31354e-05	3.24226e-05	2.87447e-05	2.12041e-05	2.11125e-05	3.09764e-05	2.67627e-05	3.13989e-05	3.45436e-05	1.62965e-05	2.18972e-05	3.8747e-05	3.88718e-05	1.44435e-05	1.93054e-05	1.71115e-05	1.43959e-05	1.92062e-05	2.61308e-05	1.9323e-05	2.43703e-05	4.4583e-05	4.04542e-05	4.46696e-05	4.271e-05	3.88137e-05	3.53939e-05	4.3619e-05	4.32091e-05	4.52869e-05	3.96061e-05	3.05778e-05	2.51662e-05	2.57536e-05	2.40969e-05	4.52264e-05	3.75226e-05	2.86996e-05	2.30547e-05	2.3118e-05	3.08081e-05	2.01742e-05	3.19944e-05	2.11849e-05	2.28369e-05	4.01743e-05
GH117	5.23583e-05	7.10154e-05	4.50213e-05	5.13191e-05	6.90355e-05	7.50003e-05	0.000111895	0.000104761	5.16535e-05	3.80698e-05	7.71053e-05	7.19737e-05	0.000105421	0.000103884	9.31974e-05	9.99891e-05	6.56408e-05	7.68584e-05	6.01566e-05	7.49995e-05	5.51365e-05	5.93203e-05	6.30038e-05	5.68731e-05	5.80933e-05	5.03985e-05	4.54821e-05	4.30657e-05	7.34447e-05	5.75506e-05	5.8901e-05	6.55464e-05	5.90913e-05	6.23214e-05	6.62942e-05	6.68448e-05	5.56469e-05	4.52507e-05	3.46217e-05	6.29285e-05	9.16683e-05	6.09737e-05	4.54777e-05	4.0408e-05	4.01532e-05	5.03986e-05	7.37489e-05	8.58559e-05	6.58483e-05
GH120	4.84252e-06	6.73777e-06	7.81816e-06	3.69247e-06	6.73164e-06	7.68681e-06	8.19678e-06	8.56711e-06	8.54642e-06	9.38484e-06	1.08974e-05	1.00543e-05	3.4841e-06	4.988e-06	4.5942e-06	5.1508e-06	3.8292e-06	4.49709e-06	3.48658e-06	2.76578e-06	3.33645e-06	4.0076e-06	5.84592e-06	5.37306e-06	1.20191e-05	7.09479e-06	1.13974e-05	7.19707e-06	6.37064e-06	6.65611e-06	1.25948e-05	1.25751e-05	1.10119e-05	1.36086e-05	9.88415e-06	9.39996e-06	7.05934e-06	4.12328e-06	6.47709e-06	5.99441e-06	5.34e-06	7.2529e-06	4.69891e-06	4.65989e-06	5.78714e-06	4.71118e-06	2.41226e-06	3.76054e-06	1.00759e-05
GH123	6.34412e-05	7.73302e-05	5.89938e-05	6.72874e-05	7.1177e-05	7.56886e-05	9.29576e-05	8.49413e-05	5.28037e-05	3.93479e-05	6.94232e-05	6.67714e-05	8.72336e-05	8.5376e-05	7.80194e-05	7.98395e-05	8.03028e-05	8.48865e-05	4.64197e-05	5.48676e-05	5.91796e-05	6.68666e-05	6.09479e-05	5.88533e-05	4.65234e-05	6.05989e-05	3.77445e-05	5.00119e-05	8.12651e-05	8.2196e-05	5.88645e-05	6.22105e-05	5.06728e-05	5.25225e-05	6.22246e-05	6.58555e-05	6.25623e-05	5.91226e-05	5.71559e-05	6.84289e-05	7.83066e-05	6.13519e-05	3.89198e-05	3.38578e-05	4.35039e-05	4.59498e-05	5.98086e-05	6.29826e-05	8.5636e-05
GH123+GH33	1.15185e-05	1.38621e-05	7.7807e-06	1.15813e-05	1.17769e-05	1.50464e-05	8.73186e-06	7.30587e-06	1.09125e-05	6.52518e-06	1.54921e-05	1.33863e-05	7.15918e-06	9.35726e-06	8.97535e-06	1.04054e-05	5.57326e-06	5.97381e-06	1.609e-06	3.24277e-06	5.74644e-06	7.37145e-06	3.32793e-06	4.23163e-06	9.57803e-06	7.49095e-06	7.95316e-06	6.94264e-06	6.02173e-06	1.15354e-05	8.11928e-06	8.98283e-06	1.00363e-05	1.07758e-05	6.3054e-06	6.91434e-06	1.40809e-05	1.15705e-05	6.61e-06	1.11629e-05	6.60876e-06	4.98409e-06	7.12161e-06	4.91457e-06	1.68145e-06	1.34933e-06	1.09481e-06	1.10527e-06	1.32586e-05
GH125	0	0	0	0	0	0	0	0	0	0	0	0	0	0	0	0	0	0	0	0	0	0	0	0	0	0	0	0	0	0	0	0	0	0	0	0	0	0	0	0	0	0	0	0	0	0	0	0	0
GH125+3.2.1.-	0.000202394	0.000265406	0.000230565	0.000230206	0.000240349	0.000257656	0.000254825	0.00023923	0.000178456	0.000134454	0.000281766	0.000263317	0.000292809	0.000270209	0.000401046	0.000390682	0.000390663	0.000401979	0.000271683	0.000277402	0.000412119	0.000408358	0.00020439	0.000188619	0.000159719	0.000212254	0.000132783	0.00018579	0.000201901	0.000246018	0.000174042	0.000199057	0.000174546	0.000178037	0.000154745	0.000162873	0.000390968	0.000369609	0.00025629	0.000351608	0.000327945	0.000346093	0.000345525	0.000246091	0.000343434	0.000304393	0.000272238	0.000303852	0.000247066
GH126	4.23414e-05	6.41565e-05	3.35699e-05	4.50189e-05	5.7694e-05	8.00048e-05	3.31993e-05	3.28128e-05	4.59472e-05	3.41482e-05	3.72743e-05	4.96544e-05	3.93758e-05	4.03692e-05	1.75565e-05	1.7712e-05	2.0611e-05	2.51462e-05	1.14538e-05	1.91118e-05	3.40856e-05	3.63179e-05	2.10198e-05	1.88184e-05	2.91251e-05	4.77284e-05	2.23031e-05	4.00043e-05	3.12704e-05	3.64401e-05	3.04399e-05	5.04339e-05	3.2848e-05	3.49118e-05	2.07203e-05	2.31526e-05	2.86336e-05	2.73792e-05	4.49541e-05	4.4698e-05	1.11874e-05	9.12763e-06	1.43012e-05	1.27966e-05	1.9917e-05	2.11978e-05	1.25e-05	1.54664e-05	3.45014e-05
GH127	1.61396e-06	1.12778e-06	4.88009e-06	1.38164e-06	1.0643e-06	3.0577e-06	1.61629e-06	1.81789e-06	1.99196e-06	2.62784e-06	2.44006e-06	2.36603e-06	7.10176e-07	8.71078e-07	7.30184e-07	5.267e-07	7.87128e-08	2.47574e-07	7.93564e-07	7.562e-07	1.84778e-07	2.2638e-07	7.38309e-07	1.1189e-06	1.50696e-06	3.23875e-06	1.84202e-06	3.89531e-06	3.10151e-06	2.37871e-06	2.96187e-06	2.26204e-06	3.0833e-06	3.07278e-06	3.61326e-06	2.30677e-06	6.52806e-07	5.31062e-07	5.0533e-06	2.68536e-06	8.98361e-07	1.21756e-06	7.9311e-07	1.97226e-06	1.23188e-06	1.6924e-06	1.13058e-06	9.19299e-07	3.33157e-06
GH128	0.000599632	0.00067195	0.000518603	0.000542358	0.000617474	0.000772492	0.000434686	0.000394438	0.000514904	0.000415175	0.000498562	0.000516282	0.000572308	0.000522998	0.000379935	0.000387256	0.000464818	0.000538819	0.000493871	0.0004941	0.00064827	0.000668383	0.000468332	0.000471407	0.000298323	0.000488732	0.000267016	0.000412908	0.000498811	0.000631717	0.00036387	0.000456559	0.000335468	0.000351865	0.000357191	0.00038255	0.00055171	0.000524175	0.000417225	0.000503021	0.000359277	0.000387708	0.000510121	0.000421843	0.000551992	0.000463567	0.000441566	0.000459856	0.000548651
GH129	0.000204831	0.000224511	0.00020497	0.000208464	0.000216219	0.000231198	0.000196605	0.000188866	0.000197248	0.000175086	0.000199151	0.00019368	0.000235395	0.000217446	0.000237204	0.00025178	0.000247648	0.000270264	0.000247062	0.000247344	0.00029104	0.000284283	0.000237144	0.000240701	0.000189284	0.000198262	0.000178089	0.000187911	0.000221596	0.000239167	0.00018261	0.000205459	0.000160395	0.000158533	0.00019692	0.00019748	0.00026333	0.00024368	0.000200774	0.000227808	0.000230387	0.000238286	0.000275647	0.000224806	0.000260004	0.000234529	0.000243366	0.000251963	0.000207338
GH13	0.000168553	0.000191236	0.000153103	0.000157341	0.000179704	0.000218768	0.000188691	0.000170203	0.000142204	0.000105086	0.000178239	0.000173714	0.000210474	0.000183714	0.000203179	0.000194151	0.000233061	0.000249309	0.000199846	0.000202575	0.000244977	0.000244215	0.000196597	0.000179038	8.59767e-05	0.000137189	6.65735e-05	0.000108714	0.00017284	0.000188153	0.000103729	0.000128863	9.7553e-05	0.000104246	0.000117606	0.000132492	0.000204238	0.000192784	0.000131048	0.000191103	0.000205792	0.00020364	0.000203093	0.000149305	0.00021299	0.000175509	0.000178561	0.000200563	0.000168983
GH13_11	1.05005e-05	1.25247e-05	7.5596e-06	9.9898e-06	1.28218e-05	1.53888e-05	7.44962e-06	6.03672e-06	9.20831e-06	5.78498e-06	1.43144e-05	1.07074e-05	8.06953e-06	7.8353e-06	9.27438e-06	9.36713e-06	5.6885e-06	5.62831e-06	1.33393e-06	2.55486e-06	5.71221e-06	7.69549e-06	3.32796e-06	3.81886e-06	9.14399e-06	8.9348e-06	7.98041e-06	6.95597e-06	6.7342e-06	1.23345e-05	7.79431e-06	8.78695e-06	9.61802e-06	1.1069e-05	7.33016e-06	6.09721e-06	1.59207e-05	1.17307e-05	6.208e-06	1.07038e-05	7.65921e-06	5.04671e-06	6.19121e-06	3.82478e-06	1.83469e-06	1.54019e-06	6.42106e-07	1.06809e-06	9.70489e-06
GH13_14	0	0	0	0	0	0	0	0	0	0	0	0	0	0	0	0	0	0	0	0	0	0	0	0	0	3.07325e-08	0	0	0	0	0	0	0	0	0	0	0	0	3.73204e-08	1.92169e-08	3.88109e-08	0	8.19999e-08	0	3.73734e-08	0	8.18039e-08	0	2.26429e-07
GH13_14+3.2.1.41	5.24139e-06	7.77199e-06	1.26921e-05	5.62808e-06	7.82802e-06	6.57878e-06	7.52876e-06	7.72166e-06	9.01423e-06	1.00455e-05	6.65559e-06	9.37255e-06	8.34495e-06	1.05672e-05	7.51042e-06	7.94368e-06	1.15123e-05	4.22028e-06	9.52984e-06	7.33836e-06	7.28537e-06	9.20141e-06	7.10196e-06	1.00771e-05	2.02597e-05	6.8638e-06	2.11844e-05	8.48968e-06	6.70248e-06	4.90836e-06	9.83373e-06	8.79276e-06	9.4319e-06	6.24673e-06	1.32288e-05	1.20566e-05	6.62036e-06	5.70391e-06	1.56449e-05	6.32339e-06	5.6277e-06	7.4638e-06	5.61693e-06	1.08292e-05	1.351e-05	1.29281e-05	8.06424e-06	8.0277e-06	1.27819e-05
GH13_16	0	5.15694e-07	0	2.85311e-08	3.3539e-07	1.99752e-06	1.01439e-07	3.63743e-08	2.17662e-06	1.64409e-06	3.06821e-06	3.43012e-06	5.15036e-07	2.54276e-08	0	3.13247e-08	1.25468e-05	6.85488e-07	0	0	0	0	5.17895e-08	9.31785e-08	3.73097e-06	6.23048e-08	4.19667e-06	0	0	5.70332e-08	4.53383e-07	4.73738e-07	7.8128e-07	9.92188e-07	1.85029e-06	1.36818e-06	0	2.89553e-08	1.21057e-07	2.02586e-07	4.09148e-07	7.71412e-07	0	9.24846e-08	6.66759e-07	3.14975e-08	0	0	1.35497e-07
GH13_18	2.41636e-05	1.29979e-05	2.48897e-05	1.93818e-05	1.369e-05	1.16583e-05	1.22379e-05	1.2299e-05	1.56533e-05	1.65344e-05	1.11951e-05	1.40615e-05	5.47747e-06	8.33103e-06	9.12391e-06	7.24726e-06	3.47389e-06	7.81858e-06	1.09169e-05	7.49117e-06	6.3163e-06	4.90941e-06	1.25075e-05	1.61138e-05	1.87793e-05	2.39703e-05	2.62664e-05	2.81462e-05	1.97568e-05	1.7358e-05	1.93065e-05	1.71678e-05	1.73412e-05	1.48657e-05	2.84154e-05	2.33568e-05	8.21589e-06	1.06016e-05	2.01356e-05	1.30387e-05	1.35863e-05	9.54977e-06	1.0053e-05	2.49662e-05	1.35544e-05	1.88207e-05	1.48972e-05	1.83612e-05	2.34806e-05
GH13_19	0	0	0	0	0	0	0	0	0	0	0	0	0	0	0	0	0	0	0	0	0	0	0	0	0	0	0	0	0	0	0	0	0	0	0	0	0	0	0	0	0	0	0	0	0	0	0	0	0
GH13_20	0.000115236	0.000128731	0.000102375	9.96364e-05	0.000117031	0.000144678	6.35996e-05	5.38849e-05	8.18753e-05	6.05212e-05	9.93892e-05	9.82448e-05	9.36294e-05	7.8435e-05	0.000139828	0.000129562	0.000145494	0.000155522	0.000123436	0.000120727	0.000193981	0.000187464	0.000119898	0.000101393	4.24122e-05	8.59178e-05	3.22257e-05	6.28586e-05	0.000106037	0.000139079	5.74896e-05	8.23432e-05	4.83604e-05	5.42976e-05	5.47342e-05	6.8085e-05	0.000147144	0.000144274	8.70756e-05	0.00012107	0.000111848	0.000122937	0.000148272	9.68052e-05	0.000164564	0.000121501	0.000119072	0.000132309	0.000119412
GH13_23	2.67591e-06	7.41386e-06	5.55347e-06	4.49661e-06	9.6567e-06	7.28681e-06	7.39523e-06	6.04421e-06	1.11391e-05	1.41651e-05	7.48331e-06	1.18822e-05	3.53096e-06	4.64778e-06	2.96407e-06	2.85877e-06	1.21417e-05	5.58604e-06	3.31735e-06	1.65053e-06	2.53432e-06	2.58789e-06	7.09988e-06	7.392e-06	1.20782e-05	7.77128e-06	1.41731e-05	8.70846e-06	3.66484e-06	6.06943e-06	1.02977e-05	8.05865e-06	8.85178e-06	9.56917e-06	9.26836e-06	7.86318e-06	4.58976e-06	5.80628e-06	1.25856e-05	6.44908e-06	7.23117e-06	6.48129e-06	1.75146e-06	6.51312e-06	7.47551e-06	5.37118e-06	6.70807e-06	5.27377e-06	7.15425e-06
GH13_28	4.35116e-08	5.78268e-07	2.15348e-07	6.50107e-08	9.73562e-07	1.4819e-06	7.22421e-07	3.96761e-07	1.74552e-06	2.13947e-06	1.93482e-06	2.3493e-06	6.01179e-07	2.66558e-07	2.02877e-07	5.89078e-08	1.10234e-05	6.10911e-07	3.85219e-07	1.13125e-07	2.54105e-07	3.79805e-07	2.92234e-06	2.22334e-06	3.67283e-06	8.46339e-08	3.18185e-06	3.67227e-08	1.53458e-07	4.93778e-07	1.12888e-07	3.55294e-07	5.84889e-07	6.809e-07	1.02458e-06	9.98261e-07	3.98099e-07	3.45739e-07	1.58126e-07	1.79489e-07	8.13624e-07	7.5295e-07	1.20389e-07	1.94682e-07	1.26172e-06	7.75941e-08	2.33643e-07	4.99333e-08	1.34519e-06
GH13_29	0.0002877	0.000283116	0.00026981	0.000308165	0.000272102	0.000290714	0.000259756	0.000258997	0.00026055	0.000213652	0.000262535	0.00028303	0.000282342	0.000276518	0.000300349	0.00030753	0.000287296	0.00031501	0.000300471	0.000329563	0.000333148	0.000316621	0.000331566	0.000308335	0.000261235	0.000271172	0.000240458	0.00025635	0.000294361	0.000303336	0.00026259	0.000281677	0.00021498	0.000217536	0.00025768	0.000264401	0.000321658	0.000296296	0.000230084	0.000278376	0.000287096	0.000282137	0.000354671	0.000309637	0.000320677	0.000301041	0.000305286	0.000317071	0.000306799
GH13_3	7.04307e-05	5.70729e-05	8.80621e-05	7.55885e-05	6.46467e-05	5.911e-05	6.5084e-05	6.63276e-05	7.73807e-05	8.9374e-05	6.33251e-05	7.50058e-05	4.38857e-05	5.73026e-05	4.24195e-05	4.60033e-05	2.32081e-05	4.32493e-05	5.50795e-05	4.29246e-05	3.51873e-05	3.22986e-05	6.48017e-05	8.18447e-05	9.4225e-05	9.54261e-05	0.000107712	0.000110002	8.93064e-05	6.9341e-05	9.50533e-05	8.88961e-05	8.83618e-05	8.14288e-05	0.000124046	0.00010741	4.54594e-05	5.29672e-05	0.000112959	6.76012e-05	6.72168e-05	6.01006e-05	5.01429e-05	9.71342e-05	7.17245e-05	8.32435e-05	6.14564e-05	5.66178e-05	9.08135e-05
GH13_30	0	0	0	0	0	0	0	0	0	0	0	0	0	0	0	0	0	0	0	0	0	0	0	0	0	0	0	0	0	0	0	0	0	0	1.2175e-07	0	8.22888e-08	1.93703e-07	0	0	6.31635e-08	4.12843e-08	0	0	4.05494e-08	0	0	0	3.25556e-07
GH13_31	2.30677e-05	1.29326e-05	2.4498e-05	1.80826e-05	1.69355e-05	1.18322e-05	1.15392e-05	1.74978e-05	1.77303e-05	2.0926e-05	7.62806e-06	1.11149e-05	6.16555e-06	7.78221e-06	8.71087e-06	8.91497e-06	4.5391e-06	9.40396e-06	1.30472e-05	1.09653e-05	5.74997e-06	5.12439e-06	1.24291e-05	1.85335e-05	2.85767e-05	2.75447e-05	3.21794e-05	3.40809e-05	2.31825e-05	1.7603e-05	2.12533e-05	2.01295e-05	2.19888e-05	1.83917e-05	2.80336e-05	2.26047e-05	7.30186e-06	1.03535e-05	2.5272e-05	1.90255e-05	8.24252e-06	1.12696e-05	9.29388e-06	1.8349e-05	9.30788e-06	1.54767e-05	9.41794e-06	1.12776e-05	2.16597e-05
GH13_32	0.000164724	0.000190526	0.000148424	0.000154165	0.000156479	0.000206911	0.000157261	0.000143125	0.000132064	9.59207e-05	0.000160916	0.000161235	0.000201645	0.000182258	0.000234002	0.000234803	0.000231618	0.00024236	0.000206578	0.000224345	0.000279586	0.00026644	0.000208885	0.000175014	0.000119843	0.00013724	7.91805e-05	0.000105977	0.000176592	0.000197193	0.000122645	0.000143101	9.795e-05	0.000101435	9.93487e-05	0.000119887	0.000240625	0.000216577	0.000125377	0.00018351	0.000198408	0.000195777	0.00023118	0.000170616	0.000219058	0.000190734	0.000188531	0.000214401	0.000179052
GH13_36	1.88101e-05	1.16619e-05	2.34393e-05	1.99365e-05	1.70033e-05	1.22056e-05	1.32953e-05	1.23073e-05	1.88846e-05	1.98193e-05	1.54585e-05	1.50918e-05	1.07112e-05	1.28853e-05	8.67796e-06	1.04953e-05	5.05452e-06	9.44435e-06	1.26019e-05	1.05673e-05	8.85713e-06	9.0205e-06	1.14919e-05	1.75401e-05	2.25657e-05	2.08306e-05	3.01257e-05	2.76644e-05	1.64608e-05	1.46183e-05	2.32893e-05	1.81972e-05	2.33076e-05	2.2115e-05	2.57945e-05	2.19423e-05	1.1395e-05	1.29861e-05	1.8423e-05	1.54985e-05	1.34658e-05	1.52764e-05	1.29257e-05	1.84607e-05	1.45485e-05	1.78555e-05	1.54173e-05	1.38638e-05	1.7499e-05
GH13_38	4.46348e-05	3.04728e-05	5.72179e-05	4.24303e-05	3.66484e-05	2.72912e-05	3.87521e-05	3.83534e-05	4.75559e-05	5.35999e-05	3.70673e-05	3.79096e-05	2.41449e-05	3.19413e-05	2.41779e-05	2.52001e-05	9.15106e-06	2.30168e-05	3.60329e-05	2.11205e-05	1.70829e-05	1.57582e-05	2.66744e-05	3.88518e-05	5.46837e-05	6.11282e-05	6.46494e-05	7.62698e-05	5.04147e-05	4.13085e-05	5.09639e-05	4.72826e-05	5.2227e-05	4.81986e-05	7.16442e-05	5.56088e-05	2.02007e-05	2.48949e-05	6.4681e-05	4.03986e-05	3.3496e-05	3.01132e-05	2.92543e-05	5.57492e-05	4.28887e-05	5.20707e-05	3.14286e-05	3.24096e-05	4.81682e-05
GH13_39	6.22168e-05	7.14596e-05	5.58042e-05	6.84264e-05	6.20337e-05	7.26081e-05	8.21454e-05	8.22421e-05	6.35793e-05	4.51919e-05	8.08572e-05	0.000101947	8.46761e-05	7.62332e-05	6.84376e-05	6.69361e-05	7.5135e-05	6.57216e-05	5.5956e-05	7.05511e-05	5.95151e-05	5.82155e-05	9.39949e-05	8.24344e-05	8.86665e-05	5.4106e-05	5.73222e-05	4.94524e-05	6.26896e-05	6.93473e-05	6.93529e-05	7.51433e-05	5.98734e-05	6.27671e-05	4.87853e-05	5.34872e-05	9.2591e-05	7.11672e-05	4.26024e-05	6.79657e-05	6.8301e-05	5.02345e-05	6.98742e-05	7.26684e-05	5.21804e-05	4.92957e-05	4.41659e-05	4.69767e-05	7.76812e-05
GH13_4	3.31507e-05	2.78918e-05	3.08684e-05	3.93797e-05	2.76557e-05	3.44342e-05	6.81083e-05	6.59615e-05	2.87654e-05	1.9821e-05	3.26083e-05	3.3374e-05	8.81645e-05	7.83062e-05	4.59132e-05	4.8513e-05	4.41799e-05	5.05172e-05	5.30768e-05	7.01385e-05	4.03061e-05	4.08935e-05	6.00349e-05	4.58202e-05	5.12486e-05	2.58401e-05	2.8752e-05	2.70755e-05	4.75889e-05	4.20138e-05	3.16164e-05	3.14225e-05	1.81648e-05	1.83795e-05	3.4659e-05	3.9773e-05	5.91278e-05	4.08079e-05	1.57137e-05	2.78727e-05	5.361e-05	3.26198e-05	4.59097e-05	4.91811e-05	2.95645e-05	2.90987e-05	4.27067e-05	5.06822e-05	4.14268e-05
GH13_5	2.18793e-07	6.98068e-07	1.0344e-07	1.78848e-07	3.92789e-07	4.2636e-07	3.95495e-07	1.1699e-06	2.72978e-07	1.73245e-07	1.31509e-07	2.57173e-07	3.46354e-07	6.33261e-07	1.20275e-06	9.75836e-07	1.29807e-07	3.26603e-07	5.63446e-07	6.00847e-07	4.20978e-07	1.51265e-06	8.27805e-07	4.07831e-07	1.24957e-07	2.00358e-07	5.14499e-07	3.00995e-07	1.12493e-07	1.71456e-07	3.02454e-07	3.92005e-07	5.1897e-07	5.19191e-07	7.3779e-07	7.43152e-07	0	0	4.7834e-07	1.64204e-07	4.25293e-08	0	8.98562e-08	1.87461e-07	2.43653e-07	1.7025e-07	2.24104e-07	6.78734e-08	0
GH13_8	1.00397e-05	4.91841e-06	1.17032e-05	1.08781e-05	8.31016e-06	7.11301e-06	6.76025e-06	8.2541e-06	7.77578e-06	1.0189e-05	6.18092e-06	7.67248e-06	4.33129e-06	4.63364e-06	5.24087e-06	3.9653e-06	1.80014e-06	5.07422e-06	5.46385e-06	2.55594e-06	3.59268e-06	2.5633e-06	7.64973e-06	1.19892e-05	1.14936e-05	6.53981e-06	1.4037e-05	1.08392e-05	7.42963e-06	5.41288e-06	1.14609e-05	7.97941e-06	1.36348e-05	1.14702e-05	1.04181e-05	8.74655e-06	4.00721e-06	6.20275e-06	1.31545e-05	1.09395e-05	7.75355e-06	8.60132e-06	5.08931e-06	1.05548e-05	7.66259e-06	1.02926e-05	7.60027e-06	7.0643e-06	8.89343e-06
GH13_9	1.0374e-05	1.34414e-05	8.88303e-06	1.04704e-05	1.36145e-05	1.73293e-05	7.66752e-06	6.681e-06	1.09783e-05	6.31195e-06	1.62713e-05	1.31454e-05	8.24908e-06	9.83288e-06	1.02976e-05	1.0998e-05	6.35918e-06	6.41704e-06	1.34087e-06	2.94765e-06	6.18361e-06	6.87229e-06	4.36851e-06	3.98089e-06	9.85728e-06	8.85924e-06	8.50847e-06	6.67105e-06	6.59647e-06	1.20739e-05	8.56752e-06	8.66023e-06	1.02348e-05	1.11141e-05	6.39646e-06	7.99359e-06	1.58501e-05	1.14191e-05	6.97882e-06	1.2684e-05	8.10224e-06	5.25626e-06	6.84739e-06	4.57602e-06	1.37783e-06	1.72523e-06	5.63196e-07	9.90424e-07	1.20231e-05
GH13+3.2.1.-	0.000212532	0.000219106	0.000208414	0.000192694	0.000220612	0.000221449	0.000330742	0.000328157	0.000183649	0.00015784	0.000235757	0.00021735	0.000294747	0.000304832	0.000206391	0.000220366	0.000197223	0.00021266	0.00023592	0.000228629	0.000139178	0.00015483	0.000223872	0.000223344	0.000197506	0.000227537	0.000199243	0.000229083	0.000265773	0.000223273	0.0002035	0.000194333	0.000189176	0.00019454	0.000278115	0.000274287	0.000187633	0.000167203	0.000171998	0.000195099	0.000280995	0.000232404	0.000179784	0.000208551	0.000155031	0.000165155	0.000180439	0.000187479	0.000236352
GH13+3.2.1.135	1.89393e-06	1.28132e-06	2.59886e-06	4.17939e-06	9.81118e-07	0	5.68557e-06	3.96502e-06	3.01609e-06	1.53471e-06	1.16489e-06	2.91949e-07	1.87734e-06	6.26165e-06	1.59783e-07	0	7.85471e-07	7.89495e-07	1.62774e-06	1.63081e-06	2.72801e-06	2.09597e-06	2.50146e-06	7.40259e-06	2.48255e-07	6.90672e-07	2.23185e-07	7.30588e-07	3.37823e-06	9.31417e-07	7.57255e-07	4.68889e-07	1.61101e-07	1.07885e-06	3.15232e-06	1.85868e-06	3.07416e-06	1.6049e-06	0	2.46785e-07	8.41072e-07	7.32977e-07	3.02752e-06	1.83076e-06	7.49927e-07	1.71463e-06	4.89155e-06	3.18171e-06	2.97036e-06
GH130	0.000189012	0.000219634	0.000170283	0.000182835	0.000199635	0.000241079	0.000188031	0.000178024	0.00016954	0.000131564	0.000196728	0.000201085	0.000215202	0.000201405	0.00025521	0.000248982	0.000250718	0.000282242	0.000227867	0.00023715	0.000290856	0.000288266	0.000228367	0.000209853	0.000116031	0.0001626	9.74977e-05	0.000140567	0.000200685	0.000215152	0.000134975	0.000160243	0.000123548	0.000125718	0.000136054	0.000152813	0.000244927	0.00023159	0.000150752	0.00021098	0.000231704	0.00022872	0.000243393	0.000179164	0.000243852	0.000216147	0.000228575	0.000244845	0.000200844
GH130+2.4.1.319	4.94196e-05	6.57811e-05	4.47448e-05	4.98884e-05	6.58474e-05	6.73081e-05	6.52204e-05	5.60607e-05	5.23472e-05	4.09567e-05	6.4846e-05	6.71217e-05	6.08169e-05	5.81288e-05	6.47383e-05	6.98594e-05	2.88473e-05	3.37769e-05	2.73501e-05	3.59554e-05	3.44136e-05	4.05689e-05	2.8769e-05	2.83187e-05	6.72669e-05	5.24494e-05	5.33975e-05	4.68086e-05	4.43083e-05	5.97318e-05	6.42882e-05	7.18039e-05	6.78965e-05	6.35256e-05	2.76403e-05	2.58112e-05	5.44418e-05	4.28607e-05	3.8184e-05	6.37844e-05	4.03612e-05	2.97632e-05	3.86095e-05	3.65213e-05	3.19053e-05	4.39435e-05	2.2529e-05	2.89941e-05	6.98646e-05
GH133	4.38564e-07	1.64464e-07	4.12066e-07	3.43036e-07	3.44655e-08	2.08581e-07	1.15261e-06	9.19527e-07	7.26945e-07	3.06902e-07	2.32835e-07	4.13341e-07	3.28509e-07	3.05722e-07	1.55526e-07	8.69132e-08	0	5.76348e-08	4.64428e-07	1.53617e-07	5.69001e-08	4.81143e-07	1.43695e-07	3.4471e-07	4.9077e-07	6.82688e-07	2.45116e-07	8.76887e-07	5.15808e-07	1.67391e-07	0	7.2417e-07	4.1402e-07	0	6.23176e-07	2.88701e-07	1.20341e-07	0	5.92164e-07	3.65899e-07	1.23163e-07	1.20751e-07	2.27692e-07	1.2064e-07	3.85454e-07	1.23259e-07	6.48993e-08	3.60357e-07	7.95362e-07
GH136	4.06306e-05	5.51583e-05	4.7279e-05	5.04834e-05	4.22092e-05	4.3734e-05	7.54023e-05	6.71595e-05	2.76163e-05	1.72429e-05	3.53725e-05	3.23028e-05	8.97324e-05	7.30552e-05	3.0715e-05	3.36732e-05	5.49644e-05	5.09415e-05	4.65217e-05	4.01451e-05	3.8312e-05	4.8171e-05	2.94024e-05	2.9699e-05	1.73205e-05	3.39904e-05	1.47683e-05	2.75983e-05	4.88553e-05	5.82152e-05	2.85883e-05	3.17348e-05	2.1911e-05	2.28823e-05	2.41635e-05	2.95643e-05	4.2544e-05	3.98387e-05	2.67458e-05	3.95885e-05	3.95692e-05	3.79428e-05	2.79526e-05	2.73475e-05	3.26049e-05	2.48259e-05	2.75519e-05	2.84365e-05	6.02467e-05
GH137+GH78	4.11708e-05	5.84583e-05	4.55618e-05	4.65376e-05	4.69043e-05	4.30041e-05	5.21283e-05	4.3625e-05	2.9141e-05	2.04307e-05	3.07342e-05	2.90392e-05	6.82851e-05	5.37193e-05	3.32987e-05	3.47431e-05	3.6897e-05	3.44153e-05	3.09023e-05	2.62123e-05	4.09611e-05	4.5176e-05	1.88763e-05	1.95239e-05	2.11239e-05	3.57689e-05	1.54115e-05	2.72016e-05	3.87895e-05	6.12893e-05	2.85275e-05	3.15858e-05	2.2159e-05	2.371e-05	1.23674e-05	1.62893e-05	4.78204e-05	4.19711e-05	2.8966e-05	4.03318e-05	1.9963e-05	2.20796e-05	2.57752e-05	2.34766e-05	3.11069e-05	2.26005e-05	1.92118e-05	1.80828e-05	5.95189e-05
GH138	0	0	0	0	0	0	0	0	0	0	0	0	0	0	0	0	0	0	0	0	0	0	0	0	0	0	0	0	0	0	0	0	0	0	0	0	0	0	0	0	0	0	0	0	0	0	0	0	0
GH139	4.53863e-05	6.76833e-05	5.57328e-05	6.0713e-05	5.02346e-05	5.51195e-05	0.000110576	0.000102458	4.44491e-05	3.08898e-05	4.51517e-05	4.80668e-05	0.000126108	0.000109133	3.79398e-05	4.08209e-05	6.52544e-05	6.29285e-05	7.21919e-05	6.81664e-05	4.86317e-05	5.56978e-05	4.63302e-05	4.23024e-05	2.48733e-05	4.28649e-05	1.87543e-05	3.70299e-05	5.16468e-05	6.76094e-05	3.13999e-05	3.46082e-05	2.54993e-05	2.39483e-05	2.64979e-05	3.0171e-05	4.76816e-05	4.23988e-05	3.10265e-05	4.04703e-05	4.37321e-05	3.72763e-05	4.3467e-05	4.79372e-05	4.76617e-05	3.92358e-05	4.02908e-05	4.11821e-05	7.17426e-05
GH139+3.2.1.-	7.76431e-06	7.81029e-06	5.35958e-06	7.84195e-06	9.74748e-06	1.30014e-05	4.94585e-06	5.90195e-06	6.55429e-06	5.02135e-06	8.80347e-06	8.62687e-06	5.83782e-06	6.31317e-06	8.16204e-06	8.89459e-06	5.37036e-06	3.59562e-06	9.65799e-07	2.18389e-06	3.54979e-06	5.00814e-06	2.57166e-06	2.86736e-06	6.2274e-06	7.14626e-06	4.88886e-06	5.21773e-06	5.18175e-06	8.59583e-06	5.17249e-06	6.02593e-06	7.53593e-06	8.26836e-06	4.60344e-06	4.35285e-06	1.07537e-05	8.93059e-06	5.92654e-06	7.25863e-06	5.3488e-06	4.40241e-06	4.30182e-06	3.38502e-06	1.39895e-06	9.91293e-07	5.10345e-07	7.9625e-07	8.90784e-06
GH140	8.9435e-05	0.00013179	9.78669e-05	0.000104292	0.000103843	8.67438e-05	0.000135132	0.00011328	6.3951e-05	4.6269e-05	7.15544e-05	7.29485e-05	0.000157614	0.000127548	8.285e-05	9.02945e-05	9.58588e-05	8.92434e-05	7.88003e-05	7.05841e-05	8.8943e-05	0.000102305	5.2081e-05	5.13477e-05	5.58051e-05	8.60511e-05	4.27973e-05	6.38268e-05	9.33502e-05	0.000130618	6.88959e-05	8.44389e-05	5.45069e-05	5.78948e-05	3.94701e-05	4.64716e-05	9.58808e-05	8.4322e-05	6.20554e-05	9.18682e-05	6.56002e-05	6.55662e-05	5.84189e-05	5.49709e-05	7.40329e-05	6.38833e-05	5.29985e-05	5.60818e-05	0.00013596
GH140+3.2.1.-	7.56885e-06	1.01165e-05	6.34077e-06	9.33065e-06	1.01118e-05	1.18205e-05	6.31361e-06	4.27634e-06	6.94864e-06	4.06812e-06	1.10474e-05	9.50397e-06	6.0311e-06	5.95566e-06	7.98753e-06	9.71409e-06	5.87731e-06	4.09978e-06	1.28514e-06	2.23081e-06	4.65214e-06	5.44668e-06	2.60134e-06	2.8319e-06	6.77856e-06	5.94607e-06	4.88343e-06	5.31099e-06	4.90867e-06	8.60973e-06	5.89437e-06	5.98117e-06	7.16255e-06	8.40784e-06	4.68665e-06	4.6723e-06	1.12154e-05	9.1058e-06	5.18831e-06	7.70836e-06	5.46425e-06	3.94212e-06	4.70147e-06	3.01279e-06	1.2741e-06	1.35853e-06	3.44071e-07	5.66743e-07	8.28545e-06
GH141	0	0	0	0	0	0	0	0	0	0	0	0	0	0	0	0	0	0	0	0	0	0	0	0	0	0	0	0	0	0	0	0	0	0	0	0	0	0	0	0	0	0	0	0	0	0	0	0	0
GH141+3.2.1.51	4.29633e-05	6.01656e-05	4.77124e-05	5.35041e-05	4.94394e-05	4.25943e-05	5.27735e-05	4.50073e-05	2.99094e-05	1.95422e-05	3.02911e-05	3.01823e-05	6.9928e-05	5.46107e-05	3.31323e-05	3.74265e-05	3.5688e-05	3.54788e-05	3.3186e-05	2.77577e-05	4.10555e-05	4.9091e-05	1.75541e-05	1.69731e-05	1.92718e-05	3.65841e-05	1.63183e-05	2.80294e-05	4.14697e-05	6.26689e-05	2.88454e-05	3.43512e-05	2.09436e-05	2.26833e-05	1.14981e-05	1.60643e-05	4.54808e-05	4.21697e-05	2.87194e-05	4.0644e-05	1.79997e-05	2.22747e-05	2.6831e-05	2.43585e-05	3.21004e-05	2.36328e-05	1.99762e-05	1.89215e-05	6.55479e-05
GH142	6.70836e-08	8.55332e-08	1.60728e-07	1.02925e-07	1.34434e-07	0	3.48512e-08	5.83194e-08	1.81761e-08	0	0	0	0	3.05764e-08	4.04423e-08	0	0	3.74677e-08	0	0	7.39803e-08	9.19957e-08	1.55691e-07	2.24092e-07	3.07126e-07	4.47573e-07	3.40877e-07	3.15626e-07	3.0203e-08	9.31144e-08	1.38789e-07	4.83401e-08	7.79501e-07	2.58573e-07	1.65073e-08	2.91992e-08	6.69424e-08	5.04251e-07	2.96463e-06	3.73154e-07	3.42559e-08	1.67925e-07	1.26658e-07	1.34217e-07	1.31949e-07	8.57067e-08	0	1.27563e-07	0
GH142+GH143	1.77557e-05	1.57666e-05	9.52572e-06	1.61759e-05	1.76467e-05	2.36912e-05	1.70784e-05	1.78222e-05	2.16404e-05	1.55369e-05	1.63907e-05	1.30555e-05	1.13347e-05	1.15144e-05	1.03104e-05	1.05966e-05	6.58144e-06	8.14896e-06	1.00347e-05	8.97762e-06	6.42315e-06	6.97737e-06	4.62161e-06	6.49235e-06	2.08368e-05	1.84574e-05	1.61162e-05	1.71162e-05	1.26795e-05	1.95486e-05	1.48597e-05	1.58611e-05	1.75587e-05	1.82566e-05	1.34094e-05	1.11429e-05	1.76165e-05	1.61237e-05	1.54465e-05	1.62307e-05	1.11801e-05	8.83148e-06	1.27479e-05	1.18112e-05	7.07581e-06	7.38568e-06	4.61359e-06	5.5922e-06	1.9849e-05
GH143	4.58517e-06	1.05497e-05	3.49634e-06	5.18556e-06	1.03248e-05	5.50849e-06	2.09933e-06	2.23811e-06	5.61145e-06	4.29072e-06	4.53478e-06	5.6573e-06	4.57887e-06	4.77597e-06	3.96164e-07	8.43982e-07	1.09233e-06	1.52938e-06	7.15333e-06	7.37144e-06	1.43071e-06	1.11849e-06	1.25659e-05	8.62323e-06	3.49171e-06	2.36344e-06	3.83407e-06	2.13699e-06	3.01908e-06	3.61149e-06	6.64197e-06	4.53248e-06	4.45042e-06	4.04687e-06	4.17e-06	3.02489e-06	4.56552e-06	3.64592e-06	1.34013e-06	1.14577e-06	3.23979e-06	2.75132e-06	5.53086e-06	3.72928e-06	2.17105e-06	3.08389e-06	3.26744e-06	2.60271e-06	4.86593e-06
GH144	5.5628e-05	8.18626e-05	5.36991e-05	5.67533e-05	7.1547e-05	7.82983e-05	6.30193e-05	5.46089e-05	4.00896e-05	3.00854e-05	3.38155e-05	3.28998e-05	8.1126e-05	6.66223e-05	2.45742e-05	2.6648e-05	3.44267e-05	3.74435e-05	3.2151e-05	2.80416e-05	5.25561e-05	5.61506e-05	1.39216e-05	1.65001e-05	2.66642e-05	5.96276e-05	2.09842e-05	4.03227e-05	4.92422e-05	6.21191e-05	3.85206e-05	5.61593e-05	3.0115e-05	3.00296e-05	1.65115e-05	2.32365e-05	4.88933e-05	4.27423e-05	5.07449e-05	5.58474e-05	1.32696e-05	1.71482e-05	2.33377e-05	2.26708e-05	3.78919e-05	3.03201e-05	2.34745e-05	2.32962e-05	6.72743e-05
GH144+GH94+GT84	1.09064e-05	1.47141e-05	2.1824e-05	1.07756e-05	1.41036e-05	1.47936e-05	7.78945e-06	6.89739e-06	9.33302e-06	6.45309e-06	5.95931e-05	5.00229e-05	7.98766e-06	9.68316e-06	0.000111186	0.000110662	0.000124985	0.000126604	4.82158e-05	5.40214e-05	0.00012605	0.000106498	2.88557e-05	1.96534e-05	1.06866e-05	9.21718e-06	8.12765e-06	7.68422e-06	7.023e-06	1.34961e-05	8.34835e-06	9.58128e-06	1.32289e-05	1.65649e-05	1.24176e-05	1.29545e-05	0.000109949	0.000107754	3.83675e-05	7.99691e-05	9.89971e-05	0.000105885	0.000101174	4.89344e-05	9.74529e-05	8.51278e-05	7.42652e-05	9.21993e-05	1.12305e-05
GH145	0.000113206	0.000148301	0.000146971	0.000131839	0.00013398	0.000127964	0.00022134	0.000196653	9.33362e-05	6.50833e-05	0.000193719	0.000178583	0.000250654	0.00022732	0.000285818	0.000272891	0.000373724	0.000367812	0.000227617	0.00022567	0.000329921	0.00031364	0.000151389	0.000128259	7.44004e-05	0.000104082	6.47843e-05	9.54177e-05	0.000129625	0.00015519	8.77199e-05	0.000100838	7.84399e-05	7.77336e-05	9.24737e-05	0.000100553	0.000311211	0.000290024	0.000146306	0.000238977	0.000280898	0.000299874	0.000281237	0.00017866	0.000273417	0.000227526	0.000228052	0.000254724	0.000161394
GH145+3.2.1.-	0	0	0	0	0	0	0	0	0	0	0	0	0	0	0	0	0	0	0	0	0	0	0	0	1.53389e-06	1.58176e-06	1.59019e-06	2.02176e-06	1.06407e-06	2.63945e-06	1.4238e-06	1.52687e-06	1.8509e-06	1.62606e-06	1.40377e-06	1.06417e-06	3.21232e-06	2.64178e-06	1.24054e-06	1.85451e-06	1.20685e-06	6.52808e-07	1.27492e-06	9.78314e-07	3.20594e-07	3.33185e-07	3.9472e-07	1.77107e-07	0
GH146	0	0	0	0	0	0	0	0	0	0	0	0	0	0	0	0	7.5833e-08	9.00368e-07	0	0	0	0	1.25601e-06	1.6668e-06	0	0	0	0	0	0	0	0	0	0	0	0	0	0	0	0	0	0	0	0	0	6.50116e-08	0	0	0
GH146+3.2.1.185	6.29832e-06	1.13429e-05	5.25387e-06	3.95243e-06	1.01936e-05	2.01726e-07	6.6009e-06	6.42443e-06	3.96313e-06	2.45548e-06	1.00734e-05	1.31695e-05	6.04646e-06	6.01015e-06	3.05342e-06	3.33425e-06	7.20317e-06	7.54762e-06	4.532e-06	4.2899e-06	7.55976e-06	8.03549e-06	9.90032e-06	8.54461e-06	8.49032e-06	7.41204e-06	5.33373e-06	6.23105e-06	7.49278e-06	9.05026e-06	6.94165e-06	1.04628e-05	9.64348e-06	9.64666e-06	7.30007e-06	8.74501e-06	6.70302e-06	5.73352e-06	4.50045e-06	6.42762e-06	6.737e-06	7.23296e-06	8.04078e-06	8.2759e-06	5.15915e-06	3.91964e-06	6.55483e-06	6.05399e-06	8.0361e-06
GH146+GH43_19+GH43_34	1.07507e-06	1.18109e-06	5.24668e-07	2.3043e-06	1.03721e-06	3.69182e-06	1.99947e-06	4.09991e-06	2.61946e-06	1.71132e-06	3.28067e-06	4.76791e-06	3.78824e-06	2.99422e-06	5.74841e-07	6.86665e-07	1.04133e-06	1.18326e-06	2.11706e-06	2.93489e-06	1.02067e-06	1.2269e-06	2.87994e-06	1.86082e-06	9.91135e-07	1.73489e-06	1.00586e-06	2.0041e-06	1.38326e-06	1.00849e-06	1.89674e-06	1.3945e-06	1.93139e-06	2.19688e-06	8.3e-07	4.17171e-07	4.18011e-06	5.20735e-06	1.19774e-06	3.05056e-06	2.17234e-06	1.89837e-06	1.77938e-06	2.3088e-06	1.37808e-06	9.09124e-07	2.99856e-06	2.43837e-06	1.60481e-06
GH147	1.17096e-06	2.541e-06	3.02335e-06	1.13548e-06	4.1256e-06	2.12921e-06	2.70763e-06	3.20651e-06	4.45871e-06	5.98403e-06	3.41303e-06	4.74695e-06	1.71851e-06	3.15582e-06	1.80385e-06	1.3042e-06	4.00189e-07	2.07065e-06	1.15926e-06	1.18677e-06	7.17229e-07	8.81507e-07	2.51375e-06	3.04355e-06	1.8219e-06	3.00312e-06	2.17959e-06	1.75611e-06	1.78996e-06	1.63633e-06	3.82927e-06	2.3789e-06	1.60211e-06	1.17911e-06	1.69837e-06	1.73534e-06	1.41802e-06	1.2862e-06	4.87045e-06	1.34778e-06	2.12166e-06	2.73832e-06	1.15856e-06	3.37018e-06	1.03249e-06	1.04112e-06	2.31575e-06	1.09156e-06	1.00886e-06
GH15	0.000101056	7.93302e-05	9.769e-05	0.000104145	8.14976e-05	8.24951e-05	0.000153623	0.000151937	5.96832e-05	3.66984e-05	9.71084e-05	9.35757e-05	0.000190734	0.000174195	9.20235e-05	9.32177e-05	0.000104051	9.62022e-05	0.000139595	0.000179434	8.69123e-05	8.07196e-05	0.000156214	0.000128277	0.000206111	8.37629e-05	0.000118232	8.08851e-05	0.000135654	0.000128667	0.000122282	0.000123528	5.28062e-05	5.51353e-05	8.98522e-05	9.5258e-05	0.000192862	0.000125374	4.48519e-05	8.5597e-05	0.000114521	8.08776e-05	0.000156244	0.000166413	7.86623e-05	7.9918e-05	5.32983e-05	6.27364e-05	0.000123016
GH151	2.64679e-06	2.57581e-06	1.26543e-06	2.14372e-06	2.62679e-06	5.01618e-06	1.75109e-06	1.13641e-06	1.83822e-06	1.78759e-06	1.24316e-06	1.89536e-06	1.26562e-06	2.68854e-06	1.84966e-06	2.20803e-06	1.84984e-06	7.72332e-07	2.20012e-06	2.49597e-06	3.15718e-06	2.09782e-06	1.95566e-06	1.26308e-06	1.85786e-06	1.53471e-06	1.0383e-06	1.20479e-06	1.09622e-06	2.3856e-06	1.97545e-06	2.1444e-06	7.8169e-07	1.65617e-06	1.24527e-06	8.41599e-07	2.42969e-06	1.7943e-06	5.86066e-07	1.08639e-06	8.53261e-07	6.57289e-07	1.51948e-06	1.65963e-06	7.74707e-07	3.65969e-07	8.4785e-07	7.52199e-07	1.95918e-06
GH16	3.76992e-05	5.31405e-05	3.49985e-05	3.09804e-05	5.04163e-05	6.88362e-05	2.16518e-05	2.16354e-05	3.33289e-05	2.4208e-05	7.60178e-05	7.26283e-05	3.27942e-05	3.00066e-05	0.000118209	0.000108028	0.000130322	0.000139068	5.02209e-05	5.55603e-05	0.000143294	0.000129857	3.28653e-05	2.30045e-05	2.54816e-05	3.98355e-05	2.0125e-05	2.88894e-05	2.59147e-05	2.92434e-05	2.53909e-05	4.35029e-05	3.43502e-05	3.88667e-05	2.78628e-05	2.77191e-05	0.000129159	0.000122937	6.99705e-05	0.000107575	0.000103816	0.000112589	0.000108797	5.1509e-05	0.000105893	9.56513e-05	7.84942e-05	9.62295e-05	2.79204e-05
GH16+3.2.1.39	0.000164665	0.000173169	0.000142227	0.000169082	0.000187436	0.000238489	0.000360192	0.000335776	0.000154957	0.000116694	0.000252142	0.000214558	0.000337174	0.000324688	0.000148733	0.000154455	0.000235831	0.000216551	0.000190094	0.000209134	9.3275e-05	0.0001041	0.000202678	0.000203497	0.000202099	0.000163669	0.000174534	0.000158232	0.000221002	0.000189965	0.000169934	0.000161451	0.000160246	0.000172188	0.000261566	0.000263523	0.000218455	0.000179768	0.000150331	0.000160343	0.000299396	0.000224944	0.000160208	0.000166936	8.90668e-05	9.43312e-05	0.000139631	0.000141492	0.000195955
GH16+GH43_24	0	0	0	0	0	0	0	0	0	0	0	0	0	0	0	0	0	0	0	0	0	0	0	0	0	0	0	0	0	0	0	0	0	0	0	0	0	0	0	0	0	0	0	0	0	0	0	0	0
GH18	7.95428e-07	5.07623e-07	2.25891e-06	5.72536e-07	9.25108e-07	1.38243e-06	1.62249e-06	1.8441e-06	2.91036e-06	3.20673e-06	2.5982e-06	3.0756e-06	1.6333e-06	2.01292e-07	1.95422e-07	1.32233e-07	1.30656e-05	1.25181e-06	9.11249e-07	6.14206e-07	1.29805e-07	2.09884e-07	3.55475e-07	6.06872e-07	4.5965e-06	1.63262e-06	5.35883e-06	1.65746e-06	5.61986e-07	7.09613e-07	1.44314e-06	1.31687e-06	2.49749e-06	2.94697e-06	2.91892e-06	2.96733e-06	2.91341e-07	5.47727e-07	1.33781e-06	7.68647e-07	7.80519e-07	1.21918e-06	2.36505e-07	6.80219e-07	1.21234e-06	5.17762e-07	4.59319e-06	1.47092e-06	2.06711e-07
GH18+3.2.1.96	0.00157066	0.00193496	0.00159174	0.00168622	0.00182	0.00183425	0.0021043	0.00199182	0.00144738	0.0011271	0.0017669	0.00179199	0.0022689	0.00221784	0.00235674	0.00237836	0.00191065	0.00207748	0.00182094	0.00197872	0.0020796	0.00208826	0.00157136	0.00144672	0.00164308	0.00166575	0.00140272	0.00151947	0.00174176	0.00180955	0.00160033	0.00174685	0.00149885	0.00151735	0.00137194	0.00140593	0.00216175	0.00192421	0.00153919	0.00207767	0.00200771	0.00180405	0.00200172	0.00170406	0.00185119	0.00186965	0.001693	0.00187117	0.00190931
GH19	8.3896e-06	9.76016e-06	6.31176e-06	9.59684e-06	9.90846e-06	1.37269e-05	7.01496e-06	5.17884e-06	6.97275e-06	4.60644e-06	1.14923e-05	9.54465e-06	6.75132e-06	6.56179e-06	9.73251e-06	8.5407e-06	4.61633e-06	3.98153e-06	1.02775e-06	1.65538e-06	4.59868e-06	6.01263e-06	2.84806e-06	3.43821e-06	6.93019e-06	6.07645e-06	5.03868e-06	4.10993e-06	5.30401e-06	9.40926e-06	5.5171e-06	4.85844e-06	6.61622e-06	7.84912e-06	4.1351e-06	4.35428e-06	1.06832e-05	9.17269e-06	5.26765e-06	7.39948e-06	5.94853e-06	3.29493e-06	4.40239e-06	2.6445e-06	8.84582e-07	7.28732e-07	4.60437e-07	7.62808e-07	9.2064e-06
GH2	3.12334e-05	3.75982e-05	2.5486e-05	3.26531e-05	3.73937e-05	4.61038e-05	2.32433e-05	1.91472e-05	3.0405e-05	1.93741e-05	4.39032e-05	3.26911e-05	2.19705e-05	2.50689e-05	2.75555e-05	3.08258e-05	1.81423e-05	1.58283e-05	5.55195e-06	8.45411e-06	1.56358e-05	2.04978e-05	1.13104e-05	1.24891e-05	2.48436e-05	2.32498e-05	2.04742e-05	1.84189e-05	1.79048e-05	3.47103e-05	2.24759e-05	2.21717e-05	2.60777e-05	2.89391e-05	1.74049e-05	1.67727e-05	3.88738e-05	3.24561e-05	1.81012e-05	2.99174e-05	1.94856e-05	1.40733e-05	1.71251e-05	1.09845e-05	4.39959e-06	3.86801e-06	1.97614e-06	2.68658e-06	2.87658e-05
GH2+3.2.1.-	1.61496e-05	1.78239e-05	2.28153e-05	1.78423e-05	1.75417e-05	2.03109e-05	1.4136e-05	1.20338e-05	1.56703e-05	1.30915e-05	2.00599e-05	1.71731e-05	1.4344e-05	1.58815e-05	1.3847e-05	1.40001e-05	9.14406e-06	1.28474e-05	8.19015e-06	9.09792e-06	1.11054e-05	1.03746e-05	1.05984e-05	1.01618e-05	2.27421e-05	1.65981e-05	1.94329e-05	1.80079e-05	9.5083e-06	1.44624e-05	1.45222e-05	1.25522e-05	1.60574e-05	1.86387e-05	1.57647e-05	1.50323e-05	1.72863e-05	1.482e-05	1.57657e-05	1.48053e-05	1.37296e-05	9.27281e-06	8.96409e-06	1.28187e-05	9.41933e-06	9.76339e-06	6.18072e-06	5.74635e-06	1.89694e-05
GH2+3.2.1.23	0.000677525	0.000669871	0.000564305	0.00066369	0.000675715	0.000683668	0.000995557	0.000947711	0.000523062	0.000380268	0.00067355	0.000633856	0.00112195	0.00106632	0.000833425	0.00086619	0.000632583	0.000710562	0.000750526	0.000901854	0.000627037	0.000634179	0.000792205	0.000720581	0.000896696	0.000589399	0.000620947	0.000526336	0.000839814	0.000812241	0.000753519	0.000750615	0.000536349	0.000552396	0.000592609	0.000617245	0.000880406	0.000669513	0.000385671	0.00064426	0.000818864	0.000564343	0.000703249	0.000705442	0.000490455	0.000560587	0.000599251	0.000670889	0.000798617
GH2+3.2.1.31	0	0	0	0	0	4.5484e-06	1.18564e-05	1.44459e-05	6.35329e-06	4.86376e-06	6.89953e-07	7.1698e-07	1.27167e-05	1.47873e-05	2.26072e-05	2.17512e-05	1.2024e-05	2.06611e-05	9.53288e-06	1.44867e-05	1.36862e-05	1.61436e-05	1.29888e-05	1.04306e-05	0	0	0	0	1.18564e-05	0	0	0	0	0	1.57014e-05	1.53358e-05	0	0	0	0	1.82693e-05	9.43013e-06	1.60016e-07	3.29711e-07	6.0695e-06	5.22147e-06	2.8069e-05	3.36823e-05	0
GH20	0.000426278	0.000448112	0.000473975	0.000414933	0.000422012	0.000457892	0.000474769	0.000460379	0.00041701	0.000385122	0.000424129	0.000433922	0.000471218	0.000454116	0.000531426	0.000533537	0.00055229	0.000546827	0.000487789	0.000479164	0.000532085	0.000516235	0.000430021	0.000420463	0.000432261	0.000483925	0.000452456	0.000516655	0.000526562	0.000471027	0.000392805	0.00040666	0.000375523	0.000388287	0.00048213	0.000466644	0.000462127	0.000453956	0.00045621	0.000472733	0.000546077	0.000538478	0.000477245	0.000416876	0.000530299	0.000494534	0.000503466	0.000517656	0.000513167
GH20+3.2.1.-	1.62653e-08	2.66339e-07	1.92097e-07	4.74394e-08	3.84998e-07	4.50575e-06	1.50239e-07	3.07857e-07	6.1668e-06	5.14575e-06	6.23922e-06	8.52176e-06	1.79257e-06	3.93844e-08	1.92313e-07	1.44734e-07	3.5844e-05	1.25279e-06	9.16041e-08	7.08757e-08	1.79375e-08	2.95541e-08	2.96711e-07	1.59758e-07	8.07543e-06	2.10376e-08	7.77541e-06	4.45068e-08	0	3.36924e-08	5.21551e-07	5.14978e-07	1.83731e-06	2.89058e-06	2.81301e-06	2.61032e-06	3.63335e-08	2.44423e-08	8.68517e-08	1.85537e-07	9.09155e-07	1.08634e-06	0	1.32705e-07	1.83067e-06	1.99562e-07	6.71878e-08	0	1.25835e-07
GH23	6.59082e-05	6.14232e-05	6.84638e-05	7.68046e-05	5.69639e-05	7.20242e-05	0.000104713	0.00010963	6.74361e-05	5.25932e-05	6.36461e-05	7.63774e-05	9.86275e-05	0.00010944	6.70838e-05	6.29717e-05	6.95749e-05	7.86732e-05	7.13936e-05	8.198e-05	4.9183e-05	5.43263e-05	8.18753e-05	7.35159e-05	6.19012e-05	6.2794e-05	6.69022e-05	7.52176e-05	8.47232e-05	6.19359e-05	5.39301e-05	5.39259e-05	5.01517e-05	4.9032e-05	9.22412e-05	8.28734e-05	5.22922e-05	5.13354e-05	5.81034e-05	5.04096e-05	7.91545e-05	5.8373e-05	5.35279e-05	6.84491e-05	5.1082e-05	5.6203e-05	8.06024e-05	8.64937e-05	7.34091e-05
GH24	3.44713e-06	3.54641e-06	3.26323e-06	2.08636e-06	4.45308e-06	2.49025e-06	2.79952e-05	2.48146e-05	3.57321e-06	2.81421e-06	3.44273e-06	4.34633e-06	4.00804e-05	3.63029e-05	3.67951e-06	3.57402e-06	1.34634e-06	2.97394e-06	2.46909e-05	2.04321e-05	1.83556e-06	1.58004e-06	3.56158e-06	4.62048e-06	2.92055e-06	6.34535e-06	1.97571e-06	6.07265e-06	2.60326e-06	1.97967e-06	5.03747e-06	4.02675e-06	6.87195e-06	6.54006e-06	6.81817e-06	5.77313e-06	3.92765e-06	2.4054e-06	4.71066e-06	4.56854e-06	5.71308e-06	6.53094e-06	1.05404e-05	1.0618e-05	7.54286e-06	7.70062e-06	7.39646e-06	8.43292e-06	2.85699e-06
GH25	0	0	0	0	0	1.417e-06	2.06e-05	1.95403e-05	0	0	0	0	2.8594e-05	2.57419e-05	0	0	0	0	1.18562e-05	1.42712e-05	0	2.40342e-08	0	0	0	0	0	0	0	0	0	0	0	0	0	0	0	0	0	0	0	0	6.71091e-06	7.67519e-06	3.99887e-06	4.08171e-06	2.65711e-06	4.49712e-06	0
GH26	0.000170615	0.000206553	0.000140864	0.000168089	0.000205523	0.000241579	0.00013632	0.000132517	0.000147609	0.000117383	0.000104929	0.000118869	0.0001789	0.000166371	9.87977e-05	0.000106567	7.04555e-05	8.11106e-05	0.000116515	0.000115934	0.000146919	0.000147706	0.000109237	0.000109717	0.00016769	0.000194906	0.000143288	0.000154586	0.000166113	0.000155049	0.000154476	0.00020532	0.000123312	0.000132475	0.00011272	0.000122425	0.000142144	0.000128734	0.00017082	0.000164397	7.10562e-05	8.20431e-05	0.000121964	0.000134862	0.000113522	0.000118741	8.32939e-05	8.27233e-05	0.000173938
GH26+GH5_7	0.000817072	0.00102603	0.00081002	0.000888562	0.000905037	0.000930579	0.00115344	0.00107786	0.000723051	0.000551816	0.000760864	0.000759787	0.0013252	0.00118589	0.000879201	0.000935833	0.000859	0.000847118	0.00105409	0.00108728	0.000878471	0.000958236	0.000968411	0.000875622	0.000586395	0.000766955	0.000508884	0.000654291	0.000929013	0.00100982	0.000649614	0.000724008	0.000564259	0.000579111	0.000667222	0.000720728	0.000841228	0.000760273	0.000587368	0.00077254	0.000846222	0.000780279	0.000936639	0.000816267	0.000854315	0.000775096	0.000799865	0.000850763	0.00100947
GH27	1.10484e-05	1.57255e-05	7.27947e-06	1.15565e-05	1.35205e-05	1.60804e-05	6.73205e-06	7.49468e-06	1.05233e-05	6.3122e-06	1.59481e-05	1.26117e-05	8.18229e-06	8.90013e-06	1.00933e-05	1.09041e-05	7.21747e-06	6.20069e-06	1.30538e-06	2.46576e-06	6.16103e-06	7.89143e-06	3.72819e-06	4.25316e-06	9.44929e-06	9.32911e-06	8.3688e-06	5.6848e-06	7.81281e-06	1.2317e-05	9.80948e-06	8.22263e-06	1.0686e-05	1.14816e-05	6.26924e-06	6.47168e-06	1.46403e-05	1.2525e-05	7.20403e-06	1.03506e-05	7.63272e-06	4.95591e-06	5.57405e-06	4.30039e-06	1.53206e-06	1.06821e-06	1.01876e-06	8.78505e-07	1.14448e-05
GH28	0	0	0	0	0	0	0	0	0	0	0	0	0	0	0	0	0	0	0	0	0	0	0	0	0	0	0	0	0	0	0	0	0	0	0	0	0	0	0	0	0	0	0	0	0	0	0	0	0
GH28+3.2.1.-	1.53668e-05	2.1168e-05	1.93954e-05	2.18852e-05	2.08655e-05	1.96111e-05	1.66411e-05	1.7964e-05	2.11243e-05	1.45361e-05	2.1517e-05	2.59294e-05	1.17568e-05	2.12032e-05	4.34051e-05	4.95614e-05	1.57319e-05	1.91215e-05	4.33394e-05	5.4033e-05	2.71516e-05	2.93489e-05	5.89492e-05	4.40664e-05	1.27778e-05	1.46275e-05	8.10493e-06	1.58686e-05	2.55739e-05	1.62879e-05	9.63443e-06	1.03336e-05	1.32427e-05	1.24185e-05	1.98025e-05	2.20222e-05	1.80263e-05	1.34307e-05	7.67765e-06	1.35677e-05	2.91516e-05	2.76834e-05	4.32741e-05	3.26407e-05	3.12151e-05	3.0755e-05	3.17449e-05	3.67425e-05	1.66785e-05
GH28+3.2.1.67	0	0	0	0	0	1.24455e-06	2.41226e-05	1.86187e-05	0	0	0	0	3.02283e-05	2.60142e-05	0	0	0	0	1.35235e-05	1.50944e-05	3.67508e-08	0	0	0	0	0	0	0	0	0	0	0	0	0	0	0	0	0	0	0	0	0	7.07046e-06	9.28132e-06	3.74152e-06	3.73794e-06	3.2626e-06	4.7073e-06	0
GH28+GH43_10	1.19456e-05	1.80582e-05	1.58179e-05	1.98277e-05	1.58954e-05	1.67994e-05	1.62272e-05	1.42404e-05	1.51947e-05	1.21713e-05	1.67584e-05	2.16036e-05	1.09607e-05	1.64103e-05	1.23907e-05	1.33881e-05	1.35672e-05	1.38498e-05	8.58488e-06	1.61572e-05	1.26741e-05	1.38378e-05	1.7575e-05	1.2319e-05	1.04253e-05	1.24198e-05	5.67543e-06	1.4084e-05	9.29825e-06	1.54787e-05	7.21814e-06	7.16255e-06	1.11306e-05	1.00341e-05	5.31528e-06	5.50361e-06	1.55354e-05	1.14102e-05	8.14899e-06	9.77747e-06	8.33992e-06	5.03783e-06	1.01461e-05	1.06989e-05	1.00777e-05	9.10032e-06	5.61379e-06	9.73195e-06	1.56232e-05
GH28+GH43_24	1.19764e-06	1.18221e-07	3.94936e-07	5.05808e-07	2.16777e-07	1.41901e-06	3.13105e-07	5.5753e-07	2.8472e-07	1.8384e-07	8.194e-07	9.16115e-07	7.57613e-07	8.38186e-07	0	0	1.01773e-07	6.04175e-08	7.82439e-08	1.84038e-08	1.70421e-08	8.47686e-09	0	1.72073e-08	2.05965e-06	1.61127e-07	2.77126e-06	1.32557e-07	7.75501e-07	9.76312e-07	9.42844e-07	1.41205e-06	8.41095e-07	1.17086e-06	1.58264e-06	1.17707e-06	6.02715e-07	1.29867e-06	6.25789e-07	1.19267e-06	5.36656e-07	6.80901e-07	2.54339e-08	4.32335e-07	1.64972e-07	3.13493e-07	6.99173e-07	7.48328e-07	8.97656e-07
GH28+GH88	0.000429176	0.000486091	0.000410209	0.000426675	0.000474599	0.000487213	0.000688122	0.000653716	0.000357923	0.000280277	0.000515168	0.00051944	0.000758111	0.000735602	0.000696971	0.00068177	0.000599721	0.000669597	0.000550479	0.000605766	0.000605258	0.000607206	0.000459832	0.000428078	0.000505269	0.000425167	0.000384996	0.000375842	0.000485074	0.000480738	0.000481734	0.000515297	0.000419183	0.000416884	0.000372956	0.000389521	0.000686697	0.00058416	0.00039903	0.000611994	0.000647233	0.000535561	0.000593538	0.000505797	0.000514581	0.000531817	0.000493945	0.000566413	0.000495256
GH28+PL9_1	9.87032e-06	1.47692e-05	8.39595e-06	9.97638e-06	1.24063e-05	1.4706e-05	7.34279e-06	6.1775e-06	9.57908e-06	6.33743e-06	1.39028e-05	1.26173e-05	7.46196e-06	8.14583e-06	9.53013e-06	1.04504e-05	5.64135e-06	6.45878e-06	8.76189e-07	2.24895e-06	5.81824e-06	6.57832e-06	3.0724e-06	4.57398e-06	8.99361e-06	8.59261e-06	7.2045e-06	6.34772e-06	6.13942e-06	1.32951e-05	8.26683e-06	9.36123e-06	9.90601e-06	1.08847e-05	6.56278e-06	5.59836e-06	1.36934e-05	1.06097e-05	6.50575e-06	1.07241e-05	6.32625e-06	4.93173e-06	6.38141e-06	3.24894e-06	1.37492e-06	1.8466e-06	8.33388e-07	8.88092e-07	1.16845e-05
GH29	1.1272e-05	1.27835e-05	7.52526e-06	1.21071e-05	1.20942e-05	1.85961e-05	8.15192e-06	6.22828e-06	1.18367e-05	7.17962e-06	1.46934e-05	1.29916e-05	7.33801e-06	9.44136e-06	9.95265e-06	1.1303e-05	6.48756e-06	6.0021e-06	1.73047e-06	3.03724e-06	5.90412e-06	6.21523e-06	3.52422e-06	4.48727e-06	9.40937e-06	8.31431e-06	6.73236e-06	7.39648e-06	6.17816e-06	1.3713e-05	1.06796e-05	9.85719e-06	9.67881e-06	1.13529e-05	5.50426e-06	5.91666e-06	1.45948e-05	1.11352e-05	6.59024e-06	1.08111e-05	7.42456e-06	4.17797e-06	6.68308e-06	3.57169e-06	1.75566e-06	1.16512e-06	8.79687e-07	1.16854e-06	1.16215e-05
GH29+3.2.1.111	0.000946713	0.00111851	0.000973222	0.00103583	0.00111172	0.00117036	0.00119503	0.00114662	0.000965626	0.000835773	0.00118276	0.00111577	0.00116852	0.00117327	0.00131109	0.00136992	0.00127507	0.00133419	0.00117873	0.00117309	0.00124128	0.00119666	0.00102584	0.00100283	0.000970095	0.00105866	0.000978682	0.000979806	0.00106746	0.000995169	0.000973204	0.00103807	0.000992544	0.00103111	0.00117883	0.00116105	0.00124551	0.00117236	0.00100103	0.00124506	0.00143918	0.00131646	0.00131015	0.0011071	0.00123148	0.00123575	0.00109711	0.00121779	0.00102203
GH29+3.2.1.51	3.52385e-07	1.80838e-06	5.50394e-07	7.93789e-08	4.28003e-06	1.035e-06	6.89675e-08	7.40831e-07	4.11637e-06	4.99971e-06	2.32139e-06	3.49782e-06	4.43747e-07	1.12831e-06	9.35714e-08	1.45252e-07	3.05998e-07	8.75574e-07	2.74029e-07	9.24224e-08	5.42032e-07	2.83801e-07	9.82747e-07	8.4019e-07	8.33034e-07	5.07657e-07	1.278e-06	6.3176e-07	1.11542e-07	6.79785e-08	1.78526e-06	1.75175e-06	3.5034e-06	3.68288e-06	2.037e-06	2.00204e-06	1.9666e-07	8.03129e-07	1.17992e-06	1.46958e-06	9.80533e-07	2.03299e-06	4.90095e-07	1.17666e-06	1.86482e-06	1.22659e-06	7.76147e-07	4.73534e-07	1.61784e-07
GH3	7.83391e-05	6.864e-05	5.04062e-05	6.0722e-05	6.16007e-05	9.69634e-05	3.05072e-05	2.93632e-05	5.95711e-05	4.50742e-05	5.20019e-05	4.45818e-05	5.55349e-05	5.00284e-05	1.3713e-05	1.45568e-05	1.47332e-05	2.29284e-05	4.9018e-05	5.14608e-05	4.56458e-05	5.26976e-05	5.45848e-05	5.70888e-05	2.27466e-05	3.83825e-05	1.81808e-05	3.00079e-05	4.44017e-05	7.39619e-05	2.82031e-05	2.97235e-05	2.62033e-05	2.81058e-05	2.9878e-05	3.20889e-05	3.97195e-05	3.688e-05	1.88585e-05	2.4562e-05	9.95126e-06	1.30832e-05	3.26536e-05	3.11692e-05	3.39199e-05	2.16219e-05	2.24241e-05	2.43217e-05	6.25343e-05
GH3+2.4.1.-	1.27648e-05	2.01625e-05	2.83436e-05	2.03812e-05	1.62185e-05	1.66184e-05	1.5223e-05	1.51203e-05	1.70315e-05	1.19075e-05	6.06078e-05	5.99512e-05	1.35735e-05	1.79064e-05	0.000112197	0.000107299	0.000130302	0.000133469	5.61581e-05	6.63033e-05	0.000126341	0.000111209	4.33936e-05	3.02413e-05	1.06622e-05	1.20907e-05	5.85102e-06	1.36497e-05	1.00368e-05	1.63572e-05	8.00387e-06	8.58685e-06	1.41578e-05	1.41747e-05	1.10123e-05	1.26679e-05	0.000115582	0.000108372	3.65914e-05	7.91091e-05	9.52992e-05	0.000110375	0.00010428	5.65554e-05	0.000101957	8.9754e-05	8.02759e-05	9.8738e-05	1.59101e-05
GH3+3.2.1.21	1.45674e-05	2.03155e-05	1.61173e-05	2.12382e-05	1.70236e-05	1.96911e-05	1.79294e-05	1.72815e-05	1.87845e-05	1.37217e-05	1.88016e-05	2.46973e-05	1.18703e-05	1.75034e-05	1.52848e-05	1.53038e-05	1.49124e-05	1.40629e-05	1.09558e-05	1.77781e-05	1.19071e-05	1.46029e-05	2.01583e-05	1.53567e-05	1.17184e-05	1.2576e-05	7.23439e-06	1.50276e-05	1.0165e-05	1.59317e-05	9.23664e-06	9.1525e-06	1.09938e-05	1.07419e-05	5.65667e-06	6.84225e-06	1.61685e-05	1.24219e-05	7.84933e-06	1.27602e-05	8.45874e-06	6.26212e-06	1.27785e-05	1.32012e-05	1.20876e-05	1.02423e-05	7.66699e-06	9.14398e-06	1.79311e-05
GH3+3.2.1.37	0	0	0	0	0	0	0	0	0	0	0	0	0	0	0	0	0	0	0	0	0	0	0	0	0	0	0	0	0	0	0	0	0	0	0	0	0	0	0	0	0	0	0	0	0	0	0	0	6.1242e-07
GH3+3.2.1.37+3.2.1.55	1.23425e-07	3.93425e-08	1.3143e-07	3.15613e-07	1.64894e-07	0	2.24426e-07	1.073e-07	1.33767e-07	3.33708e-08	3.48111e-08	7.41582e-08	2.35753e-07	4.50052e-07	0	0	0	6.89357e-08	6.94365e-08	7.3495e-08	2.382e-07	5.75484e-07	1.1458e-07	3.77941e-07	0	0	0	0	0	0	0	0	0	0	0	0	0	0	0	0	0	0	0	0	0	0	0	0	0
GH3+3.2.1.45	0	0	0	0	0	0	0	0	0	0	0	0	0	0	2.88225e-05	2.72018e-05	2.91782e-06	1.89646e-06	2.89703e-05	3.07716e-05	1.3116e-05	1.41237e-05	3.32747e-05	2.37467e-05	0	0	0	0	1.32317e-05	0	0	0	0	0	9.02362e-06	1.26086e-05	0	0	0	0	2.14813e-05	1.96847e-05	2.61017e-05	1.74692e-05	1.88608e-05	1.69873e-05	2.15483e-05	2.30403e-05	0
GH3+3.2.1.58	4.79875e-06	2.0087e-06	2.45156e-06	5.17819e-06	2.52548e-06	3.13307e-06	7.51018e-06	7.50839e-06	5.37222e-06	4.9444e-06	1.02443e-06	1.22598e-06	2.81054e-06	2.64987e-06	6.86762e-07	7.83534e-07	3.16637e-07	2.75003e-06	4.62717e-06	4.23568e-06	8.83367e-07	8.01631e-07	2.30137e-06	6.20001e-06	3.0476e-06	9.15732e-06	3.53621e-06	9.87965e-06	4.26745e-06	4.11705e-06	6.48776e-06	5.69022e-06	8.96717e-06	6.19576e-06	9.89815e-06	7.57645e-06	2.6792e-06	4.16132e-06	9.034e-06	5.72258e-06	3.39469e-06	6.23199e-06	3.62641e-06	6.09059e-06	2.96422e-06	4.32499e-06	3.10714e-06	2.65149e-06	5.83348e-06
GH3+GH43_34	1.65159e-05	1.29438e-05	1.52529e-05	1.99649e-05	1.67579e-05	1.56643e-05	1.48532e-05	1.88972e-05	1.60273e-05	1.84679e-05	1.36452e-05	1.7515e-05	8.99507e-06	1.76348e-05	5.90943e-06	7.53801e-06	5.84439e-06	6.71499e-06	1.23798e-05	1.13908e-05	6.87189e-06	7.40087e-06	1.81154e-05	2.7839e-05	1.0213e-05	1.82372e-05	1.24917e-05	2.04763e-05	1.9965e-05	1.51323e-05	2.06188e-05	1.66978e-05	2.22721e-05	2.06254e-05	3.0518e-05	2.23999e-05	1.56663e-05	1.66374e-05	2.05131e-05	1.62644e-05	1.39405e-05	1.41509e-05	1.61199e-05	2.26769e-05	1.12712e-05	1.6521e-05	1.74428e-05	1.19223e-05	2.20563e-05
GH30	9.48725e-05	0.00013524	0.000105464	0.000102003	0.000124775	0.000137985	0.000158965	0.000143223	7.97645e-05	5.77391e-05	0.00015239	0.000136762	0.000158029	0.000144718	0.00017903	0.000177631	0.000223112	0.000226368	0.000127113	0.000136616	0.00020422	0.000199947	0.000101203	8.83156e-05	6.63723e-05	9.53067e-05	5.0497e-05	7.7328e-05	0.000106771	0.000115116	7.46094e-05	9.89458e-05	7.62495e-05	7.59841e-05	8.05038e-05	8.96271e-05	0.000193364	0.000175727	0.000117417	0.000178119	0.000192237	0.000182546	0.000154465	0.000100997	0.000165496	0.000142794	0.000133888	0.000151075	0.000115951
GH30_1	1.14052e-06	1.90714e-06	1.13485e-06	5.54605e-07	2.64777e-06	8.85424e-07	6.02236e-07	5.03886e-07	9.11865e-07	4.85298e-07	2.21481e-06	7.48925e-07	6.90454e-07	1.05673e-06	1.42025e-06	1.11283e-06	8.1269e-07	1.77526e-06	1.72505e-06	1.73681e-06	5.36101e-07	3.89734e-07	7.29002e-07	1.43652e-06	1.38703e-06	8.68664e-07	5.03823e-07	9.71878e-07	1.32062e-06	1.0513e-06	1.2346e-06	1.13125e-06	1.2874e-06	1.31139e-06	1.19958e-06	1.34866e-06	1.85516e-06	1.49447e-06	1.11573e-06	1.50417e-06	1.60331e-06	1.0962e-06	1.80517e-06	7.43906e-07	7.51649e-07	8.23395e-07	2.71241e-06	1.77318e-06	1.45318e-06
GH30_2	1.13916e-05	1.27699e-05	8.38546e-06	1.24339e-05	1.18994e-05	1.79703e-05	9.61203e-06	7.54381e-06	1.0896e-05	7.50358e-06	1.71858e-05	1.27549e-05	7.66676e-06	9.44359e-06	8.61905e-06	1.03244e-05	6.14278e-06	6.44786e-06	1.44088e-06	3.25505e-06	5.85979e-06	7.15045e-06	4.43592e-06	4.02243e-06	1.14078e-05	9.25577e-06	8.36085e-06	8.43588e-06	6.36983e-06	1.22517e-05	8.69872e-06	1.16862e-05	1.04393e-05	1.14908e-05	6.29772e-06	6.47064e-06	1.48979e-05	1.11307e-05	7.71444e-06	1.15752e-05	7.35399e-06	5.28589e-06	7.76878e-06	4.56283e-06	1.80675e-06	1.53238e-06	8.63661e-07	1.30787e-06	1.23176e-05
GH30_3	4.97363e-05	8.44256e-05	4.8095e-05	5.36981e-05	8.22642e-05	9.51627e-05	0.000133179	0.000127449	6.01289e-05	4.33325e-05	8.83589e-05	9.42572e-05	0.000128451	0.000124478	5.14128e-05	5.89036e-05	8.12372e-05	8.219e-05	6.5947e-05	7.89874e-05	4.99625e-05	5.19365e-05	7.04977e-05	6.63721e-05	5.51895e-05	6.78711e-05	4.29135e-05	5.46813e-05	7.08584e-05	6.13785e-05	4.90096e-05	5.44326e-05	6.26371e-05	6.45858e-05	6.96555e-05	7.79609e-05	5.97201e-05	5.06517e-05	6.00034e-05	7.22165e-05	9.33223e-05	6.68101e-05	4.63037e-05	4.39116e-05	3.9341e-05	4.5824e-05	5.27291e-05	5.63254e-05	6.38763e-05
GH30_3+3.2.1.75	1.43489e-06	6.3082e-07	3.15765e-06	2.09927e-06	9.86392e-07	7.85476e-07	1.78283e-06	1.68809e-06	3.1537e-06	3.12741e-06	2.48931e-06	1.85686e-06	1.99397e-06	3.96151e-06	8.47487e-07	9.30739e-07	9.03797e-07	2.40046e-06	1.69797e-06	1.12926e-06	3.41504e-07	3.08234e-07	2.70664e-06	2.53632e-06	3.3077e-06	3.99756e-06	3.48671e-06	7.3194e-06	8.39466e-07	1.41034e-06	1.87075e-06	1.5352e-06	2.66431e-06	1.23147e-06	2.62232e-06	2.20218e-06	1.37454e-06	8.92942e-07	3.49948e-06	1.87158e-06	1.17355e-06	9.46339e-07	7.11015e-07	1.5656e-06	1.38443e-06	2.1698e-06	2.33827e-06	4.59477e-06	5.61328e-07
GH30_4	2.76724e-05	3.92273e-05	2.12752e-05	2.94048e-05	3.79078e-05	3.49778e-05	2.0726e-05	1.74225e-05	2.7709e-05	1.91384e-05	3.4637e-05	2.97256e-05	1.55573e-05	1.6572e-05	3.67043e-05	3.90879e-05	1.50674e-05	1.47668e-05	6.25721e-06	1.06212e-05	2.03102e-05	2.05652e-05	1.25765e-05	1.2396e-05	2.77389e-05	2.76954e-05	2.55254e-05	2.18191e-05	2.34839e-05	3.64673e-05	3.39891e-05	3.57432e-05	3.0223e-05	3.42985e-05	1.34581e-05	1.39556e-05	3.09616e-05	2.51278e-05	1.90951e-05	3.04063e-05	2.28969e-05	1.46419e-05	1.76483e-05	1.2831e-05	1.24856e-05	1.65778e-05	8.6001e-06	1.11552e-05	3.57622e-05
GH30_5+GH43_24	1.35402e-05	2.00953e-05	1.66292e-05	2.03127e-05	1.78965e-05	1.57853e-05	1.47253e-05	1.60559e-05	1.58487e-05	1.16173e-05	1.66402e-05	2.42544e-05	1.22763e-05	1.70006e-05	1.27559e-05	1.55706e-05	1.23653e-05	1.43385e-05	1.03394e-05	1.77164e-05	1.10697e-05	1.38446e-05	1.7933e-05	1.21822e-05	1.20739e-05	1.21299e-05	6.11347e-06	1.46395e-05	1.04887e-05	1.80507e-05	9.02335e-06	8.58525e-06	1.01133e-05	1.05099e-05	5.6344e-06	6.80638e-06	1.49077e-05	1.19378e-05	7.40421e-06	1.11351e-05	7.8425e-06	4.61334e-06	1.0695e-05	1.22311e-05	9.96476e-06	9.88724e-06	8.20065e-06	9.25427e-06	1.65261e-05
GH30_6	0.000723377	0.000886707	0.000768877	0.000738182	0.000825578	0.000893681	0.000764853	0.000731384	0.000622982	0.000487907	0.000795597	0.000806328	0.000925776	0.000856333	0.00112689	0.00111888	0.0010685	0.00114403	0.000897292	0.000927505	0.00124338	0.00121568	0.000764555	0.000692618	0.000602529	0.000755724	0.000501539	0.000648164	0.000769933	0.00079698	0.000604532	0.000732164	0.0005615	0.000572282	0.000571957	0.000598594	0.00113093	0.00105664	0.000807431	0.00102679	0.000959453	0.000980094	0.00108428	0.000821882	0.00106973	0.000974949	0.000874411	0.000978605	0.00084467
GH30_8	0	0	0	0	0	0	0	0	0	0	0	0	0	0	0	0	0	0	0	0	0	0	0	0	0	3.02097e-08	0	1.27823e-07	0	0	0	0	1.77572e-07	9.31674e-08	0	0	0	1.75495e-08	8.52939e-07	8.50051e-08	0	0	0	0	0	6.68159e-08	0	2.02952e-08	0
GH31	0	0	0	0	0	6.19376e-06	3.79216e-05	3.27434e-05	0	0	1.01568e-05	8.81403e-06	2.78584e-05	2.60641e-05	0	0	2.40969e-05	1.97775e-05	1.78667e-05	1.98882e-05	0	0	1.71553e-05	1.79517e-05	0	0	0	0	1.28078e-05	0	0	0	0	2.31597e-08	2.07614e-05	2.14964e-05	0	0	0	0	2.85052e-05	1.97137e-05	3.15456e-06	4.99415e-06	2.73741e-06	1.93141e-06	1.22445e-05	1.30136e-05	0
GH31+3.2.1.11+2.4.1.-	2.06027e-05	1.69693e-05	1.48765e-05	1.73656e-05	2.23699e-05	1.99461e-05	1.11801e-05	1.22419e-05	1.75065e-05	1.45718e-05	1.97367e-05	1.55284e-05	1.07799e-05	1.13871e-05	1.06935e-05	1.36439e-05	5.66764e-06	6.2037e-06	5.79633e-06	6.66825e-06	5.8205e-06	7.57399e-06	5.88618e-06	7.55102e-06	1.75485e-05	2.68181e-05	2.08112e-05	2.68122e-05	2.32996e-05	1.98088e-05	1.51647e-05	1.41075e-05	1.462e-05	1.70413e-05	2.38366e-05	2.1459e-05	1.53384e-05	1.27271e-05	1.64894e-05	1.57276e-05	1.15583e-05	1.12109e-05	8.51258e-06	8.97516e-06	7.9701e-06	8.50437e-06	5.84496e-06	4.29649e-06	2.24968e-05
GH31+3.2.1.177	0.000329207	0.000337656	0.000303056	0.000300572	0.000323461	0.000378836	0.000262639	0.00025092	0.000293956	0.000263732	0.000308148	0.000324066	0.000295206	0.000298716	0.000281511	0.000300651	0.000283034	0.000311117	0.00029972	0.000312459	0.000353834	0.000358273	0.000308924	0.000308728	0.000249361	0.00032354	0.000255907	0.000321861	0.00034957	0.000378775	0.000260542	0.000264211	0.000242904	0.000250369	0.000282029	0.000271232	0.000321762	0.000311827	0.000307819	0.000308657	0.00029285	0.00028371	0.000318525	0.000293207	0.000354477	0.000329132	0.00026948	0.000286642	0.000351167
GH31+3.2.1.20	1.30881e-05	1.41659e-05	7.4355e-06	1.15753e-05	1.45215e-05	1.84942e-05	1.07577e-05	6.51892e-06	1.30291e-05	7.38426e-06	1.61432e-05	1.29238e-05	9.04494e-06	8.70132e-06	9.97442e-06	1.31529e-05	6.32025e-06	5.76348e-06	1.14172e-06	3.17474e-06	5.78485e-06	8.05678e-06	4.32681e-06	4.44292e-06	9.72365e-06	9.40414e-06	8.32655e-06	6.64801e-06	6.86092e-06	1.35562e-05	1.03606e-05	1.0698e-05	1.01763e-05	1.19422e-05	7.70535e-06	6.71561e-06	1.64581e-05	1.15688e-05	7.27747e-06	1.18376e-05	8.51898e-06	5.51735e-06	6.19099e-06	4.04869e-06	1.73786e-06	1.16524e-06	1.043e-06	1.19749e-06	1.37013e-05
GH32	0	0	0	0	0	0	0	0	0	0	0	0	0	0	0	0	0	0	0	0	0	0	0	0	0	0	0	0	0	0	0	0	0	0	0	0	0	0	0	0	0	0	0	0	0	0	0	0	0
GH32+3.2.1.26+3.2.1.64+3.2.1.80	0.00017508	0.000172422	0.000141851	0.000168915	0.000169978	0.00015508	0.000140642	0.000137468	0.000111314	8.00549e-05	0.00012697	0.00012471	0.000195931	0.000175389	0.000173287	0.00017989	7.91418e-05	9.42449e-05	0.000141673	0.00017449	0.000144757	0.000132353	0.000140291	0.000118839	0.000281035	0.000169353	0.000187999	0.000149441	0.000177799	0.000205952	0.000210366	0.000226879	0.000129718	0.000139586	6.48769e-05	7.03549e-05	0.000243707	0.00018382	0.000122891	0.000189595	0.000107092	7.67167e-05	0.000190807	0.000182082	0.000113043	0.000148469	6.80241e-05	7.20253e-05	0.000211436
GH32+3.2.1.65	8.74903e-06	1.03379e-05	5.55299e-06	9.88814e-06	9.67488e-06	1.36273e-05	6.91244e-06	4.80459e-06	7.19137e-06	4.62795e-06	1.27045e-05	8.97981e-06	7.34642e-06	6.41201e-06	6.83071e-06	8.28817e-06	4.97465e-06	4.19951e-06	1.03314e-06	1.98072e-06	4.45168e-06	5.93013e-06	3.13624e-06	3.85822e-06	7.20508e-06	7.12035e-06	7.01824e-06	5.84537e-06	5.58417e-06	8.89126e-06	6.14233e-06	5.77444e-06	7.15749e-06	8.40182e-06	4.99249e-06	5.38192e-06	1.16128e-05	9.5496e-06	5.69553e-06	9.07888e-06	6.31396e-06	3.48803e-06	5.41041e-06	2.81467e-06	1.29885e-06	9.78157e-07	4.94426e-07	6.23937e-07	8.45316e-06
GH33	4.14876e-05	5.62634e-05	4.61665e-05	4.73554e-05	4.54102e-05	4.57477e-05	7.87635e-05	6.70616e-05	2.78919e-05	1.83415e-05	3.58608e-05	3.22412e-05	9.2222e-05	7.61446e-05	3.02673e-05	3.57558e-05	5.38837e-05	4.85725e-05	4.39916e-05	3.88583e-05	3.87033e-05	4.70521e-05	2.97166e-05	2.78221e-05	2.03545e-05	3.50352e-05	1.49464e-05	2.81997e-05	4.88735e-05	5.98859e-05	2.82942e-05	3.09785e-05	2.1991e-05	2.14806e-05	2.52803e-05	2.93732e-05	4.78144e-05	4.36937e-05	2.75913e-05	3.97868e-05	4.09917e-05	3.66165e-05	2.95001e-05	2.8408e-05	3.22821e-05	2.38365e-05	2.97602e-05	2.81203e-05	5.97146e-05
GH33+3.2.1.18	0.000269223	0.000295884	0.000258161	0.000263066	0.00027748	0.000273351	0.000236066	0.000218545	0.000221958	0.000161169	0.000317547	0.000306874	0.000262331	0.000247505	0.000481134	0.000480056	0.000378531	0.000410269	0.000336257	0.000370485	0.000444948	0.000429171	0.000325804	0.00027944	0.000249965	0.000234604	0.000206731	0.000208136	0.000267209	0.000318575	0.000245288	0.000248896	0.000220632	0.000222741	0.000180117	0.000195786	0.000435637	0.000395794	0.000227737	0.000357345	0.000393784	0.000371314	0.000443155	0.000318403	0.000406136	0.000385976	0.000320827	0.000356544	0.000303902
GH33+GH78	0	0	0	0	0	0	0	0	0	0	0	0	0	0	0	0	0	0	0	0	0	0	0	0	2.67833e-07	3.99183e-07	4.28064e-07	5.06703e-07	0	0	2.42067e-07	1.897e-07	2.43328e-07	3.2829e-07	1.13364e-06	3.15112e-07	9.8513e-08	0	0	0	3.02468e-07	3.29493e-07	0	1.97515e-07	0	0	0	0	0
GH35	0	0	0	0	0	1.0692e-07	1.0737e-07	4.9598e-08	5.01625e-08	0	0	1.48316e-07	1.08974e-07	2.34034e-07	0	1.03955e-07	1.50568e-06	5.17018e-08	3.2096e-08	4.96757e-07	6.29168e-08	6.572e-07	1.81866e-07	2.61891e-07	0	0	0	0	0	0	0	0	0	1.02278e-07	0	0	0	1.05961e-07	8.3063e-08	1.42569e-07	0	5.6459e-08	3.04175e-08	6.48684e-07	1.10908e-07	1.4408e-07	0	0	0
GH35+3.2.1.23	3.39031e-08	4.0791e-07	0	3.46778e-08	5.61365e-07	1.55946e-07	2.60472e-07	1.76423e-07	7.33567e-08	0	7.53477e-08	1.48707e-07	9.23892e-07	2.58936e-07	8.07413e-08	7.55031e-08	1.13127e-05	4.15314e-07	3.74737e-08	3.96639e-08	3.69246e-08	1.28604e-07	7.89801e-07	1.50535e-07	0	3.25089e-08	6.0905e-08	0	0	2.1374e-07	1.19937e-07	0	1.06159e-07	0	7.64341e-08	0	5.67749e-08	0	1.09056e-07	3.23868e-07	3.43606e-07	5.43811e-07	7.93967e-08	1.49879e-07	8.05533e-07	7.65667e-08	4.03145e-08	4.36796e-08	7.52292e-08
GH36	0.000440893	0.000508132	0.000401161	0.000416222	0.000510464	0.000565861	0.000497422	0.000492992	0.000420653	0.000365413	0.000393095	0.000428282	0.000531674	0.000538367	0.000447239	0.000473379	0.00026904	0.000328858	0.000400372	0.000436546	0.000379753	0.000394266	0.000411702	0.000403751	0.000542315	0.000522488	0.000466733	0.000485291	0.000496429	0.000422626	0.000482055	0.000543691	0.000429438	0.000437188	0.000459017	0.000468722	0.000402023	0.000363959	0.000487629	0.000483302	0.000399681	0.0003252	0.000376644	0.000427417	0.000347109	0.000409256	0.000372445	0.000398715	0.000462677
GH36+3.2.1.22	5.45689e-06	4.50026e-06	1.22734e-05	5.50949e-06	5.65552e-06	3.33098e-06	3.56414e-06	3.9903e-06	4.72729e-06	5.47545e-06	6.35283e-06	7.65212e-06	3.8915e-06	5.57169e-06	3.73008e-06	3.18504e-06	1.72353e-06	5.66987e-06	6.212e-06	4.59257e-06	4.0782e-06	3.40686e-06	8.14627e-06	9.04022e-06	1.74546e-05	7.87632e-06	1.93751e-05	7.35314e-06	7.78212e-06	3.56691e-06	6.37209e-06	5.03055e-06	5.26469e-06	5.81015e-06	1.15993e-05	9.58167e-06	4.46991e-06	6.69821e-06	1.11395e-05	7.29937e-06	6.69888e-06	5.35255e-06	4.30254e-06	8.70827e-06	9.20389e-06	1.25935e-05	5.79129e-06	3.74425e-06	7.06912e-06
GH36+GH38	2.45247e-08	1.45046e-07	0	0	4.73015e-07	0	0	0	4.42246e-07	6.89606e-07	0	7.85885e-08	0	0	1.00539e-06	4.40661e-07	7.49194e-08	0	5.51885e-08	0	5.40921e-07	7.26456e-07	0	2.73082e-08	9.76647e-08	0	1.56093e-07	2.7373e-08	0	5.922e-08	5.8846e-08	0	7.09832e-07	8.70619e-08	0	1.39278e-07	6.38622e-08	0	0	0	0	0	0	6.40206e-08	2.83224e-07	1.30821e-07	0	0	0
GH37	2.52004e-05	3.67365e-05	3.03713e-05	3.34581e-05	2.44077e-05	3.21033e-05	5.63952e-05	5.00696e-05	2.00866e-05	1.34246e-05	2.80601e-05	3.00611e-05	5.78893e-05	4.68991e-05	1.85847e-05	1.99535e-05	6.9821e-05	5.02469e-05	3.31576e-05	2.83432e-05	3.25068e-05	3.28323e-05	3.30709e-05	2.93032e-05	1.51851e-05	2.66851e-05	1.41511e-05	1.90781e-05	3.98679e-05	4.29783e-05	1.68878e-05	2.11963e-05	1.38864e-05	1.31808e-05	2.87496e-05	3.30017e-05	2.77588e-05	2.58616e-05	1.87863e-05	2.51574e-05	3.67579e-05	3.59697e-05	1.61676e-05	1.63695e-05	2.58832e-05	1.6729e-05	2.79851e-05	2.3108e-05	4.64764e-05
GH38	0.000130936	0.000133113	0.000125119	0.000122394	0.000143337	0.000137482	0.00010512	0.000116141	0.000125883	0.000115185	0.000135361	0.000140233	8.88777e-05	9.2481e-05	0.000130732	0.000135075	7.58935e-05	7.94763e-05	7.69174e-05	7.27573e-05	7.89413e-05	8.76224e-05	7.59217e-05	9.09439e-05	0.000189175	0.000154088	0.000182333	0.000158868	0.000118956	0.000137587	0.000159643	0.000147735	0.000170216	0.00017015	0.000125102	0.000111921	0.000114716	0.000104101	0.000160999	0.000152775	0.000104688	9.81161e-05	7.95073e-05	0.000100251	9.44078e-05	0.000119413	6.66973e-05	5.9678e-05	0.000148829
GH39	1.84495e-05	1.15887e-05	2.5185e-05	1.52615e-05	1.45029e-05	1.39801e-05	1.09962e-05	1.19529e-05	1.25022e-05	1.11659e-05	1.14822e-05	1.59667e-05	7.81397e-06	1.19296e-05	9.90902e-06	1.28066e-05	3.40732e-06	9.26251e-06	1.40721e-05	1.09153e-05	5.55944e-06	6.8038e-06	1.15607e-05	2.14017e-05	2.15672e-05	2.07905e-05	2.46014e-05	2.17135e-05	1.49195e-05	1.34239e-05	2.10711e-05	2.27256e-05	2.22484e-05	1.88325e-05	2.12595e-05	1.68603e-05	8.86284e-06	1.22752e-05	1.95132e-05	1.15612e-05	1.10788e-05	1.35772e-05	1.11524e-05	2.05446e-05	9.60158e-06	1.5052e-05	1.2185e-05	1.23335e-05	1.36111e-05
GH4	2.10351e-05	1.93721e-05	3.47612e-05	2.53702e-05	2.57001e-05	2.75585e-05	3.07059e-05	2.92509e-05	3.41155e-05	3.87046e-05	2.61377e-05	3.37276e-05	2.30318e-05	2.89067e-05	1.86998e-05	2.16999e-05	3.92442e-05	1.54294e-05	2.56898e-05	1.62251e-05	1.37812e-05	1.62208e-05	2.81885e-05	3.7033e-05	3.48967e-05	3.12816e-05	4.46316e-05	3.56151e-05	2.89835e-05	2.28061e-05	3.59977e-05	2.96858e-05	4.08472e-05	3.62465e-05	4.91754e-05	4.14774e-05	2.02927e-05	2.47125e-05	5.74821e-05	3.04384e-05	2.44485e-05	2.54717e-05	2.14735e-05	3.9897e-05	3.10158e-05	3.66947e-05	2.94467e-05	2.37248e-05	3.27512e-05
GH42	7.97179e-05	6.65516e-05	8.55701e-05	6.81047e-05	7.33196e-05	6.85615e-05	7.89937e-05	8.38737e-05	8.27775e-05	8.39142e-05	6.19298e-05	6.27245e-05	7.22085e-05	7.96324e-05	6.24414e-05	6.32693e-05	2.49217e-05	4.66175e-05	7.55836e-05	6.14036e-05	3.76636e-05	4.2791e-05	5.52051e-05	6.61845e-05	0.000119263	0.000134103	0.000137321	0.00015169	0.00012473	8.69263e-05	0.000102848	9.50691e-05	0.000102547	9.62932e-05	0.000136243	0.000111003	4.96358e-05	6.04507e-05	0.000120685	8.7209e-05	7.41244e-05	6.9422e-05	6.07931e-05	0.000106774	7.58434e-05	9.07343e-05	6.89587e-05	6.87932e-05	0.000103571
GH42+3.2.1.23	4.65452e-07	4.23901e-08	3.54029e-07	3.06056e-07	4.44168e-08	1.15202e-07	0	5.78061e-08	1.80161e-07	1.43824e-07	7.50155e-08	2.39709e-07	8.4672e-08	3.03072e-07	4.00863e-08	7.46719e-08	1.75164e-07	7.42758e-08	7.48154e-08	4.75129e-07	1.83323e-07	0	1.5432e-07	4.44238e-07	0	0	0	0	0	0	0	0	0	0	0	0	0	0	0	0	0	0	0	0	0	0	0	0	0
GH42+3.2.1.23+3.2.1.-	1.42414e-08	2.90529e-07	1.5165e-08	0	5.5176e-07	0	6.21487e-07	2.72377e-07	1.85215e-07	1.03193e-06	1.28533e-07	1.1409e-07	7.25395e-08	3.89468e-08	1.71712e-07	3.19861e-07	5.62743e-08	6.04513e-07	0	0	0	0	0	3.17154e-08	2.88189e-07	2.49753e-07	2.09099e-07	3.08581e-07	9.25431e-08	0	9.49692e-08	1.48849e-07	0	4.66045e-08	4.81629e-07	2.91102e-07	0	9.65653e-08	2.53201e-07	5.22281e-08	0	0	0	5.16602e-08	1.01324e-07	0	2.49572e-07	3.07655e-07	6.55461e-08
GH42+GH43_18	1.05629e-05	1.22447e-05	7.98082e-06	1.24657e-05	1.20052e-05	1.51738e-05	7.84652e-06	6.58163e-06	9.50221e-06	6.31797e-06	1.37707e-05	1.17876e-05	8.1648e-06	8.60725e-06	9.75816e-06	1.12328e-05	5.60524e-06	4.84915e-06	1.03673e-06	2.52271e-06	5.46825e-06	6.93013e-06	3.91532e-06	3.77603e-06	1.00577e-05	9.05562e-06	7.42303e-06	7.04732e-06	5.98174e-06	1.23526e-05	8.35672e-06	8.08657e-06	9.40077e-06	1.07837e-05	6.11509e-06	6.63257e-06	1.47556e-05	1.20003e-05	6.71969e-06	1.07093e-05	7.11668e-06	4.57097e-06	6.38584e-06	3.7689e-06	1.04241e-06	1.31933e-06	9.03629e-07	1.0377e-06	1.07769e-05
GH43	4.36105e-05	4.73737e-05	3.39908e-05	3.97728e-05	5.05978e-05	5.88265e-05	3.09818e-05	2.77512e-05	4.43624e-05	3.05384e-05	5.25666e-05	4.38569e-05	2.46467e-05	2.94557e-05	3.55985e-05	3.5363e-05	1.75034e-05	2.16468e-05	9.94859e-06	9.69571e-06	1.71325e-05	2.35964e-05	1.57164e-05	1.67749e-05	4.53934e-05	4.3194e-05	4.3109e-05	3.67715e-05	3.63792e-05	4.96696e-05	3.86985e-05	3.8389e-05	3.34507e-05	3.88213e-05	3.54992e-05	3.14115e-05	4.47249e-05	3.51927e-05	2.39546e-05	3.13656e-05	2.32609e-05	1.46493e-05	2.38421e-05	2.0816e-05	1.12393e-05	1.20832e-05	6.86734e-06	8.097e-06	4.81202e-05
GH43_1	5.28265e-05	7.01518e-05	6.97999e-05	5.89303e-05	5.67568e-05	5.90148e-05	0.000126765	0.000121745	4.03198e-05	2.77839e-05	8.82734e-05	9.48547e-05	0.000129231	0.000119255	0.000129463	0.000119252	0.000195737	0.000193593	0.000110989	0.000122148	0.000153987	0.000141858	9.23342e-05	7.10702e-05	2.83185e-05	4.54054e-05	1.74238e-05	3.87542e-05	7.0227e-05	7.58632e-05	3.5408e-05	4.43457e-05	2.86717e-05	2.94067e-05	5.255e-05	6.01905e-05	0.000133025	0.000126524	5.55211e-05	0.000104197	0.000149893	0.000154803	0.00011808	8.04048e-05	0.000128729	0.000104826	0.000113242	0.000127856	7.37169e-05
GH43_1+3.2.1.37	0	0	0	0	0	0	0	0	0	0	0	0	0	0	3.29191e-05	3.32794e-05	2.92186e-06	2.19203e-06	3.35993e-05	3.40051e-05	1.70618e-05	1.34476e-05	3.9497e-05	2.97675e-05	0	5.08197e-08	0	0	1.45141e-05	0	0	0	0	0	1.18448e-05	1.44146e-05	0	0	0	0	2.23661e-05	2.22741e-05	3.01702e-05	2.18451e-05	2.26501e-05	1.87547e-05	2.34021e-05	2.38305e-05	0
GH43_10	0.000240977	0.000284058	0.000263077	0.000247952	0.000252141	0.000282554	0.000385053	0.000364244	0.00021808	0.000171634	0.000330667	0.000319902	0.000415176	0.000392929	0.000514322	0.000505159	0.000547075	0.000574761	0.000445684	0.000478059	0.000529569	0.00050801	0.000373533	0.000317828	0.000159737	0.000209337	0.000139235	0.000194847	0.000292653	0.000294709	0.000169613	0.000176214	0.00016283	0.000162314	0.000242833	0.000260637	0.000465824	0.000441218	0.000221595	0.000364047	0.000489145	0.000481331	0.000497749	0.000343076	0.000471407	0.000402271	0.00043564	0.000493715	0.00028803
GH43_10+3.2.1.55	0	0	1.48312e-06	0	0	0	1.12766e-07	2.04425e-07	2.15641e-07	3.32558e-07	6.12195e-07	3.33286e-07	0	0	0	0	0	4.04106e-08	0	0	4.3885e-07	6.54862e-07	0	2.01411e-08	7.96817e-07	1.21341e-06	5.15458e-07	9.57556e-07	1.50118e-07	1.54269e-07	4.61396e-07	6.45969e-07	8.40053e-07	6.19443e-07	4.68839e-07	6.63449e-07	6.85665e-07	1.03837e-06	9.2992e-07	1.84445e-06	2.43232e-08	2.62315e-07	7.3689e-07	8.46198e-07	2.57646e-07	5.84214e-07	2.81971e-07	5.95209e-07	0
GH43_11	1.41061e-05	1.3029e-05	2.48032e-05	1.63931e-05	1.51514e-05	1.26471e-05	1.2014e-05	9.67215e-06	1.64387e-05	1.61131e-05	1.10145e-05	1.3436e-05	9.64858e-06	1.51398e-05	1.25212e-05	1.46746e-05	4.39662e-06	1.1236e-05	1.23811e-05	8.94162e-06	8.15529e-06	7.49558e-06	1.29263e-05	2.1671e-05	2.28512e-05	2.38938e-05	2.75168e-05	2.56801e-05	2.66287e-05	1.34223e-05	1.74781e-05	1.60048e-05	1.78725e-05	1.7479e-05	3.42817e-05	2.44159e-05	9.97184e-06	1.42863e-05	2.46963e-05	1.32293e-05	1.80684e-05	1.23294e-05	1.4732e-05	2.53715e-05	2.2137e-05	2.83305e-05	1.5451e-05	1.69602e-05	2.73254e-05
GH43_11+3.2.1.37	2.03209e-06	1.08891e-06	1.17575e-06	3.44392e-06	1.28239e-06	1.31511e-06	8.22119e-07	8.98435e-07	9.33752e-07	5.51076e-07	9.12479e-07	1.84785e-06	7.56242e-07	2.18249e-06	7.61506e-08	1.97456e-08	1.85276e-07	1.17845e-07	3.56105e-07	4.39738e-07	3.90989e-07	4.85411e-07	7.11546e-07	1.17432e-06	1.1858e-07	1.83803e-06	1.4214e-07	1.62852e-06	5.26505e-06	1.67172e-06	1.08958e-06	9.51858e-07	1.02601e-07	1.76177e-07	3.53725e-06	2.63804e-06	1.06615e-06	1.44192e-06	5.53238e-07	5.10805e-07	1.52761e-06	7.7802e-07	1.38323e-06	2.37079e-06	5.73128e-07	5.36074e-07	1.19176e-06	9.28741e-07	3.49237e-06
GH43_12	9.98122e-05	9.94929e-05	9.98733e-05	9.25643e-05	8.22411e-05	0.000118959	0.000152154	0.000134258	7.65897e-05	6.16949e-05	0.000117107	0.000104835	0.0001723	0.000145372	0.000164521	0.000156467	0.000215705	0.000213718	0.000191807	0.000195935	0.000200401	0.000200141	0.000165912	0.000160545	3.94531e-05	7.30929e-05	3.67093e-05	5.60645e-05	0.0001275	0.00011988	5.54095e-05	6.07681e-05	3.9178e-05	4.17463e-05	0.000108033	0.000114572	0.000160219	0.000157033	8.28579e-05	0.000119362	0.000196179	0.000193323	0.000188499	0.000150201	0.000189913	0.000155701	0.000175985	0.000193904	0.000105143
GH43_16	3.93418e-08	1.00323e-07	0	3.21926e-07	0	0	8.17552e-08	0	3.83743e-07	8.50957e-08	0	0	5.00976e-08	7.17271e-08	2.74652e-05	2.78233e-05	2.56194e-06	2.236e-06	2.88188e-05	3.06588e-05	1.43696e-05	1.40879e-05	3.32033e-05	2.26254e-05	0	0	0	0	1.26431e-05	0	0	0	0	0	8.76851e-06	1.22593e-05	0	0	0	0	2.22873e-05	2.06809e-05	2.6313e-05	1.8074e-05	1.80969e-05	1.66113e-05	1.99851e-05	2.19896e-05	0
GH43_17	8.64977e-05	0.000123631	7.6346e-05	8.01251e-05	0.000128371	0.000136301	5.6003e-05	5.51153e-05	6.63967e-05	4.67589e-05	8.44008e-05	8.93894e-05	7.79395e-05	6.59487e-05	0.000118105	0.000110053	0.000151777	0.000155409	5.43283e-05	5.45806e-05	0.0001711	0.000163234	3.61011e-05	3.02448e-05	5.06774e-05	9.38128e-05	3.91051e-05	6.24982e-05	7.1388e-05	8.2727e-05	6.31357e-05	9.7398e-05	5.14942e-05	5.81699e-05	3.81997e-05	4.8285e-05	0.000141879	0.000133333	0.00011336	0.000148632	9.61911e-05	0.000113363	0.000104641	5.53545e-05	0.000120147	0.000102211	9.25343e-05	9.72805e-05	8.91733e-05
GH43_17+GH43_19	0	0	1.06526e-05	0	0	0	0	0	0	0	3.87463e-05	3.49279e-05	0	0	9.15277e-05	8.36558e-05	0.000111691	0.000111592	4.04787e-05	4.42781e-05	0.00010634	9.73954e-05	2.55756e-05	1.59992e-05	0	0	0	0	5.32188e-08	0	3.2607e-07	4.54278e-07	3.18405e-06	4.98497e-06	6.28271e-06	5.83959e-06	9.06485e-05	8.69629e-05	2.59739e-05	6.03118e-05	8.22408e-05	9.21994e-05	8.9462e-05	3.6775e-05	8.65767e-05	7.16153e-05	6.40259e-05	8.03394e-05	0
GH43_18	4.07966e-05	5.37353e-05	4.33895e-05	5.07948e-05	4.27505e-05	3.9343e-05	5.27192e-05	4.41034e-05	2.87215e-05	1.95491e-05	2.64462e-05	2.83187e-05	6.60749e-05	5.71311e-05	3.41273e-05	3.45241e-05	3.64099e-05	3.25843e-05	3.5018e-05	2.88985e-05	3.67849e-05	4.49703e-05	1.6867e-05	1.90082e-05	1.92799e-05	3.5254e-05	1.49992e-05	2.43333e-05	3.77378e-05	5.65733e-05	2.71761e-05	3.14129e-05	1.95224e-05	2.113e-05	1.06215e-05	1.32409e-05	4.32573e-05	3.89861e-05	2.73358e-05	3.81443e-05	1.62594e-05	2.04397e-05	2.51231e-05	2.41126e-05	3.0426e-05	2.2248e-05	1.85078e-05	1.92888e-05	6.17218e-05
GH43_19	6.03138e-05	8.87875e-05	6.94222e-05	7.53884e-05	7.63525e-05	6.72076e-05	9.05808e-05	8.46153e-05	5.53371e-05	3.69015e-05	7.27359e-05	6.94749e-05	8.50762e-05	8.19995e-05	5.21027e-05	5.58416e-05	8.05044e-05	7.36303e-05	5.25593e-05	5.75548e-05	5.62272e-05	6.49793e-05	6.13434e-05	5.24197e-05	3.66298e-05	5.64008e-05	2.62347e-05	4.711e-05	6.39202e-05	8.16628e-05	3.96493e-05	4.9258e-05	4.08318e-05	3.8526e-05	4.3377e-05	4.88975e-05	7.09366e-05	6.35091e-05	3.88238e-05	5.50438e-05	5.71647e-05	4.959e-05	4.20287e-05	3.93711e-05	4.58694e-05	3.56437e-05	4.07312e-05	4.14685e-05	8.62616e-05
GH43_19+3.2.1.55	0	0	0	0	0	0	0	0	0	0	0	0	0	0	0	0	0	0	0	0	0	0	0	0	0	0	0	0	0	0	0	0	0	0	0	0	0	0	0	0	0	0	0	0	0	0	0	0	0
GH43_19+GH43_24	2.02588e-05	2.95678e-05	1.12145e-05	1.55214e-05	2.63377e-05	4.97732e-05	2.01618e-05	2.3789e-05	2.15941e-05	1.73918e-05	1.09135e-05	1.768e-05	3.20478e-05	2.98137e-05	2.24113e-05	2.19978e-05	1.84469e-05	2.61793e-05	8.24535e-06	1.29985e-05	2.84251e-05	3.03478e-05	1.22709e-05	9.40407e-06	1.13418e-05	2.63975e-05	8.90042e-06	1.76511e-05	2.43887e-05	1.27025e-05	1.25169e-05	2.61576e-05	1.39255e-05	1.56726e-05	2.30792e-05	2.33807e-05	1.07813e-05	1.06092e-05	3.07052e-05	2.18827e-05	1.77668e-05	1.0626e-05	1.23591e-06	1.51802e-06	1.20623e-05	1.31872e-05	3.05704e-05	3.12403e-05	1.24605e-05
GH43_19+GH43_29+GH43_34	5.38217e-05	7.8044e-05	6.42956e-05	6.72031e-05	6.92311e-05	5.08662e-05	4.87052e-05	4.44335e-05	4.71555e-05	3.19289e-05	4.51637e-05	4.52542e-05	4.97288e-05	4.52148e-05	3.82344e-05	4.78133e-05	4.84635e-05	5.13083e-05	3.5477e-05	3.45457e-05	5.18641e-05	6.04048e-05	3.82538e-05	3.26274e-05	2.78055e-05	4.99082e-05	1.98483e-05	4.16382e-05	4.90223e-05	7.35517e-05	3.80755e-05	4.21099e-05	2.73523e-05	2.67321e-05	1.43922e-05	2.00197e-05	5.65891e-05	4.94724e-05	3.33248e-05	4.53192e-05	2.23695e-05	2.73853e-05	3.19838e-05	3.0137e-05	4.22363e-05	3.1022e-05	2.7424e-05	2.6434e-05	7.72477e-05
GH43_19+GH43_34	0	0	1.21192e-05	0	0	1.19309e-06	2.07852e-05	1.87188e-05	0	0	4.22303e-05	3.86987e-05	3.21798e-05	2.84742e-05	0.000101512	8.8772e-05	0.000115714	0.000123846	5.97697e-05	6.54878e-05	0.000107009	0.000104142	2.6357e-05	1.88709e-05	0	5.02147e-08	0	0	0	0	1.14189e-07	1.19316e-07	3.24676e-06	5.94211e-06	5.01155e-06	6.21613e-06	9.6567e-05	8.63746e-05	2.73185e-05	6.36145e-05	8.83993e-05	9.74549e-05	0.00010423	4.94898e-05	0.000100651	7.81663e-05	7.44941e-05	8.80276e-05	0
GH43_19+GH43_34+GH43_9	0	0	0	0	0	0	0	0	0	0	0	0	0	0	0	0	0	0	0	0	0	0	0	0	0	0	0	0	0	0	0	0	0	0	0	0	0	0	0	0	0	0	0	0	0	0	0	0	0
GH43_19+GH43_9	6.34146e-05	8.55535e-05	6.92979e-05	7.59315e-05	7.81816e-05	6.14165e-05	5.26016e-05	4.87141e-05	5.23787e-05	3.39835e-05	5.64933e-05	5.7149e-05	5.32546e-05	5.16725e-05	5.02753e-05	5.54616e-05	5.1673e-05	5.13737e-05	3.18512e-05	3.24142e-05	5.42128e-05	6.5862e-05	3.69691e-05	3.10423e-05	3.92984e-05	5.66116e-05	2.51236e-05	4.55822e-05	5.27202e-05	8.06679e-05	4.18942e-05	5.20318e-05	3.57108e-05	3.74679e-05	2.0911e-05	2.64156e-05	6.86647e-05	5.85918e-05	3.79643e-05	5.56865e-05	2.70852e-05	2.90764e-05	3.56232e-05	3.08684e-05	4.27082e-05	3.25983e-05	2.65617e-05	2.57507e-05	8.49715e-05
GH43_19+GH51	1.44896e-05	2.12004e-05	1.7748e-05	2.22311e-05	1.62374e-05	1.85651e-05	1.69681e-05	1.76158e-05	2.08096e-05	1.34655e-05	1.97412e-05	2.67097e-05	1.28636e-05	1.93257e-05	1.50282e-05	1.70129e-05	1.51742e-05	1.48736e-05	1.28733e-05	1.83719e-05	1.2814e-05	1.42025e-05	2.08936e-05	1.47529e-05	1.26227e-05	1.40719e-05	7.68093e-06	1.58767e-05	1.14542e-05	1.71404e-05	8.40547e-06	9.60228e-06	1.32524e-05	1.09152e-05	6.17776e-06	7.62775e-06	1.72474e-05	1.31507e-05	9.34957e-06	1.25996e-05	9.05294e-06	5.94872e-06	1.24185e-05	1.20251e-05	1.09687e-05	1.15783e-05	8.08135e-06	9.8378e-06	1.83335e-05
GH43_19+GH97	0	0	0	0	0	0	0	0	0	0	0	0	0	0	0	0	0	0	0	0	0	0	0	0	0	0	0	0	0	0	0	0	0	0	0	0	0	0	0	0	0	0	0	0	0	0	0	0	0
GH43_2	1.03775e-05	1.31777e-05	6.83361e-06	1.00529e-05	1.34091e-05	1.46739e-05	8.06912e-06	6.87866e-06	1.02177e-05	6.84774e-06	1.63901e-05	1.12293e-05	7.9781e-06	8.75493e-06	1.02289e-05	1.0462e-05	5.68449e-06	5.99923e-06	1.80644e-06	2.95955e-06	5.59083e-06	7.83381e-06	3.64683e-06	4.1128e-06	9.81682e-06	8.20542e-06	7.85233e-06	6.75233e-06	8.31273e-06	1.25799e-05	7.95593e-06	8.66521e-06	8.80006e-06	1.15025e-05	5.81383e-06	7.73667e-06	1.47427e-05	1.13063e-05	6.43575e-06	1.04226e-05	7.65575e-06	5.24288e-06	6.41222e-06	4.8518e-06	1.35748e-06	2.1699e-06	9.37304e-07	2.14936e-06	1.23054e-05
GH43_22	4.56652e-06	2.83737e-06	7.08561e-06	5.18122e-06	2.59653e-06	4.15831e-06	6.78346e-06	8.36793e-06	4.5453e-06	5.49736e-06	5.8938e-06	6.50297e-06	4.29901e-06	6.3451e-06	6.25003e-06	5.17344e-06	1.79405e-06	3.95928e-06	5.0164e-06	3.57944e-06	3.09577e-06	2.52758e-06	6.16545e-06	6.17618e-06	1.00918e-05	1.10656e-05	1.02909e-05	1.45774e-05	5.75437e-06	4.92023e-06	1.29792e-05	1.08644e-05	1.24637e-05	1.06002e-05	1.49536e-05	1.1172e-05	3.06964e-06	5.07315e-06	1.60516e-05	5.92066e-06	1.05259e-05	1.2229e-05	4.97182e-06	8.48678e-06	9.76631e-06	9.77115e-06	7.87667e-06	5.44307e-06	1.04309e-05
GH43_22+GH43_26+GH43_34	2.03541e-06	1.2346e-06	8.05217e-07	2.76649e-07	1.96292e-06	1.83627e-07	2.1423e-06	4.23726e-06	1.59404e-06	2.59387e-06	8.02056e-07	7.017e-07	1.28473e-06	2.61524e-06	3.51728e-06	3.36512e-06	2.12549e-07	4.25401e-07	2.91693e-06	2.16796e-06	2.57744e-06	3.01337e-06	1.619e-06	2.05005e-06	1.79572e-06	4.13203e-06	1.9428e-06	4.22049e-06	2.94738e-07	1.55165e-07	1.93435e-06	1.08214e-06	6.44362e-06	3.5611e-06	4.24224e-06	2.30527e-06	3.49382e-07	7.41138e-07	5.8442e-06	2.31348e-06	1.33279e-06	2.7407e-06	3.7802e-07	6.12192e-07	7.40108e-07	2.51099e-06	1.2579e-06	4.56829e-07	1.25832e-07
GH43_22+GH43_29+GH43	1.48751e-06	2.50147e-06	2.88973e-06	3.00012e-06	3.76551e-06	1.27515e-06	8.57965e-07	7.52397e-07	1.49188e-06	2.07654e-06	1.97177e-07	1.00915e-06	9.70035e-07	1.35804e-06	0	0	1.47016e-07	2.10422e-07	4.67116e-07	3.77994e-07	0	0	4.05969e-07	1.55479e-07	3.43976e-06	4.64512e-06	4.55114e-06	6.60472e-06	8.10929e-07	3.28568e-06	1.09792e-06	1.25095e-06	1.74386e-06	7.75942e-07	6.84743e-07	7.52752e-07	4.89902e-07	4.4219e-07	5.0509e-06	1.61556e-06	3.27191e-07	2.06377e-07	2.32409e-07	7.16557e-07	1.30247e-06	2.42038e-06	1.97243e-07	1.54239e-06	2.7375e-06
GH43_22+GH43_34	2.66603e-06	2.93429e-06	7.42641e-06	4.63177e-06	2.74514e-06	1.66266e-06	4.82184e-06	2.87253e-06	4.08215e-06	5.85097e-06	5.58895e-06	5.56227e-06	3.78339e-06	5.56486e-06	3.38892e-06	2.69243e-06	1.00225e-06	3.40572e-06	4.32399e-06	2.0382e-06	1.82006e-06	9.12917e-07	5.23201e-06	5.83968e-06	4.79461e-06	6.85517e-06	4.63132e-06	1.04578e-05	2.40244e-06	2.64448e-06	3.48227e-06	3.11604e-06	3.22131e-06	3.46531e-06	6.68494e-06	5.92682e-06	2.07913e-06	2.51465e-06	3.7658e-06	2.70592e-06	3.17951e-06	2.7819e-06	1.76079e-06	5.6004e-06	6.87877e-06	7.66714e-06	3.66069e-06	4.38429e-06	3.36165e-06
GH43_24	0.000108176	0.000103665	0.000100532	0.000115216	0.000107007	0.000100363	0.000109599	0.000102335	8.16606e-05	6.0647e-05	0.000103993	0.000101392	0.000139896	0.000135685	0.000103001	0.000115334	6.76798e-05	7.08039e-05	0.000101048	0.000120249	8.35865e-05	7.46516e-05	0.000112116	9.0088e-05	0.000164565	0.000100059	0.000108834	9.07751e-05	9.77998e-05	0.000126487	0.000113212	0.000114938	8.24986e-05	8.49523e-05	7.10199e-05	7.01137e-05	0.000165735	0.000120811	6.07709e-05	0.000101255	7.97288e-05	6.11789e-05	0.000120715	0.000124231	7.03516e-05	7.94196e-05	4.08949e-05	4.48097e-05	0.000134859
GH43_24+3.2.1.145	0	0	0	0	0	5.47554e-06	2.62159e-05	2.35525e-05	0	0	7.956e-06	5.47694e-06	2.29992e-05	1.9911e-05	0	0	2.12867e-05	1.51643e-05	1.31365e-05	1.12447e-05	0	0	1.26025e-05	1.09063e-05	0	0	0	0	1.0387e-05	0	0	0	0	3.92561e-08	1.37824e-05	1.47518e-05	0	0	0	0	2.25891e-05	1.73576e-05	1.96136e-06	3.39907e-06	2.04329e-06	1.85809e-06	8.75845e-06	9.87685e-06	0
GH43_26	3.75001e-05	3.70733e-05	3.67174e-05	3.42962e-05	4.4522e-05	4.17397e-05	2.66535e-05	2.81804e-05	3.74433e-05	3.06292e-05	4.05278e-05	3.73905e-05	2.23388e-05	2.73654e-05	3.04194e-05	3.19436e-05	1.59787e-05	2.18354e-05	1.5403e-05	1.59283e-05	1.96477e-05	2.16003e-05	1.98136e-05	2.55453e-05	4.57844e-05	4.95214e-05	4.84391e-05	5.05376e-05	3.77202e-05	4.07717e-05	4.26955e-05	3.83982e-05	4.01363e-05	4.21581e-05	4.87617e-05	4.12946e-05	3.92333e-05	3.36859e-05	4.56939e-05	4.20908e-05	2.74287e-05	3.02754e-05	2.46345e-05	3.23669e-05	2.02275e-05	2.33281e-05	1.39432e-05	1.54914e-05	4.48672e-05
GH43_27	1.21002e-05	5.64212e-06	7.07649e-06	6.77706e-06	7.63712e-06	1.78371e-05	1.22574e-05	1.5246e-05	1.16567e-05	1.11438e-05	3.84159e-06	4.96544e-06	7.57732e-06	1.26612e-05	6.78731e-06	5.8331e-06	2.67361e-06	4.55041e-06	1.26592e-05	1.01463e-05	2.98936e-06	3.22596e-06	9.86069e-06	1.7163e-05	1.30232e-05	2.16604e-05	1.44075e-05	1.83232e-05	1.3495e-05	8.7817e-06	1.55475e-05	1.36488e-05	2.08018e-05	1.84635e-05	2.21273e-05	1.62313e-05	1.00332e-05	1.2422e-05	2.22046e-05	1.28319e-05	7.98945e-06	1.57814e-05	1.20469e-05	1.88797e-05	8.57153e-06	1.16434e-05	9.60127e-06	8.49072e-06	1.48682e-05
GH43_27+3.2.1.37	0	0	0	0	0	0	0	0	0	0	0	0	0	0	0	0	0	0	0	0	0	0	0	0	0	0	0	0	0	0	0	0	0	0	0	0	0	0	0	0	0	0	0	0	0	0	0	0	0
GH43_27+GH43	0	0	0	0	0	0	0	0	0	0	0	0	0	0	0	0	0	0	0	0	0	0	0	0	8.49413e-07	2.12237e-06	1.27368e-06	4.30167e-06	1.18259e-07	3.29864e-07	4.74419e-07	8.38213e-07	9.68202e-07	6.02653e-07	2.77003e-07	1.63327e-07	2.15305e-07	2.64426e-07	1.5035e-06	7.36371e-07	1.14967e-07	0	4.04838e-08	2.81529e-07	6.13972e-07	9.88815e-07	2.00925e-07	1.23093e-06	8.83504e-08
GH43_28	2.30277e-05	2.78057e-05	2.2253e-05	2.386e-05	2.95742e-05	2.11136e-05	1.76428e-05	1.6933e-05	2.44624e-05	1.87456e-05	2.24311e-05	2.45301e-05	8.86472e-06	1.26187e-05	2.75254e-05	2.92964e-05	1.08441e-05	1.57963e-05	1.05275e-05	1.01743e-05	1.58693e-05	1.56682e-05	1.39002e-05	1.55217e-05	4.44749e-05	2.90738e-05	3.77566e-05	2.84643e-05	2.34701e-05	2.61715e-05	3.35048e-05	2.93174e-05	3.04715e-05	3.05237e-05	1.90876e-05	1.53178e-05	1.9335e-05	1.94462e-05	2.55548e-05	3.05063e-05	1.84847e-05	1.39605e-05	1.43198e-05	1.81231e-05	1.96784e-05	2.67534e-05	1.45711e-05	1.45272e-05	2.98108e-05
GH43_29	6.17935e-05	8.42009e-05	0.000113616	7.9858e-05	6.99018e-05	7.64211e-05	0.000104672	9.34493e-05	5.58481e-05	3.90106e-05	0.000192367	0.000169687	0.000112581	0.000102451	0.000355221	0.000334656	0.000416677	0.000429248	0.000198969	0.000208535	0.00039159	0.000359786	0.000126998	8.78888e-05	3.79315e-05	5.63757e-05	2.80423e-05	4.63989e-05	6.17786e-05	8.23984e-05	4.36204e-05	5.16763e-05	5.21204e-05	5.8255e-05	5.05621e-05	6.30416e-05	0.000361857	0.000346133	0.000131911	0.000263543	0.000318618	0.000343143	0.000326289	0.000179708	0.000312918	0.000270569	0.000242792	0.000302347	9.16433e-05
GH43_3	0.000125968	0.000171975	0.000121301	0.000135198	0.000154321	0.000180116	0.000170649	0.00015354	0.000108238	7.31575e-05	0.000187256	0.000169233	0.000178439	0.000162066	0.000232343	0.000228573	0.00024224	0.000241124	0.000154315	0.00016938	0.000214034	0.000218648	0.000153641	0.000123338	8.96818e-05	0.000117562	6.85545e-05	8.94658e-05	0.00013116	0.000150625	9.67379e-05	0.000116346	9.72353e-05	0.00010213	9.9898e-05	0.000115037	0.000223574	0.000197422	0.000126552	0.00019199	0.000210857	0.00020321	0.000190303	0.000124474	0.000177131	0.000156181	0.000148246	0.000166301	0.000148811
GH43_31	3.72849e-05	4.34357e-05	2.47962e-05	3.56441e-05	4.31666e-05	4.6717e-05	2.30346e-05	2.29393e-05	3.12722e-05	2.13985e-05	4.93836e-05	3.84821e-05	2.63842e-05	2.64117e-05	3.05341e-05	3.47452e-05	1.95626e-05	1.98003e-05	9.56695e-06	1.28757e-05	1.69014e-05	2.10535e-05	1.51047e-05	1.58128e-05	3.14508e-05	2.72835e-05	2.25267e-05	2.13929e-05	2.23934e-05	3.96356e-05	2.76021e-05	2.78169e-05	3.22219e-05	3.64163e-05	2.08444e-05	2.4514e-05	4.71214e-05	3.84936e-05	2.11558e-05	3.31598e-05	2.32806e-05	1.75385e-05	2.40569e-05	1.34793e-05	7.2234e-06	6.2329e-06	7.60696e-06	7.25985e-06	3.62647e-05
GH43_31+GH43	0	0	0	0	0	0	0	0	0	0	0	0	0	0	0	0	0	0	0	0	0	0	0	0	0	0	0	0	0	0	0	0	0	0	0	0	0	0	0	0	0	0	0	0	0	0	0	0	0
GH43_32	0	0	0	0	0	0	0	0	0	0	0	0	0	0	0	0	0	0	0	0	0	0	0	0	1.63764e-06	2.56311e-06	2.43474e-06	3.81068e-06	1.68537e-07	6.92789e-08	2.29471e-08	4.79546e-08	3.9543e-08	9.05332e-08	0	0	2.24129e-07	3.04828e-07	9.43567e-07	6.56225e-07	6.8815e-07	6.74672e-07	1.34623e-07	1.9972e-07	4.0496e-07	6.63181e-07	2.41742e-07	4.06753e-08	8.73192e-07
GH43_33	3.12105e-06	1.80113e-06	1.82339e-06	1.84845e-06	4.93184e-06	4.64721e-07	2.238e-06	4.33332e-06	2.67526e-06	1.11272e-06	3.48706e-06	2.23167e-06	2.07941e-06	2.80621e-06	2.16858e-06	2.88832e-06	1.26137e-06	3.04827e-06	4.87421e-06	4.56445e-06	7.21955e-07	1.01432e-06	3.41854e-06	4.72439e-06	1.88855e-06	4.05568e-06	1.6157e-06	4.43374e-06	1.12065e-06	9.5639e-07	3.88853e-06	2.40985e-06	6.39258e-06	4.46574e-06	6.26394e-06	5.33721e-06	1.16996e-06	1.60364e-06	3.86759e-06	2.54796e-06	3.08281e-06	5.25353e-06	2.09762e-06	1.74481e-06	1.41326e-06	3.04516e-06	3.8611e-06	3.8191e-06	1.98963e-06
GH43_34	1.06805e-05	1.49832e-05	2.03217e-05	1.24484e-05	1.46795e-05	2.58029e-05	6.71875e-05	5.97798e-05	1.15148e-05	7.30111e-06	7.02319e-05	5.43352e-05	6.63817e-05	6.35041e-05	0.000111353	0.000104085	0.000144026	0.00014732	8.08189e-05	8.26502e-05	0.000122048	0.000100512	4.56198e-05	3.80507e-05	1.03546e-05	9.71728e-06	8.63158e-06	7.46274e-06	1.91029e-05	1.32703e-05	9.95218e-06	1.04502e-05	1.34535e-05	1.70465e-05	3.06487e-05	3.57243e-05	0.000113924	0.000110002	3.76799e-05	8.47497e-05	0.000129497	0.000125175	0.000120583	6.47044e-05	0.000101618	9.12718e-05	8.83555e-05	0.0001123	1.27958e-05
GH43_34+3.2.1.55	1.19297e-05	1.43817e-05	8.12782e-06	1.05831e-05	1.2841e-05	1.46608e-05	7.84262e-06	6.04575e-06	9.22209e-06	4.95287e-06	1.38734e-05	1.06441e-05	7.23565e-06	8.52994e-06	7.80555e-06	1.04764e-05	5.51084e-06	5.08411e-06	1.2405e-06	2.32301e-06	5.08166e-06	6.91615e-06	3.67411e-06	3.55701e-06	9.75497e-06	8.51184e-06	6.602e-06	6.5992e-06	5.84961e-06	1.17337e-05	8.84522e-06	8.94224e-06	9.50168e-06	9.51737e-06	7.59308e-06	6.63399e-06	1.58948e-05	1.15328e-05	5.73566e-06	9.44453e-06	5.77335e-06	5.0661e-06	5.9642e-06	4.28037e-06	1.10576e-06	1.46841e-06	9.7485e-07	9.50227e-07	9.49055e-06
GH43_34+GH43_3	1.07148e-05	1.34351e-05	8.10026e-06	1.13986e-05	1.2476e-05	1.74869e-05	8.39592e-06	7.32071e-06	9.73593e-06	6.27414e-06	1.55776e-05	1.1939e-05	7.01052e-06	8.80962e-06	9.49305e-06	1.01048e-05	6.31578e-06	5.48849e-06	1.33214e-06	3.03149e-06	6.05505e-06	7.54985e-06	3.55836e-06	4.10329e-06	1.03467e-05	8.50218e-06	8.22846e-06	6.95146e-06	7.33194e-06	1.26788e-05	8.46432e-06	9.45698e-06	9.55121e-06	1.18481e-05	5.90627e-06	7.2306e-06	1.42275e-05	1.18446e-05	6.64765e-06	1.10131e-05	6.79625e-06	4.28929e-06	6.59746e-06	4.62885e-06	1.86527e-06	1.52074e-06	8.44709e-07	9.77143e-07	1.07675e-05
GH43_34+GH92	0	0	0	0	0	5.53325e-06	3.30905e-05	3.01733e-05	0	0	9.00435e-06	7.62683e-06	2.63386e-05	2.39434e-05	0	0	2.21363e-05	1.93947e-05	1.60629e-05	1.59352e-05	0	0	1.66429e-05	1.58382e-05	0	0	0	0	1.26972e-05	0	0	0	0	0	1.75759e-05	2.03694e-05	1.91704e-08	0	0	0	2.97045e-05	1.93029e-05	3.00534e-06	5.11198e-06	2.87176e-06	2.26786e-06	1.27163e-05	1.20759e-05	0
GH43_35	7.96253e-05	0.000101943	0.000122448	0.000106701	9.93452e-05	6.42373e-05	7.49817e-05	8.43331e-05	8.30122e-05	7.09557e-05	0.000136292	0.000124409	6.67014e-05	7.38935e-05	0.000248197	0.000237684	0.000278496	0.000293705	0.000148381	0.000143012	0.000284016	0.000258817	0.000105255	0.000107507	7.24036e-05	8.51934e-05	7.45424e-05	7.74849e-05	7.52303e-05	9.31152e-05	8.75368e-05	8.66699e-05	8.11035e-05	7.91538e-05	7.52548e-05	7.39046e-05	0.000252245	0.000254495	0.000131038	0.000215661	0.000207805	0.000247301	0.000238678	0.000148536	0.000233352	0.000208713	0.000194229	0.000212102	0.000103679
GH43_35+3.2.1.37+3.2.1.55	2.9424e-07	7.97271e-08	3.19637e-06	2.6241e-07	0	2.52784e-07	3.64019e-07	3.86113e-07	5.64473e-07	8.3567e-07	1.76361e-07	3.00562e-07	7.96253e-08	2.28007e-07	0	3.51106e-08	7.19884e-07	1.92914e-06	4.66514e-07	1.19358e-07	2.13964e-07	6.86008e-08	5.59459e-07	2.78507e-07	0	0	0	0	0	1.92672e-08	1.53164e-07	4.001e-08	5.27871e-07	6.79812e-07	6.14825e-08	5.4377e-08	4.1555e-08	0	6.1344e-07	3.79045e-07	4.46557e-07	5.42052e-07	4.49281e-07	1.64549e-06	0	0	6.2749e-07	4.29865e-07	6.79495e-08
GH43_35+GH51	4.64425e-07	9.57545e-07	1.6981e-06	3.25036e-07	8.18118e-07	3.1713e-07	2.4971e-07	3.65076e-07	1.11593e-06	8.48218e-07	1.35823e-06	1.20595e-06	9.42242e-07	2.57633e-06	1.43327e-06	1.5268e-06	4.83871e-07	8.20004e-07	1.14794e-06	2.72108e-07	7.07051e-07	1.01367e-06	2.13346e-06	4.00299e-06	8.19333e-07	5.83914e-07	6.46798e-07	8.72686e-07	7.61909e-07	1.73821e-07	8.30748e-07	7.94491e-07	6.93605e-07	9.83326e-07	4.47123e-07	9.35633e-07	7.94547e-07	1.27096e-06	2.03021e-06	1.22582e-06	1.802e-06	2.19083e-06	4.63176e-07	7.83697e-07	1.86063e-07	5.27374e-07	1.53466e-06	4.37535e-07	1.61957e-07
GH43_4	2.29267e-05	2.7686e-05	5.67538e-05	3.17649e-05	2.61219e-05	3.49776e-05	8.23456e-05	8.04496e-05	3.11851e-05	2.94417e-05	9.07102e-05	8.43583e-05	7.13337e-05	7.45465e-05	0.000128068	0.000120996	0.000174028	0.000186452	0.000103523	0.000107469	0.00013452	0.000128536	9.14268e-05	8.4267e-05	3.02976e-05	3.49786e-05	2.58603e-05	4.40449e-05	4.3544e-05	2.66555e-05	3.21226e-05	2.9469e-05	4.0111e-05	3.76209e-05	6.11201e-05	6.19127e-05	0.000131054	0.000125234	7.44029e-05	0.000105938	0.000161207	0.000163292	0.000124839	8.58792e-05	0.000125344	0.000107996	0.000112168	0.000129131	2.9025e-05
GH43_4+3.2.1.-	0	0	1.18991e-05	0	0	0	0	0	0	0	4.63886e-05	4.13283e-05	0	0	0.000110953	0.000100519	0.00012918	0.000131031	4.89208e-05	5.24149e-05	0.000123525	0.000110396	2.62785e-05	1.60248e-05	0	0	0	0	1.89378e-08	0	9.66925e-08	2.62687e-07	4.97646e-06	6.29443e-06	6.08602e-06	7.39659e-06	0.000103969	0.000101492	3.33151e-05	7.40633e-05	9.69132e-05	0.000111504	0.000101313	4.75692e-05	9.97357e-05	8.73159e-05	8.14226e-05	9.4838e-05	0
GH43_4+3.2.1.99	1.85198e-05	2.08487e-05	1.32869e-05	1.87968e-05	1.9798e-05	2.64814e-05	1.36525e-05	1.14131e-05	1.63284e-05	9.309e-06	2.54261e-05	2.00953e-05	1.63099e-05	1.43399e-05	1.59132e-05	1.90848e-05	1.04373e-05	9.88184e-06	2.39836e-06	4.65276e-06	9.0021e-06	1.14354e-05	5.70493e-06	7.89852e-06	1.62677e-05	1.67891e-05	1.22747e-05	1.16738e-05	1.13412e-05	2.31021e-05	1.37895e-05	1.40833e-05	1.63529e-05	1.90528e-05	1.07067e-05	1.11435e-05	2.7582e-05	2.16045e-05	9.73255e-06	2.00572e-05	1.20151e-05	8.62397e-06	1.10059e-05	6.0054e-06	2.79884e-06	2.43009e-06	1.14602e-06	1.70305e-06	1.90636e-05
GH43_4+GH51	1.74604e-06	9.31044e-07	1.38887e-05	4.20749e-06	1.2231e-06	6.03154e-07	2.13253e-06	1.58348e-06	1.68341e-06	1.4172e-06	4.38076e-05	3.84173e-05	1.39481e-06	1.3636e-06	0.000107916	9.51472e-05	0.000121201	0.000124237	4.6496e-05	5.05144e-05	0.000118275	0.000102716	2.73796e-05	1.90061e-05	1.26101e-06	8.83761e-07	8.52118e-07	1.09933e-06	1.40345e-06	1.43472e-06	2.40189e-06	2.84914e-06	6.24778e-06	6.80548e-06	7.72081e-06	8.20278e-06	9.39127e-05	9.42072e-05	3.24468e-05	6.81276e-05	8.71963e-05	0.000100257	9.29855e-05	4.4407e-05	9.20825e-05	7.66102e-05	7.18702e-05	8.32774e-05	1.93527e-06
GH43_5	1.2907e-05	1.58676e-05	1.56197e-05	1.79865e-05	1.54304e-05	1.45745e-05	1.41609e-05	1.44087e-05	1.79002e-05	1.10234e-05	1.60272e-05	2.13276e-05	1.04791e-05	1.62932e-05	1.36823e-05	1.24193e-05	1.18281e-05	1.26759e-05	9.68162e-06	1.45459e-05	1.20686e-05	1.25445e-05	1.84689e-05	1.30858e-05	1.04831e-05	1.21252e-05	6.7952e-06	1.41632e-05	8.5601e-06	1.45236e-05	8.00791e-06	8.27547e-06	1.26031e-05	9.80791e-06	6.71945e-06	6.30391e-06	1.61714e-05	1.05807e-05	7.11159e-06	9.32408e-06	7.49334e-06	6.26057e-06	1.16331e-05	1.12651e-05	9.91389e-06	9.45552e-06	7.14171e-06	9.25507e-06	1.60835e-05
GH43_5+3.2.1.-	0	0	9.04601e-06	0	0	0	0	0	0	0	3.1391e-05	2.65303e-05	0	0	8.47962e-05	7.21282e-05	9.89793e-05	9.70712e-05	3.88599e-05	3.94063e-05	9.63868e-05	8.2167e-05	2.15127e-05	1.11029e-05	0	4.40526e-08	0	0	2.45251e-08	5.04066e-08	2.00353e-07	2.61684e-07	3.30867e-06	3.65584e-06	4.07486e-06	4.12555e-06	6.77028e-05	6.70998e-05	2.41801e-05	4.97203e-05	6.38102e-05	7.45053e-05	6.73506e-05	2.74098e-05	6.97505e-05	5.60098e-05	5.49067e-05	6.55232e-05	0
GH43_8	1.01598e-05	1.28602e-05	5.84058e-06	1.00719e-05	1.23193e-05	1.41159e-05	7.45837e-06	6.92839e-06	9.79431e-06	6.21049e-06	1.31439e-05	1.20024e-05	6.37499e-06	8.03679e-06	9.60916e-06	1.14302e-05	5.45466e-06	5.13994e-06	1.22184e-06	1.95084e-06	4.52639e-06	6.88562e-06	4.10076e-06	4.13987e-06	9.0613e-06	8.17295e-06	6.91047e-06	5.98386e-06	6.1156e-06	1.1892e-05	8.45134e-06	7.83436e-06	9.8379e-06	8.46486e-06	5.48404e-06	6.23099e-06	1.32503e-05	1.11579e-05	5.21208e-06	9.0488e-06	5.91865e-06	5.21228e-06	5.61627e-06	3.90563e-06	1.47986e-06	1.18466e-06	1.07242e-06	1.32571e-06	1.03514e-05
GH43_9	0	0	0	0	0	1.19964e-06	1.93269e-05	1.81079e-05	0	0	0	0	2.91688e-05	2.76121e-05	0	0	0	0	1.41509e-05	1.53153e-05	0	2.07174e-08	0	0	0	0	0	0	0	0	0	0	0	0	0	0	0	0	0	0	0	0	6.82022e-06	7.65955e-06	4.14464e-06	4.37138e-06	2.67217e-06	5.01001e-06	0
GH43+3.2.1.55	0	0	0	0	0	0	0	0	0	0	0	0	0	0	0	0	0	0	0	0	0	0	0	0	0	0	0	0	0	0	0	0	0	0	0	0	0	0	0	0	0	0	0	0	0	0	0	0	0
GH44	5.17169e-07	4.71001e-07	8.182e-07	1.42071e-06	4.54039e-07	3.4134e-08	2.11873e-06	1.61857e-06	4.8043e-07	1.11863e-07	6.00124e-07	2.36749e-08	8.09088e-07	2.11477e-06	5.34484e-08	0	1.16776e-07	2.97103e-07	3.32513e-07	3.16753e-07	9.61425e-07	1.03749e-06	8.50475e-07	2.87932e-06	1.07563e-07	1.56751e-07	4.29782e-08	1.50737e-07	1.60254e-06	4.56554e-07	2.91645e-07	3.55528e-07	0	4.79429e-08	1.30079e-06	6.74936e-07	1.05502e-06	8.44375e-07	0	0	1.79959e-07	1.58791e-07	1.0456e-06	8.81364e-07	0	7.20399e-08	1.83966e-06	8.99896e-07	1.475e-06
GH48+3.2.1.-	1.89174e-07	0	1.10845e-07	2.52928e-07	1.00313e-07	0	6.74794e-07	8.93988e-07	8.36314e-07	3.13717e-08	1.60911e-06	3.48681e-07	1.56852e-06	2.63747e-06	1.73685e-07	1.51456e-07	1.51326e-07	3.60476e-07	8.35873e-07	1.33693e-06	3.42242e-07	7.15406e-07	1.25904e-06	3.32575e-07	1.29821e-07	0	0	0	4.30877e-07	4.42792e-07	8.7999e-08	0	0	0	1.25597e-07	2.49935e-07	9.86837e-07	2.09815e-07	0	1.29053e-07	1.30319e-07	9.5825e-08	3.44174e-07	7.02073e-07	3.45104e-07	3.26052e-08	1.37341e-07	1.38653e-07	2.15941e-07
GH49	7.59232e-06	5.55966e-06	1.13677e-05	7.3302e-06	6.70548e-06	6.12519e-06	4.06462e-06	5.99128e-06	6.04845e-06	6.37878e-06	8.96818e-06	1.00722e-05	5.0369e-06	8.42804e-06	2.50126e-06	2.9924e-06	2.53477e-06	2.89383e-06	4.22744e-06	3.2196e-06	3.28829e-06	2.94034e-06	7.65565e-06	7.67063e-06	4.60242e-06	5.53875e-06	7.07475e-06	6.14933e-06	7.93839e-06	5.11656e-06	7.25528e-06	7.9049e-06	6.46666e-06	6.30428e-06	9.60007e-06	8.35134e-06	3.94952e-06	5.51935e-06	6.69713e-06	5.19289e-06	5.74803e-06	6.16112e-06	4.54478e-06	7.38634e-06	6.9226e-06	6.81289e-06	7.7445e-06	5.32226e-06	5.9784e-06
GH5	2.1597e-06	7.72404e-07	1.48687e-06	2.60216e-07	7.73144e-07	4.06152e-06	2.7611e-06	2.75717e-06	3.66558e-06	3.76276e-06	1.04692e-07	2.19844e-07	2.6411e-07	3.60933e-07	0	0	2.13038e-07	2.87175e-07	2.25794e-06	9.45055e-07	7.52727e-08	2.5389e-08	6.63389e-07	9.82699e-07	1.13048e-06	3.86732e-06	1.51969e-06	3.76476e-06	1.81785e-06	2.6345e-06	1.91446e-06	2.18513e-06	3.92592e-06	2.80535e-06	2.46064e-06	2.15886e-06	1.21626e-06	9.24667e-07	4.30376e-06	2.71773e-06	4.14996e-07	2.89628e-07	1.84167e-06	3.95934e-06	9.24086e-07	2.20183e-06	9.24207e-07	1.31644e-06	2.17511e-06
GH5_1	4.52855e-08	0	0	1.38961e-07	6.05006e-08	0	2.35267e-07	1.77161e-07	1.4724e-07	4.89759e-08	4.59807e-07	1.99534e-07	9.51494e-07	1.0114e-06	5.4602e-08	0	2.9824e-08	1.77051e-07	2.80244e-07	4.85384e-07	7.49117e-08	3.97457e-07	3.78362e-07	2.01701e-07	0	0	0	0	0	0	0	0	0	0	0	0	0	0	0	0	0	0	0	0	0	0	0	0	3.17521e-08
GH5_1+3.2.1.4	4.88695e-07	1.30573e-07	4.94975e-07	7.4584e-07	2.18905e-07	4.73138e-08	1.1655e-06	7.76815e-07	4.83177e-07	1.77206e-07	5.98221e-07	1.71863e-07	1.29312e-06	1.84794e-06	2.90588e-07	4.49297e-08	0	3.31155e-07	4.54457e-07	1.04658e-06	3.3565e-07	7.55605e-07	8.48677e-07	1.71818e-06	1.66695e-07	0	0	4.67205e-08	4.67197e-07	1.26346e-07	1.00439e-07	2.09895e-07	5.76927e-08	0	5.37569e-07	4.27898e-07	7.90253e-07	4.10529e-07	0	0	2.51001e-07	0	4.4193e-07	4.91718e-07	0	1.11643e-07	4.70265e-07	1.48362e-07	0
GH5_13	0	0	0	0	0	4.55675e-06	3.0607e-05	3.11647e-05	0	0	6.76519e-06	6.6792e-06	2.60563e-05	2.2657e-05	0	0	2.13397e-05	1.80095e-05	1.57433e-05	1.61937e-05	0	0	1.55286e-05	1.27687e-05	0	0	0	0	1.16956e-05	0	0	0	0	0	1.81899e-05	1.79343e-05	0	0	0	0	2.32361e-05	1.89696e-05	2.35122e-06	4.8834e-06	2.51474e-06	1.54434e-06	1.25098e-05	1.23452e-05	0
GH5_18	0	2.89414e-07	4.02177e-08	0	4.29748e-07	1.59544e-06	7.86029e-08	0	2.23522e-06	1.57572e-06	2.2201e-06	3.59228e-06	6.98178e-07	3.4498e-08	9.12587e-08	4.24986e-08	1.40277e-05	3.80459e-07	0	4.49789e-08	0	4.14349e-08	1.22891e-07	0	4.19142e-06	3.62842e-08	3.92609e-06	0	0	0	1.73e-07	3.61533e-07	1.17362e-06	1.00485e-06	1.46242e-06	1.20109e-06	1.25165e-07	3.92841e-08	4.10599e-08	8.76616e-08	7.06106e-07	6.69815e-07	6.76622e-08	8.97665e-08	8.22365e-07	0	9.3291e-08	2.27151e-08	0
GH5_2	4.24312e-06	2.6757e-06	5.57249e-06	4.43776e-06	3.92149e-06	6.44133e-06	5.00385e-06	4.50923e-06	4.38666e-06	4.99763e-06	4.00485e-06	4.22243e-06	2.15575e-06	2.56026e-06	1.21377e-06	1.65178e-06	1.13321e-06	3.49826e-06	3.358e-06	1.82524e-06	2.41443e-06	1.60068e-06	1.19702e-06	1.77776e-06	3.93859e-06	3.8571e-06	6.57634e-06	4.54117e-06	4.25602e-06	2.90246e-06	2.56924e-06	2.73903e-06	4.5051e-06	5.5876e-06	8.53546e-06	6.38539e-06	1.0546e-06	2.14211e-06	4.50776e-06	4.98593e-06	3.27522e-06	2.55679e-06	1.19279e-06	2.00244e-06	3.26542e-06	4.07502e-06	3.77443e-06	2.8781e-06	2.10093e-06
GH5_21	0	0	0	0	0	6.98107e-06	3.42696e-05	3.58382e-05	0	0	9.98338e-06	7.36722e-06	2.76373e-05	2.67972e-05	0	0	2.41114e-05	2.02706e-05	1.72128e-05	1.90454e-05	0	0	1.73831e-05	1.70666e-05	0	0	1.29878e-08	0	1.35503e-05	0	0	0	0	0	2.30667e-05	2.33073e-05	0	0	3.13765e-08	0	2.82736e-05	1.97222e-05	3.36083e-06	5.81695e-06	2.79648e-06	1.7144e-06	1.32565e-05	1.35914e-05	0
GH5_21+3.2.1.8	1.24933e-05	1.95603e-05	1.62098e-05	2.18644e-05	1.55811e-05	1.79936e-05	1.51298e-05	1.77285e-05	1.82801e-05	1.19714e-05	1.68293e-05	2.36566e-05	1.31027e-05	1.76781e-05	1.38985e-05	1.53816e-05	1.37763e-05	1.35958e-05	9.95623e-06	1.6857e-05	1.16092e-05	1.32413e-05	1.94349e-05	1.47606e-05	1.15465e-05	1.301e-05	6.79091e-06	1.35697e-05	9.46058e-06	1.68275e-05	7.64596e-06	8.83492e-06	1.17909e-05	1.07006e-05	5.65915e-06	7.20607e-06	1.58105e-05	1.06108e-05	8.14773e-06	1.29745e-05	7.55505e-06	5.73814e-06	1.19011e-05	1.18405e-05	1.00196e-05	1.07576e-05	8.3451e-06	9.23882e-06	1.55174e-05
GH5_22	0	0	0	0	0	0	0	0	0	0	0	0	0	0	0	0	0	0	0	0	0	0	0	0	0	0	0	0	7.39616e-08	1.26678e-07	5.03511e-07	2.36752e-07	7.51973e-07	9.68421e-07	0	4.76691e-08	0	1.02902e-07	1.07553e-07	0	2.23697e-07	5.75704e-07	5.90787e-08	2.73894e-08	0	0	0	0	0
GH5_37	4.16998e-07	6.0592e-07	1.24838e-06	1.37098e-06	6.11733e-07	6.88065e-08	1.82272e-06	1.47597e-06	8.46516e-07	1.61829e-06	7.89784e-07	6.38416e-07	8.35423e-07	3.64564e-06	3.85916e-07	3.59437e-07	1.19107e-07	4.40906e-07	6.37631e-07	7.45844e-07	8.5404e-07	1.04568e-06	1.4074e-06	3.39009e-06	0	1.86285e-07	5.35081e-08	2.81502e-07	9.77833e-07	3.04507e-07	1.8155e-07	0	0	5.96891e-08	5.50627e-07	9.1669e-07	1.54337e-06	7.11141e-07	0	6.6562e-08	6.04935e-07	4.6129e-07	9.23081e-07	7.2422e-07	1.29451e-07	6.72676e-08	1.20422e-06	8.58159e-07	0
GH5_37+3.2.1.4	0	0	0	0	7.12677e-08	0	7.48268e-07	6.72445e-07	1.44536e-07	3.46152e-07	3.0091e-07	4.27352e-08	6.79289e-08	4.86285e-08	0	0	4.91844e-07	2.38354e-07	0	0	0	0	0	2.96995e-08	5.99599e-08	7.14921e-07	2.63535e-07	9.32694e-07	0	0	2.16766e-07	2.26497e-07	0	1.06901e-07	4.64071e-07	4.87396e-07	1.47027e-07	3.04563e-07	3.1833e-07	5.9605e-08	0	0	6.35847e-08	8.84352e-08	5.79604e-08	0	4.44029e-07	6.40387e-07	5.75843e-08
GH5_37+3.2.1.74	0	0	0	0	0	0	0	0	0	0	0	0	0	0	0	0	0	0	0	0	0	0	0	0	7.63518e-08	0	0	0	1.01365e-07	4.1667e-07	0	0	0	0	3.69337e-08	0	3.74444e-07	0	0	7.58999e-08	4.21544e-07	1.50287e-07	0	1.50149e-07	1.47611e-07	7.67044e-08	3.23096e-07	8.15457e-08	0
GH5_4	6.48338e-06	3.78512e-06	1.58554e-05	1.13072e-05	5.59609e-06	6.12817e-07	1.69475e-05	1.6281e-05	7.14148e-06	4.50397e-06	5.17626e-06	2.35968e-06	7.62368e-06	1.96082e-05	2.81983e-05	2.90468e-05	4.85259e-06	6.37686e-06	3.35895e-05	3.71582e-05	2.13631e-05	2.28498e-05	4.28744e-05	4.96194e-05	3.28998e-06	7.38699e-06	3.68542e-06	6.96118e-06	2.45402e-05	3.50371e-06	6.30329e-06	5.89228e-06	5.54828e-06	3.59041e-06	2.31111e-05	2.23112e-05	1.3002e-05	1.26028e-05	6.8869e-06	4.56456e-06	2.59533e-05	2.52025e-05	3.70228e-05	2.9631e-05	2.32543e-05	2.32987e-05	3.53083e-05	3.22245e-05	9.59141e-06
GH5_4+3.2.1.-	1.4175e-05	2.10357e-05	1.80759e-05	1.92203e-05	1.67967e-05	1.79281e-05	1.68811e-05	1.8562e-05	1.98421e-05	1.66935e-05	1.93166e-05	2.47648e-05	1.35843e-05	1.77585e-05	1.47329e-05	1.37651e-05	1.35265e-05	1.38273e-05	1.321e-05	1.84068e-05	1.17222e-05	1.4414e-05	2.10754e-05	1.65251e-05	1.0725e-05	1.55214e-05	7.46142e-06	1.60276e-05	1.22182e-05	1.6772e-05	8.59172e-06	1.16504e-05	1.46884e-05	1.25156e-05	8.26933e-06	8.97388e-06	1.73619e-05	1.33496e-05	8.08809e-06	1.24431e-05	7.82517e-06	6.82002e-06	1.50597e-05	1.70317e-05	1.05021e-05	1.23485e-05	8.46551e-06	1.15003e-05	1.61513e-05
GH5_4+3.2.1.151	6.78063e-08	2.16136e-07	1.8051e-08	0	2.94411e-07	0	5.10786e-07	2.94738e-07	6.06273e-07	1.11831e-06	3.05988e-07	2.17282e-07	0	9.27173e-08	1.22634e-07	2.2844e-07	4.46557e-08	6.05941e-07	7.62929e-08	4.0376e-08	0	0	0	0	2.0959e-07	9.69315e-07	3.80657e-07	8.01042e-07	1.01183e-07	0	8.61032e-08	8.81693e-07	7.54747e-08	4.93849e-08	5.1103e-07	4.31899e-07	0	1.0558e-07	5.54001e-07	6.55602e-07	3.10121e-07	1.78851e-07	6.06166e-08	7.49397e-08	3.54742e-07	7.37348e-07	7.36499e-07	1.2551e-06	1.44698e-07
GH5_4+3.2.1.4	8.5549e-06	3.46354e-06	3.21257e-06	6.72316e-06	4.47187e-06	3.06726e-06	2.61162e-06	3.70302e-06	7.04624e-06	5.03792e-06	1.30489e-06	3.02196e-06	2.6898e-07	1.60332e-06	1.27344e-07	5.45589e-07	5.56448e-08	4.21384e-07	2.01011e-06	1.82501e-06	1.39768e-07	1.62217e-07	1.21635e-06	2.43933e-06	5.9705e-06	1.35964e-05	8.89561e-06	1.5564e-05	1.48023e-05	1.03696e-05	8.65416e-06	6.18704e-06	5.7041e-06	4.27478e-06	1.33641e-05	1.13783e-05	2.6816e-06	3.34815e-06	3.82357e-06	2.75014e-06	1.77056e-06	4.02098e-06	2.14805e-06	4.1113e-06	1.66168e-06	1.54359e-06	2.79684e-06	1.41558e-06	9.24529e-06
GH5_44	1.57314e-06	3.40932e-06	1.74095e-06	2.46189e-06	2.57704e-06	3.1485e-06	1.09414e-06	9.67892e-07	2.59071e-06	2.17977e-06	7.65048e-07	1.20614e-06	2.02833e-06	3.09202e-06	2.17936e-06	1.43774e-06	5.30664e-07	2.47397e-06	1.8871e-06	9.84398e-07	9.69862e-07	1.94486e-06	1.73907e-06	3.66459e-06	4.35371e-06	4.61726e-06	6.45801e-06	5.79599e-06	2.51523e-06	2.98409e-06	3.39134e-06	3.3959e-06	2.88565e-06	3.19567e-06	3.11749e-06	2.26694e-06	1.55217e-06	2.35696e-06	6.47624e-06	1.87014e-06	2.64629e-06	2.13762e-06	1.05546e-06	2.7599e-06	2.14593e-06	4.00279e-06	1.26704e-06	1.83056e-06	2.74614e-06
GH5_46	2.32189e-05	3.03046e-05	1.89765e-05	2.1011e-05	2.88216e-05	2.2726e-05	3.25567e-05	3.07963e-05	1.80063e-05	1.36998e-05	2.34062e-05	2.38025e-05	3.54983e-05	3.54543e-05	2.93662e-05	3.25542e-05	1.17827e-05	1.40892e-05	1.87709e-05	2.25764e-05	1.59766e-05	1.64276e-05	9.80512e-06	1.07788e-05	2.51803e-05	2.24908e-05	2.18231e-05	2.13899e-05	2.14028e-05	2.56784e-05	3.07814e-05	2.90884e-05	2.7641e-05	2.88833e-05	8.40629e-06	8.90015e-06	1.89893e-05	1.46828e-05	1.53493e-05	3.17432e-05	1.97534e-05	1.28242e-05	1.93258e-05	1.60825e-05	1.68505e-05	2.54353e-05	1.34478e-05	1.60215e-05	2.67611e-05
GH5_46+3.2.1.4	1.24297e-05	1.76802e-05	1.53731e-05	2.0272e-05	1.61488e-05	1.72544e-05	1.53084e-05	1.54057e-05	1.79945e-05	1.35413e-05	1.75993e-05	2.43916e-05	1.26333e-05	1.75472e-05	1.44369e-05	1.38305e-05	1.24667e-05	1.43686e-05	1.20865e-05	1.7519e-05	1.17458e-05	1.26607e-05	1.81871e-05	1.32309e-05	1.0818e-05	1.21854e-05	6.43247e-06	1.31699e-05	8.8486e-06	1.43161e-05	8.27127e-06	8.66681e-06	1.1525e-05	1.01463e-05	5.4314e-06	5.81269e-06	1.37537e-05	1.14586e-05	6.35947e-06	1.10852e-05	8.67212e-06	5.67659e-06	1.06564e-05	1.02841e-05	8.30136e-06	1.04301e-05	7.89185e-06	8.10415e-06	1.56333e-05
GH5_54	1.55186e-06	2.63387e-06	3.13469e-06	1.34097e-06	2.57206e-06	5.61661e-06	1.8141e-06	1.70122e-06	2.11841e-06	1.83526e-06	2.05387e-06	2.67992e-06	1.71995e-06	2.82995e-06	1.74175e-06	1.9101e-06	2.12546e-06	5.80429e-07	2.48829e-06	2.6997e-06	3.02517e-06	3.64328e-06	1.76462e-06	1.31801e-06	2.21097e-06	1.6592e-06	1.5958e-06	2.04909e-06	1.51961e-06	2.29042e-06	2.99029e-06	1.9814e-06	1.33759e-06	1.51239e-06	1.39761e-06	1.72244e-06	3.08026e-06	2.60949e-06	1.65642e-06	1.5827e-06	1.03035e-06	1.47607e-06	1.87226e-06	1.71478e-06	1.10239e-06	4.06783e-07	1.68342e-06	7.88654e-07	1.36005e-06
GH5_7	0	0	0	0	0	3.15227e-06	9.62767e-06	1.25519e-05	4.0551e-06	3.78467e-06	1.24152e-07	7.93441e-07	1.04539e-05	1.06738e-05	4.70589e-05	4.97052e-05	1.14683e-05	1.80488e-05	4.12246e-05	4.53064e-05	2.66197e-05	2.96555e-05	4.54619e-05	3.67982e-05	0	0	0	0	2.21397e-05	0	0	0	0	0	2.12384e-05	2.88347e-05	0	0	2.38798e-08	0	3.9012e-05	3.15091e-05	3.08696e-05	2.20838e-05	2.47117e-05	2.44808e-05	4.32901e-05	4.82823e-05	0
GH50	1.90934e-06	2.28708e-06	3.61034e-06	2.54768e-06	2.14165e-06	5.56748e-07	2.86597e-06	3.69494e-06	1.47863e-06	2.92508e-06	2.94255e-06	2.81373e-06	1.59598e-06	2.72005e-06	2.64967e-06	2.58573e-06	3.30669e-07	9.36307e-07	3.64277e-06	1.83048e-06	1.27773e-06	9.60913e-07	2.80838e-06	2.96031e-06	1.12457e-06	6.30515e-06	1.00781e-06	4.89028e-06	6.41137e-07	6.9483e-07	3.59603e-06	3.07015e-06	5.18418e-06	5.4206e-06	1.06182e-05	6.34866e-06	1.17591e-06	1.7194e-06	4.00537e-06	3.13662e-06	5.14656e-06	6.66263e-06	2.14068e-06	3.22403e-06	6.52915e-06	7.15452e-06	4.20534e-06	3.66569e-06	2.44962e-06
GH51	0.000336856	0.000441927	0.000364924	0.000354948	0.000393838	0.000439588	0.000448182	0.000427375	0.000303366	0.000246678	0.000429535	0.000442708	0.000469485	0.000461699	0.000579997	0.000560554	0.000636877	0.000652052	0.000431258	0.000444082	0.000629312	0.000621989	0.000359282	0.000328046	0.000260108	0.00036646	0.000228873	0.000332474	0.000355538	0.000366216	0.000290174	0.000348165	0.000296034	0.000306145	0.000310164	0.000307448	0.000580745	0.000551334	0.00044529	0.000555033	0.000537578	0.000563049	0.000524131	0.000394413	0.000547952	0.000503645	0.000436508	0.000484954	0.000389518
GH51+3.2.1.55	9.34181e-06	1.17711e-05	7.11887e-06	1.08256e-05	1.17727e-05	1.43e-05	7.35598e-06	7.73774e-06	1.06673e-05	7.93296e-06	1.2957e-05	1.09611e-05	7.76056e-06	8.44807e-06	9.70716e-06	1.00973e-05	6.35095e-06	4.45581e-06	3.04443e-06	2.87702e-06	5.09682e-06	6.75384e-06	4.4642e-06	6.19506e-06	6.904e-06	7.01942e-06	6.35115e-06	6.81758e-06	5.8263e-06	1.0237e-05	5.97861e-06	7.56616e-06	7.18505e-06	8.9884e-06	5.17262e-06	4.94576e-06	1.18269e-05	1.0261e-05	6.21486e-06	9.95953e-06	5.52826e-06	4.48768e-06	5.10794e-06	3.01536e-06	1.521e-06	1.14523e-06	5.94502e-07	5.83033e-07	9.61399e-06
GH53	5.16049e-05	6.47797e-05	4.84547e-05	4.92838e-05	6.17714e-05	8.10468e-05	3.99138e-05	4.29246e-05	5.53171e-05	4.56707e-05	4.14121e-05	5.1704e-05	4.77513e-05	4.88889e-05	2.45224e-05	3.02123e-05	2.45787e-05	3.24897e-05	2.34484e-05	2.8327e-05	3.45401e-05	4.00343e-05	3.06728e-05	2.94091e-05	6.39411e-05	7.62276e-05	6.42436e-05	7.60036e-05	5.63017e-05	4.95508e-05	4.86585e-05	5.82287e-05	4.48167e-05	4.76222e-05	3.96472e-05	4.07099e-05	3.64478e-05	2.88033e-05	6.8733e-05	4.88426e-05	1.96593e-05	2.04813e-05	2.07572e-05	2.72265e-05	2.71496e-05	3.10089e-05	2.0056e-05	2.44962e-05	5.31636e-05
GH53+3.2.1.89	5.57986e-05	8.37274e-05	3.27763e-05	4.83434e-05	7.95704e-05	0.000116791	3.44757e-05	3.29498e-05	4.92001e-05	3.93171e-05	3.86067e-05	5.01712e-05	5.48187e-05	4.36684e-05	4.95902e-05	4.3432e-05	2.25829e-05	2.45062e-05	3.14812e-05	3.5386e-05	5.29461e-05	5.66803e-05	4.6631e-05	3.37038e-05	3.61258e-05	6.72026e-05	2.76232e-05	4.73405e-05	5.70127e-05	4.27289e-05	4.26216e-05	7.70374e-05	4.5478e-05	4.75441e-05	4.29142e-05	5.25783e-05	3.57276e-05	3.06224e-05	7.01773e-05	6.26746e-05	4.05003e-05	3.2765e-05	3.68791e-05	2.60589e-05	3.61094e-05	3.61421e-05	3.50275e-05	3.72529e-05	3.99635e-05
GH55	2.17246e-06	1.9065e-06	3.41089e-06	2.74249e-06	2.31599e-06	4.76148e-06	1.51112e-06	1.3778e-06	2.29502e-06	2.28306e-06	1.46218e-06	1.59624e-06	1.32827e-06	2.35113e-06	1.47564e-06	2.10259e-06	1.55197e-06	9.15745e-07	2.2866e-06	2.10698e-06	1.96305e-06	1.57806e-06	1.3774e-06	9.69496e-07	1.97843e-06	2.29652e-06	1.97652e-06	2.39135e-06	2.06071e-06	1.54167e-06	2.69285e-06	1.76503e-06	2.64291e-06	4.10709e-06	1.83037e-06	2.25842e-06	2.55255e-06	1.90635e-06	1.85848e-06	2.0074e-06	1.40051e-06	1.04664e-06	1.40769e-06	1.40351e-06	6.71366e-07	9.87915e-07	1.15646e-06	8.46821e-07	1.95544e-06
GH55+3.2.1.-	2.49194e-06	2.63031e-06	1.82614e-06	2.45806e-06	4.87135e-06	2.25385e-07	2.45901e-06	4.48468e-06	1.25838e-06	1.30636e-06	1.10375e-06	3.96922e-07	1.13011e-06	1.67412e-06	6.60677e-07	1.38699e-06	0	4.77274e-07	3.65639e-06	3.67834e-06	3.7823e-07	3.20623e-07	1.29843e-06	3.18806e-06	1.20549e-06	3.92062e-06	5.3724e-07	3.76981e-06	1.18446e-06	1.37651e-06	3.67944e-06	2.46808e-06	5.67393e-06	4.32973e-06	7.66345e-06	5.58226e-06	2.73424e-06	3.35853e-06	3.93219e-06	2.69972e-06	2.09433e-06	4.83706e-06	3.15227e-06	3.95473e-06	1.52332e-06	1.90796e-06	2.03198e-06	1.54432e-06	1.07436e-06
GH57	0.00018101	0.000205882	0.000166268	0.000172981	0.000182604	0.000233983	0.000169524	0.000166232	0.000157462	0.000117043	0.000184412	0.00019338	0.000223201	0.000198552	0.000249396	0.000239204	0.000236817	0.000260214	0.000226149	0.000244763	0.00028386	0.000283016	0.000236871	0.000197726	0.000123392	0.000143508	8.70932e-05	0.00012229	0.000182055	0.000210089	0.000125896	0.00015464	0.000105829	0.000115968	0.000116354	0.000141512	0.000249878	0.000236859	0.000126654	0.000193451	0.000217866	0.000203903	0.000248678	0.000185919	0.000238453	0.000203497	0.000216544	0.000234338	0.000187935
GH59	1.25471e-07	5.63189e-07	7.52028e-08	1.63446e-07	3.72888e-07	3.32822e-07	2.40798e-06	1.54956e-06	1.3693e-06	3.2159e-06	2.02942e-07	1.86709e-07	1.31875e-06	1.66441e-06	4.545e-07	1.69088e-07	1.91473e-07	7.25811e-07	6.95111e-07	2.05242e-07	1.20378e-07	2.37151e-07	1.59603e-06	1.77456e-06	9.96959e-07	5.15042e-07	9.9615e-07	6.77158e-07	2.50039e-07	3.46525e-07	3.65197e-07	4.60978e-07	2.01408e-07	2.05489e-07	6.4299e-07	7.84454e-07	3.4786e-07	1.97689e-07	3.87774e-07	2.19984e-07	0	8.71851e-08	1.72167e-07	2.45435e-07	3.56525e-08	9.12973e-08	1.90877e-07	1.97779e-07	1.78483e-07
GH6	0.000229353	0.00023686	0.000218628	0.00021781	0.000213752	0.000269688	0.000210744	0.000213262	0.000199102	0.000161326	0.000217821	0.000236837	0.000253201	0.00023434	0.000266813	0.000265973	0.000286638	0.000286751	0.000256001	0.00028677	0.000308942	0.000302131	0.000291401	0.00026235	0.000192108	0.000210579	0.000158352	0.000187955	0.000235697	0.000261399	0.000188544	0.000213348	0.000161004	0.000161922	0.000181583	0.000190094	0.00028783	0.000267652	0.000188453	0.000237643	0.000241627	0.000240231	0.000308168	0.000253348	0.000269265	0.000247558	0.000256383	0.000276344	0.000246892
GH63	4.5587e-05	4.93694e-05	3.59608e-05	4.32695e-05	5.04542e-05	7.35806e-05	7.22083e-05	7.27823e-05	3.93906e-05	2.90361e-05	3.55137e-05	3.79728e-05	0.000116966	0.000100925	4.33569e-05	4.10891e-05	3.56008e-05	3.3558e-05	5.67713e-05	6.5641e-05	5.00227e-05	5.07026e-05	3.81028e-05	3.19004e-05	7.00061e-05	4.78319e-05	4.72394e-05	3.69865e-05	5.157e-05	4.50733e-05	4.78674e-05	6.05848e-05	2.84154e-05	3.25936e-05	3.20885e-05	3.42874e-05	6.45569e-05	4.6804e-05	4.40149e-05	4.7368e-05	2.90109e-05	1.87737e-05	5.24747e-05	5.69702e-05	3.57682e-05	3.89334e-05	4.09415e-05	4.39385e-05	4.44839e-05
GH65	1.74821e-05	1.7932e-05	2.25069e-05	1.80186e-05	2.25914e-05	3.59496e-05	8.87135e-05	8.27575e-05	2.38401e-05	2.86322e-05	4.71615e-05	4.4428e-05	6.99627e-05	7.16677e-05	1.19315e-05	1.18075e-05	7.40989e-05	5.33308e-05	5.09831e-05	4.61905e-05	1.04706e-05	1.28159e-05	4.86021e-05	4.79576e-05	1.75825e-05	1.50032e-05	2.03831e-05	1.80465e-05	4.31053e-05	1.58132e-05	1.92252e-05	2.03978e-05	2.41338e-05	2.35361e-05	7.35254e-05	6.99625e-05	1.19926e-05	1.54949e-05	2.69082e-05	1.70114e-05	7.70596e-05	5.79546e-05	1.71949e-05	3.23851e-05	2.62783e-05	2.28571e-05	4.26893e-05	4.02453e-05	1.5761e-05
GH66	1.44369e-05	1.56082e-05	9.6563e-06	1.60077e-05	1.61925e-05	1.84272e-05	9.40729e-06	8.80538e-06	1.20464e-05	8.48317e-06	1.75446e-05	1.58508e-05	8.15435e-06	1.21131e-05	1.04246e-05	1.1428e-05	5.84268e-06	6.96535e-06	3.03284e-06	3.49695e-06	6.29322e-06	7.73587e-06	4.8336e-06	5.93524e-06	1.1475e-05	1.18709e-05	9.02212e-06	1.01765e-05	1.47755e-05	1.81434e-05	1.23994e-05	1.14895e-05	1.2213e-05	1.36763e-05	1.41473e-05	1.17013e-05	1.74025e-05	1.39541e-05	9.61692e-06	1.19414e-05	1.13986e-05	7.15832e-06	1.02234e-05	8.34498e-06	2.19109e-06	2.00914e-06	3.50407e-06	3.26026e-06	1.51062e-05
GH67	5.39031e-05	7.77021e-05	7.77321e-05	6.62979e-05	6.46549e-05	6.2324e-05	0.000101123	9.7543e-05	4.77231e-05	3.42508e-05	9.0338e-05	8.80517e-05	0.000106516	9.91438e-05	0.000171244	0.000161166	0.00017864	0.000184	0.000142143	0.000142911	0.000171568	0.000157878	0.000120225	9.50474e-05	3.32457e-05	5.32154e-05	2.35827e-05	5.16021e-05	7.99469e-05	7.51384e-05	4.15867e-05	5.07132e-05	4.10634e-05	3.99068e-05	5.82998e-05	6.73254e-05	0.00014088	0.000129401	7.26104e-05	0.000107818	0.000156448	0.000170349	0.00015848	0.000106695	0.000151274	0.000134015	0.000130547	0.000148088	8.36124e-05
GH70+2.4.1.5	1.66379e-07	1.06069e-07	1.7717e-07	2.55271e-07	3.3342e-07	7.20649e-07	8.64372e-08	0	9.016e-08	4.49845e-08	9.85446e-07	0	0	3.03339e-07	0	0	3.28721e-07	2.7878e-07	0	0	0	0	7.7228e-08	0	2.39164e-07	1.20043e-07	1.19451e-07	5.08357e-07	2.93329e-07	2.18464e-07	3.01394e-07	4.83834e-07	0	1.08432e-07	2.91216e-07	3.85461e-07	4.12029e-07	3.34162e-07	3.19418e-07	0	1.22104e-07	2.0798e-07	0	0	1.76372e-07	6.00671e-08	6.43415e-08	1.29912e-07	4.21584e-07
GH73	7.52366e-05	6.68223e-05	9.17365e-05	7.05158e-05	7.78887e-05	7.5339e-05	0.000108068	0.000109143	9.12962e-05	9.3421e-05	8.2302e-05	8.87956e-05	7.47333e-05	8.37533e-05	5.64195e-05	6.31604e-05	7.54806e-05	7.50821e-05	8.055e-05	6.74483e-05	4.37338e-05	4.68359e-05	8.63457e-05	8.62577e-05	9.84903e-05	9.66562e-05	0.00010729	0.000112863	9.47354e-05	6.8606e-05	8.32577e-05	7.30499e-05	9.62209e-05	0.000100004	0.000134357	0.000110883	4.53002e-05	5.07557e-05	9.8192e-05	7.43469e-05	8.02161e-05	7.86523e-05	4.59733e-05	7.51329e-05	7.25943e-05	8.69023e-05	7.01855e-05	6.54137e-05	8.13773e-05
GH74	2.75725e-06	2.45338e-06	2.18731e-06	3.73306e-06	2.56582e-06	2.08098e-06	4.72646e-06	4.68635e-06	4.13133e-06	4.21042e-06	9.00949e-07	7.38506e-07	1.81266e-06	5.03294e-06	1.60713e-07	4.41809e-07	7.06186e-07	9.57429e-07	4.08525e-06	3.14047e-06	1.254e-06	9.58934e-07	2.74269e-06	6.55911e-06	9.87711e-06	5.72088e-06	1.05463e-05	6.93301e-06	4.29182e-06	2.82435e-06	2.2644e-06	2.76775e-06	1.91034e-06	1.74767e-06	4.42471e-06	3.15558e-06	4.58792e-06	4.36891e-06	1.37453e-06	1.98992e-06	1.24651e-06	1.1242e-06	4.60762e-06	7.92291e-06	2.65179e-06	4.11943e-06	3.5977e-06	4.02978e-06	2.50301e-06
GH74+3.2.1.151	2.89463e-07	0	5.87119e-08	2.53781e-07	0	0	0	0	0	0	6.53128e-07	3.20234e-07	0	0	0	0	1.08934e-07	2.77152e-07	0	0	0	0	7.03789e-07	1.84181e-07	1.04561e-07	0	0	0	5.32123e-07	2.61531e-07	4.72507e-08	0	0	0	0	6.71007e-08	1.10249e-06	1.20707e-07	0	2.59854e-08	3.41124e-07	1.28632e-07	3.32645e-07	1.7992e-07	2.77953e-07	0	2.48887e-07	1.95429e-07	0
GH76	0.000136376	0.000171034	0.000108843	0.000135552	0.000148997	0.000176543	0.000201605	0.000190319	0.000108675	7.32312e-05	0.000176582	0.000156968	0.000181471	0.000167745	0.000134845	0.000140515	0.000155552	0.000153484	8.78115e-05	0.00010248	8.9046e-05	0.000110145	0.000107042	0.000106101	0.000114264	0.000118852	9.02318e-05	9.56909e-05	0.000155229	0.000167208	0.000124815	0.000125292	0.000122059	0.000126063	0.000142476	0.000146763	0.000153072	0.000130726	8.5409e-05	0.000131402	0.000196793	0.000143495	9.08676e-05	7.41236e-05	6.2988e-05	6.95385e-05	8.82343e-05	9.01455e-05	0.000159254
GH76+3.2.1.101	1.01645e-05	1.34682e-05	7.93211e-06	1.20786e-05	1.22483e-05	1.44164e-05	7.86921e-06	6.80068e-06	1.03682e-05	6.3586e-06	1.46714e-05	1.04182e-05	8.50205e-06	8.67538e-06	9.94268e-06	1.13308e-05	6.00502e-06	5.31532e-06	1.40156e-06	2.99662e-06	5.30252e-06	7.16091e-06	3.02972e-06	4.18881e-06	1.06129e-05	9.12609e-06	7.63069e-06	6.75746e-06	7.55911e-06	1.17413e-05	8.73141e-06	1.04456e-05	7.70479e-06	1.17573e-05	6.7728e-06	7.40373e-06	1.38702e-05	1.15599e-05	5.37901e-06	1.25543e-05	7.50529e-06	5.34648e-06	6.71112e-06	4.13009e-06	1.73239e-06	7.59556e-07	7.99854e-07	1.19629e-06	1.19674e-05
GH77	9.31466e-05	7.62333e-05	0.000120436	0.000101147	8.98586e-05	6.70951e-05	7.64167e-05	8.15238e-05	0.000102495	0.000114155	7.74018e-05	7.34785e-05	6.82362e-05	8.35219e-05	5.51743e-05	7.10784e-05	3.91311e-05	4.82621e-05	8.95949e-05	8.45603e-05	5.46596e-05	5.10768e-05	8.03308e-05	0.000103896	0.000152229	0.000112278	0.000164295	0.000130555	9.83769e-05	9.00025e-05	0.000130998	0.000115049	0.000111239	0.000108373	0.000138471	0.000118252	7.98891e-05	7.39456e-05	0.000109027	8.18081e-05	6.29625e-05	7.02369e-05	8.42592e-05	0.00011647	7.89221e-05	9.62843e-05	7.6207e-05	7.06338e-05	0.000105193
GH77+GT35	8.12698e-06	9.9378e-06	9.82587e-06	2.21061e-05	1.26315e-05	1.19513e-06	9.34299e-06	9.02332e-06	1.93723e-05	1.75961e-05	6.12012e-06	2.69921e-06	5.97892e-06	7.74475e-06	4.37639e-06	9.50951e-06	8.89102e-07	1.44629e-06	5.29261e-06	4.91056e-06	3.26536e-06	3.58418e-06	3.73815e-06	9.80409e-06	1.06978e-05	8.37724e-06	1.6627e-05	9.63097e-06	6.78056e-06	8.93581e-06	1.78623e-05	1.5576e-05	1.40088e-05	1.61798e-05	1.80687e-05	1.40032e-05	4.77151e-06	5.89493e-06	8.57567e-06	7.37777e-06	3.74174e-06	3.93844e-06	9.00378e-06	8.94826e-06	4.25699e-06	7.03323e-06	6.8771e-06	7.58143e-06	8.13154e-06
GH78	0.000460231	0.000602344	0.000492936	0.000517744	0.000525547	0.000474069	0.000566015	0.00050249	0.000389282	0.000291031	0.000433587	0.000438659	0.000566926	0.00052213	0.000456253	0.000475116	0.000405132	0.000414179	0.000337194	0.000332002	0.000381813	0.000428758	0.000294093	0.00028293	0.000368973	0.000463573	0.000329143	0.00040028	0.000460577	0.000603925	0.000417226	0.000448217	0.000387668	0.000390819	0.00028527	0.000293627	0.000452661	0.00041483	0.000354788	0.000473481	0.000351708	0.000309744	0.00031943	0.000310092	0.000359812	0.000354591	0.000270671	0.000271637	0.000659721
GH78+3.2.1.40	8.49077e-06	1.00046e-05	5.69066e-06	8.86938e-06	1.02455e-05	1.36559e-05	6.61888e-06	5.1705e-06	7.1284e-06	4.51528e-06	1.1216e-05	9.66357e-06	7.17895e-06	6.93208e-06	7.97578e-06	9.2329e-06	6.02043e-06	4.61892e-06	9.53973e-07	1.91125e-06	3.49924e-06	5.67831e-06	2.8261e-06	3.51816e-06	7.33517e-06	6.92102e-06	4.96169e-06	4.92923e-06	4.86909e-06	8.73354e-06	5.54633e-06	5.46806e-06	6.74651e-06	8.45673e-06	5.05695e-06	4.67021e-06	1.10185e-05	9.57468e-06	5.04556e-06	8.25346e-06	5.95731e-06	3.58112e-06	4.56304e-06	3.33647e-06	9.35174e-07	1.2185e-06	8.24884e-07	6.78549e-07	8.70862e-06
GH79	2.5818e-07	1.4108e-07	1.2568e-06	5.65885e-07	1.47825e-07	1.49103e-07	1.72452e-07	1.12225e-07	3.99733e-07	1.99443e-07	1.04025e-07	8.86423e-08	4.69665e-08	1.51299e-07	0	0	0	0	5.60239e-07	8.78494e-08	0	0	2.22558e-07	4.31224e-07	3.88848e-07	9.84076e-07	6.20326e-07	1.30243e-06	6.23335e-07	1.10491e-06	1.04814e-06	4.44437e-07	7.43449e-07	1.02799e-06	7.93418e-07	7.96226e-07	4.00115e-07	7.43867e-07	6.43972e-07	8.67398e-07	9.51273e-07	7.83175e-07	2.53768e-07	2.82465e-07	4.7398e-07	7.45589e-07	6.96389e-07	2.5612e-07	3.15229e-07
GH8	2.95822e-05	3.117e-05	4.40609e-05	3.0526e-05	3.12889e-05	3.29054e-05	2.8543e-05	2.98165e-05	3.59934e-05	3.10513e-05	6.45217e-05	6.87499e-05	2.00261e-05	2.81965e-05	0.00012705	0.000113459	0.000147276	0.000151192	7.26867e-05	7.84351e-05	0.000133612	0.000118937	5.66796e-05	4.90978e-05	3.81185e-05	3.96967e-05	4.07198e-05	4.51903e-05	3.24684e-05	3.25352e-05	2.81621e-05	2.44484e-05	3.2194e-05	3.16258e-05	4.08373e-05	3.63095e-05	0.000116885	0.000114053	6.53443e-05	9.84434e-05	0.000107949	0.000119901	0.000115011	7.84301e-05	0.000120417	0.000100563	9.21741e-05	0.000106006	3.50569e-05
GH8+3.2.1.4	1.79658e-07	0	2.33824e-07	1.22509e-07	5.33378e-08	0	1.24448e-07	2.77665e-07	3.46153e-07	0	1.71156e-06	2.23886e-07	9.91361e-07	1.01904e-06	2.88825e-07	2.24173e-07	2.62931e-08	1.78388e-07	4.9413e-07	9.03382e-07	1.541e-07	4.81801e-07	7.5979e-07	1.33365e-07	3.23564e-08	0	0	0	1.71825e-07	3.82583e-07	0	0	0	0	2.19125e-07	1.66115e-07	9.20355e-07	5.97645e-08	0	1.92989e-07	3.57285e-07	3.18443e-08	1.71562e-07	1.2726e-07	3.75329e-07	0	3.08074e-07	2.41902e-07	1.60511e-07
GH8+3.2.1.8	1.58205e-06	5.15102e-07	3.34589e-08	4.8732e-07	1.14297e-06	6.4779e-06	5.87537e-07	1.36367e-06	0	0	5.40423e-07	8.06578e-07	1.93378e-06	3.33134e-06	0	0	2.64168e-07	4.08237e-07	2.12926e-06	1.80622e-06	0	0	8.36567e-07	3.96473e-07	2.31912e-07	2.01689e-06	2.91436e-07	1.87184e-06	5.26988e-06	3.56828e-07	5.55189e-07	1.62171e-06	1.06089e-06	1.3795e-06	3.21096e-06	2.15361e-06	2.66328e-06	2.20165e-06	2.54734e-07	4.50346e-07	1.31481e-07	7.57185e-08	2.4572e-06	2.33983e-06	1.08887e-06	2.04394e-06	3.99607e-07	1.95538e-07	2.50056e-06
GH81	6.65997e-06	6.66566e-06	2.41491e-06	5.12076e-06	6.06942e-06	1.22451e-05	3.67217e-06	3.73707e-06	4.44653e-06	3.97505e-06	3.54895e-06	4.30014e-06	3.20164e-06	6.34033e-06	3.84812e-06	5.26125e-06	3.6591e-06	2.04851e-06	5.09803e-06	6.38823e-06	6.93735e-06	5.91918e-06	4.69865e-06	2.67451e-06	3.74523e-06	2.79464e-06	3.08011e-06	2.27677e-06	2.5515e-06	6.30344e-06	5.34869e-06	5.20979e-06	1.37563e-06	2.22338e-06	2.22726e-06	2.17506e-06	7.12391e-06	5.21249e-06	1.12318e-06	1.8142e-06	1.66284e-06	1.85265e-06	4.92294e-06	5.27784e-06	1.34846e-06	9.64511e-07	1.81117e-06	1.4589e-06	3.61712e-06
GH84	6.6519e-05	7.78088e-05	5.34903e-05	6.10943e-05	7.4103e-05	9.3061e-05	0.000100187	9.56128e-05	5.02643e-05	4.03554e-05	6.31392e-05	7.14298e-05	0.000117447	0.000104153	8.61032e-05	8.35097e-05	5.96048e-05	7.20551e-05	6.41994e-05	7.90473e-05	7.03771e-05	6.93686e-05	6.98981e-05	5.8484e-05	9.28972e-05	7.0602e-05	6.07667e-05	5.97463e-05	8.66578e-05	6.94291e-05	7.68631e-05	9.38152e-05	5.70751e-05	5.92136e-05	5.71755e-05	5.71707e-05	7.87925e-05	5.98512e-05	5.81592e-05	7.4504e-05	7.29417e-05	4.72237e-05	6.04199e-05	5.94639e-05	4.8032e-05	6.153e-05	5.90147e-05	7.12306e-05	7.85292e-05
GH84+3.2.1.169	9.23732e-06	1.30828e-05	7.41138e-06	1.03121e-05	1.21358e-05	1.49697e-05	6.22137e-06	6.72916e-06	8.92974e-06	6.00512e-06	1.35534e-05	1.11207e-05	7.91786e-06	8.26903e-06	9.50253e-06	9.97122e-06	5.39257e-06	5.83095e-06	6.90978e-07	1.95031e-06	5.58732e-06	7.27075e-06	3.42064e-06	3.4903e-06	9.4193e-06	7.43014e-06	6.64232e-06	6.16672e-06	5.93116e-06	1.18764e-05	6.90148e-06	7.38787e-06	9.42165e-06	9.47354e-06	5.81551e-06	5.70944e-06	1.44859e-05	1.11959e-05	6.51036e-06	1.00783e-05	6.49608e-06	4.58558e-06	5.73399e-06	3.67641e-06	1.48742e-06	1.50249e-06	6.69395e-07	5.22202e-07	9.7919e-06
GH85	1.6906e-06	2.76498e-06	1.08629e-06	1.29247e-06	2.38674e-06	1.48618e-05	9.48112e-06	1.09404e-05	1.14616e-05	1.07933e-05	1.24563e-05	1.27056e-05	1.09591e-05	1.03079e-05	6.11196e-06	6.34381e-06	1.64419e-05	8.20387e-06	7.77393e-06	8.32805e-06	9.75991e-06	7.70914e-06	1.41985e-05	1.18136e-05	6.71716e-06	2.46116e-06	6.09069e-06	4.26339e-06	1.97104e-06	2.53174e-06	8.68174e-06	1.19295e-05	9.77547e-06	1.03179e-05	7.844e-06	8.37881e-06	8.59117e-06	6.85918e-06	5.98257e-06	7.18969e-06	7.95251e-06	7.4381e-06	8.9328e-06	1.02173e-05	8.58193e-06	7.24397e-06	7.32172e-06	8.93646e-06	4.35746e-06
GH88	0.000187692	0.000236523	0.000184603	0.000192979	0.000236416	0.000227597	0.000447014	0.000415483	0.000180124	0.000138926	0.000243843	0.000217749	0.000429276	0.000403432	0.000207045	0.000223975	0.000253669	0.000252427	0.000254457	0.000260903	0.000140929	0.000166503	0.000200608	0.000215239	0.000193818	0.000202133	0.000182473	0.000187054	0.000264425	0.000230527	0.000194332	0.000196783	0.000172114	0.000182845	0.00026503	0.000258855	0.000177226	0.000155818	0.000134784	0.0001892	0.000312208	0.000226304	0.000163283	0.000178529	0.000163307	0.000177141	0.00021573	0.000219442	0.00025061
GH88+GH92	1.05342e-05	1.31169e-05	6.22773e-06	1.04326e-05	1.16024e-05	1.49345e-05	8.73072e-06	6.5392e-06	9.31675e-06	6.0583e-06	1.36928e-05	1.19671e-05	8.14273e-06	8.27003e-06	1.01951e-05	1.17706e-05	6.40393e-06	4.62422e-06	1.92259e-06	2.51748e-06	4.75955e-06	7.4405e-06	3.7122e-06	3.27571e-06	8.96948e-06	7.77503e-06	6.91457e-06	6.84254e-06	6.95722e-06	1.24803e-05	7.78447e-06	6.63804e-06	8.84011e-06	1.11552e-05	5.78509e-06	5.81113e-06	1.34198e-05	1.04597e-05	6.34544e-06	9.99896e-06	6.85725e-06	5.39784e-06	5.45926e-06	4.22476e-06	2.14367e-06	1.35263e-06	8.79774e-07	8.67032e-07	1.16566e-05
GH89	0.000163844	0.000185923	0.000126166	0.000162024	0.000176913	0.000198079	0.000157382	0.000159138	0.000135724	9.48147e-05	0.000148077	0.00015556	0.000192935	0.000188589	0.00020309	0.000206939	0.000112373	0.000139048	0.000103994	0.000149755	0.000151591	0.000161687	0.000129549	0.0001114	0.000201842	0.000161745	0.000146184	0.000133646	0.0001731	0.000179726	0.000178335	0.000198518	0.000140845	0.000147703	0.000117083	0.000119081	0.000197747	0.000155941	0.00011956	0.000172383	0.000150356	9.85373e-05	0.000132337	0.000117036	9.27909e-05	0.000113715	0.000105507	0.000130383	0.000180284
GH9	1.14046e-05	7.23806e-06	1.32458e-05	1.23519e-05	6.89618e-06	6.69695e-06	7.02625e-06	7.41612e-06	5.83544e-06	5.21346e-06	7.41042e-06	9.47356e-06	5.75952e-06	1.02e-05	5.92101e-06	6.07556e-06	1.75143e-06	3.91234e-06	6.32185e-06	5.27252e-06	4.35494e-06	5.6743e-06	9.88871e-06	1.61163e-05	6.79845e-06	1.22335e-05	8.4584e-06	1.11436e-05	1.5765e-05	9.45464e-06	1.0718e-05	1.32917e-05	8.86083e-06	7.28374e-06	1.64186e-05	1.34181e-05	7.81332e-06	1.04011e-05	1.88104e-05	9.79448e-06	1.07753e-05	7.39553e-06	9.472e-06	1.86856e-05	6.77549e-06	1.07546e-05	1.27774e-05	1.27672e-05	1.27525e-05
GH9+3.2.1.4	1.51308e-06	9.68023e-07	5.67445e-07	6.23683e-07	1.51284e-06	1.79553e-07	1.9936e-06	3.76338e-06	4.07733e-07	6.28087e-07	5.11694e-07	5.36783e-07	8.05238e-07	1.71576e-06	5.22041e-07	4.30121e-07	1.89181e-07	2.83428e-07	2.69875e-06	2.42762e-06	2.3874e-07	2.55771e-07	1.80947e-06	1.83153e-06	3.77951e-07	4.39854e-06	3.75381e-07	4.17525e-06	3.20334e-07	6.80978e-08	1.64257e-06	1.00925e-06	4.46612e-06	3.99097e-06	4.72738e-06	3.62496e-06	1.2158e-06	9.95203e-07	2.99925e-06	2.15867e-06	1.7073e-06	3.67084e-06	1.35729e-06	4.0832e-06	6.53104e-07	1.65837e-06	2.37307e-06	1.98397e-06	8.98802e-08
GH91	1.06157e-06	3.77876e-07	8.3978e-07	9.9915e-07	8.05108e-07	2.25827e-06	5.80044e-07	3.9279e-07	1.8565e-06	2.39719e-06	9.84265e-07	1.04704e-06	8.16271e-07	9.32618e-07	1.13081e-06	1.01235e-06	2.34374e-07	5.26993e-07	1.8871e-06	3.78748e-07	1.50451e-06	1.70485e-06	3.38043e-07	7.79279e-07	1.77805e-06	1.44401e-06	3.54546e-06	2.05672e-06	2.32907e-06	6.81581e-07	1.14283e-06	6.65894e-07	7.65134e-07	1.11737e-06	2.34824e-06	1.86731e-06	4.09221e-07	2.77521e-07	1.42855e-06	1.44931e-06	1.11663e-06	9.15613e-07	5.66145e-07	1.06587e-06	1.06633e-06	1.82675e-06	1.25722e-06	1.80066e-06	3.64787e-07
GH92	0.000648133	0.000874351	0.000554113	0.000664795	0.000821952	0.000825976	0.00096716	0.000896455	0.000582132	0.000400763	0.000760035	0.000706884	0.000995121	0.000934686	0.000711063	0.000758291	0.000623263	0.000655611	0.000508645	0.000557815	0.000522514	0.000583456	0.000474479	0.00047362	0.000545378	0.00062767	0.00044466	0.000516944	0.000675176	0.000770075	0.000634811	0.000732356	0.000622897	0.000653916	0.000479077	0.00053161	0.00066091	0.000571931	0.000496716	0.000757023	0.000704313	0.00051992	0.00047075	0.000403208	0.0004158	0.00045763	0.000435753	0.000465464	0.000773318
GH92+3.2.1.-	5.58612e-05	6.76431e-05	4.115e-05	5.94749e-05	6.80214e-05	8.21516e-05	3.77262e-05	3.46469e-05	5.03183e-05	3.43482e-05	7.9216e-05	6.1609e-05	4.1127e-05	4.49193e-05	4.86765e-05	5.76895e-05	3.22869e-05	3.25768e-05	8.11601e-06	1.36805e-05	2.91793e-05	3.62979e-05	2.02869e-05	2.2557e-05	5.71323e-05	4.75993e-05	4.34899e-05	3.95315e-05	3.56299e-05	6.72289e-05	5.02825e-05	4.83574e-05	5.16717e-05	6.58533e-05	3.46779e-05	3.42574e-05	8.31629e-05	6.58633e-05	3.82904e-05	6.02361e-05	4.04855e-05	2.69529e-05	3.58142e-05	2.44631e-05	9.54534e-06	8.476e-06	4.22217e-06	6.29555e-06	6.04803e-05
GH92+3.2.1.113	1.09236e-05	1.40399e-05	6.92578e-06	1.03256e-05	1.34196e-05	1.69533e-05	7.35797e-06	7.1824e-06	1.02876e-05	6.00196e-06	1.45193e-05	1.08533e-05	8.47396e-06	8.80183e-06	9.41645e-06	1.11251e-05	6.08601e-06	5.80655e-06	1.61052e-06	3.09529e-06	5.31714e-06	6.98387e-06	4.32441e-06	3.99854e-06	6.36491e-06	5.85589e-06	5.09764e-06	5.30433e-06	4.29686e-06	9.48599e-06	5.61228e-06	6.34403e-06	6.33024e-06	8.52975e-06	5.22936e-06	3.85216e-06	1.00912e-05	8.10699e-06	5.20396e-06	7.32333e-06	4.2076e-06	3.52794e-06	4.57962e-06	2.90025e-06	9.68602e-07	7.65616e-07	5.37491e-07	7.53647e-07	1.23746e-05
GH92+3.2.1.24	8.78562e-06	1.12984e-05	5.9278e-06	7.95346e-06	9.76434e-06	1.21451e-05	5.66603e-06	4.75169e-06	6.66249e-06	4.58697e-06	1.15779e-05	9.03045e-06	7.00831e-06	6.28283e-06	8.55361e-06	9.3843e-06	4.50578e-06	4.99157e-06	1.36348e-06	2.33012e-06	3.92565e-06	5.66406e-06	2.9882e-06	3.03602e-06	6.03005e-06	6.19171e-06	4.67137e-06	5.33269e-06	5.13608e-06	8.03975e-06	5.46276e-06	5.8688e-06	7.1596e-06	8.06944e-06	4.54354e-06	4.37051e-06	1.08966e-05	8.51724e-06	4.95787e-06	7.61637e-06	5.95347e-06	3.84005e-06	4.57402e-06	3.36219e-06	8.3663e-07	9.83518e-07	4.95335e-07	5.75835e-07	8.59815e-06
GH94	0.000131584	0.000109329	0.000182374	0.000137168	0.000126135	0.000100967	0.00010481	0.000118686	0.000145897	0.000155686	0.00011527	0.000134818	7.97818e-05	0.000118835	0.000106376	0.000111246	3.3597e-05	7.21294e-05	0.000145153	0.000118703	6.88225e-05	7.08051e-05	0.000153703	0.00018144	0.000154449	0.000176932	0.000190865	0.000217301	0.000175019	0.000108362	0.000144077	0.000130158	0.000144491	0.000142622	0.000246914	0.000207793	7.46273e-05	9.23862e-05	0.00018928	0.000125624	0.000139426	0.000129364	0.000117772	0.000189323	0.000142034	0.00016689	0.000142117	0.000149182	0.000127549
GH94+2.4.1.20	0	0	0	0	0	0	0	0	0	0	0	0	0	0	0	0	0	0	0	0	0	0	0	0	1.096e-07	1.16159e-07	0	6.14362e-08	3.88012e-07	1.82756e-07	6.60371e-08	3.7951e-07	0	0	3.71117e-07	1.09409e-07	4.65831e-07	4.04876e-07	0	0	1.83366e-07	1.61797e-07	3.48676e-07	5.02908e-07	0	0	7.72984e-07	2.73129e-07	0
GH94+2.4.1.49	0	0	3.5528e-08	0	6.33688e-07	1.92682e-07	3.46665e-08	1.46282e-07	3.28569e-07	4.72205e-07	4.58206e-07	3.76514e-07	1.69942e-07	3.35875e-07	0	0	2.68433e-07	7.45383e-08	9.15594e-07	1.19202e-07	1.15177e-06	1.12188e-07	1.23892e-07	1.50212e-07	0	0	0	0	0	0	0	0	2.5726e-07	7.36243e-08	0	0	0	3.81377e-08	7.97233e-08	1.64204e-07	0	0	0	0	1.59673e-07	2.48916e-07	0	0	0
GH94+GT84	1.27146e-05	1.53133e-05	7.40429e-06	1.67544e-05	1.64165e-05	1.79267e-05	8.93983e-06	1.19078e-05	1.85041e-05	1.18082e-05	1.48255e-05	1.53624e-05	1.3069e-05	1.69097e-05	8.73639e-06	6.99421e-06	6.05773e-06	6.76095e-06	1.46572e-05	1.34103e-05	7.26242e-06	7.05779e-06	2.58494e-05	1.78992e-05	1.75231e-05	1.21751e-05	1.49478e-05	1.35485e-05	1.3794e-05	1.07537e-05	1.2219e-05	8.78773e-06	1.3767e-05	1.36844e-05	1.22709e-05	1.02878e-05	1.80247e-05	1.82974e-05	9.3128e-06	1.15523e-05	1.30108e-05	1.29358e-05	1.54914e-05	1.53378e-05	1.34317e-05	1.6264e-05	1.64414e-05	1.46343e-05	1.26081e-05
GH95	0.000372701	0.000474526	0.000378141	0.000408484	0.000441636	0.000414811	0.000556443	0.000525974	0.000336629	0.000244566	0.000390733	0.000390161	0.00061351	0.000591736	0.000571834	0.000594061	0.000461658	0.000497613	0.000487673	0.000538846	0.000493728	0.000511438	0.000428984	0.000375929	0.000370352	0.000380561	0.000286857	0.000331993	0.000451873	0.000459389	0.00037434	0.000405622	0.000304433	0.000307877	0.000300153	0.000334243	0.000505895	0.000431077	0.000297409	0.000442064	0.000476547	0.000406499	0.000474593	0.000409339	0.000434226	0.000425132	0.000422601	0.000470812	0.000493587
GH95+3.2.1.-	8.32042e-06	1.09444e-05	6.56888e-06	8.10082e-06	9.96918e-06	1.31795e-05	6.68311e-06	5.14397e-06	7.76479e-06	5.2357e-06	1.19821e-05	9.72794e-06	7.98647e-06	7.03186e-06	9.12142e-06	8.76548e-06	5.27614e-06	4.28279e-06	1.09457e-06	2.52155e-06	4.30393e-06	6.64214e-06	3.07054e-06	3.37711e-06	6.57356e-06	6.84088e-06	5.8699e-06	5.12702e-06	5.24877e-06	1.12441e-05	5.10405e-06	5.51542e-06	6.62494e-06	7.96994e-06	4.39328e-06	4.53497e-06	1.28574e-05	8.92222e-06	5.14085e-06	9.22013e-06	7.03782e-06	4.17797e-06	4.78827e-06	3.13693e-06	1.23108e-06	1.03388e-06	5.17149e-07	6.86961e-07	8.87049e-06
GH95+3.2.1.63	1.9428e-08	0	4.13762e-08	3.97439e-08	2.59555e-08	8.97599e-08	2.8261e-07	1.52009e-07	0	6.30338e-08	0	4.66922e-08	0	1.23973e-07	2.34249e-08	0	0	4.3404e-08	4.37193e-07	2.31373e-07	0	0	4.50894e-07	3.24495e-07	0	0	0	0	0	0	0	0	0	0	0	0	0	0	0	0	0	0	0	0	0	0	0	0	0
GH97	0.000706738	0.000963236	0.000700529	0.000735643	0.000857868	0.000984069	0.00102647	0.00091731	0.000586055	0.000419568	0.000862779	0.00085477	0.0011991	0.00107116	0.0010807	0.00108247	0.0011941	0.00121548	0.000908309	0.000961128	0.00121652	0.00122091	0.000697691	0.000585968	0.000482326	0.000674421	0.000365021	0.000530015	0.00072868	0.000841427	0.000541275	0.000683663	0.000489677	0.00052299	0.000459576	0.000535336	0.00115637	0.00104728	0.000692009	0.00100452	0.00100252	0.00098069	0.00101756	0.000719147	0.000987881	0.000862288	0.000806234	0.000911274	0.000838974
GH97+3.2.1.22	1.0268e-05	1.2983e-05	7.1124e-06	1.06629e-05	1.18914e-05	1.57168e-05	2.49984e-05	2.15641e-05	9.24534e-06	5.39067e-06	1.39619e-05	1.17398e-05	3.53157e-05	3.12779e-05	8.87752e-06	1.13231e-05	5.60867e-06	5.26563e-06	1.47107e-05	1.37531e-05	5.56012e-06	7.56202e-06	4.15133e-06	3.78999e-06	9.22025e-06	6.99825e-06	6.77971e-06	6.15097e-06	5.53954e-06	1.1764e-05	7.98601e-06	7.6038e-06	9.42395e-06	1.02598e-05	6.25656e-06	7.06753e-06	1.20581e-05	1.15902e-05	6.52116e-06	1.06774e-05	6.84529e-06	4.20633e-06	1.17284e-05	1.07134e-05	4.5668e-06	4.55348e-06	3.69483e-06	5.2225e-06	1.04691e-05
GH97+3.2.1.3	1.19463e-05	1.2332e-05	8.48979e-06	1.15658e-05	1.42189e-05	1.48166e-05	8.76185e-06	7.47536e-06	1.16456e-05	6.41154e-06	1.64324e-05	1.21292e-05	8.6881e-06	9.72538e-06	9.70534e-06	1.04599e-05	5.65454e-06	6.17987e-06	1.43759e-06	2.28242e-06	6.62244e-06	7.06467e-06	3.92604e-06	4.453e-06	1.01821e-05	8.91552e-06	7.76949e-06	6.41196e-06	6.40614e-06	1.29314e-05	9.04675e-06	9.75126e-06	1.07807e-05	1.16755e-05	6.25224e-06	7.63095e-06	1.45508e-05	1.28253e-05	6.36292e-06	1.07071e-05	7.19369e-06	5.52634e-06	6.47247e-06	4.0527e-06	1.49929e-06	1.22634e-06	1.16986e-06	9.96977e-07	1.23578e-05
GH99+3.2.1.130+3.2.1.-	1.11924e-05	1.27303e-05	7.66551e-06	1.07421e-05	1.2812e-05	1.43797e-05	6.60872e-06	5.87237e-06	9.67207e-06	5.83894e-06	1.39619e-05	1.14548e-05	6.30994e-06	8.33757e-06	8.70931e-06	9.55137e-06	4.57849e-06	6.52657e-06	1.58109e-06	2.11389e-06	4.54027e-06	6.97794e-06	3.82198e-06	4.91369e-06	8.61778e-06	6.82815e-06	6.93097e-06	6.80338e-06	5.42005e-06	1.00813e-05	6.91217e-06	7.01314e-06	8.05589e-06	9.58423e-06	5.09357e-06	4.78943e-06	1.25839e-05	1.02108e-05	5.56356e-06	8.53923e-06	4.78437e-06	3.59982e-06	4.58407e-06	2.72463e-06	9.91078e-07	6.40271e-07	6.74242e-07	9.47038e-07	1.09109e-05
GT0	0.000249028	0.000263128	0.000238614	0.000254739	0.000256726	0.000281349	0.000356711	0.000342766	0.000222527	0.000167774	0.000325853	0.000317316	0.000364503	0.000359984	0.000384939	0.00039164	0.000359248	0.000371309	0.000272277	0.000334994	0.000293328	0.000295562	0.000299087	0.000272666	0.000350825	0.000234676	0.000269159	0.0002195	0.000288018	0.000300415	0.000273089	0.000280844	0.000226936	0.0002395	0.00024528	0.000260797	0.000413892	0.00034229	0.000212158	0.000298929	0.000391939	0.000299378	0.000322709	0.000294499	0.000256598	0.000251416	0.000269013	0.000290869	0.000299798
GT0+GT2	1.18858e-05	1.3579e-05	8.23575e-06	1.20012e-05	1.35976e-05	1.69682e-05	7.61766e-06	7.0979e-06	1.01579e-05	7.32824e-06	1.5665e-05	1.35598e-05	7.4616e-06	9.37937e-06	1.07148e-05	1.17573e-05	7.0779e-06	6.63851e-06	1.43734e-06	2.7285e-06	6.33951e-06	7.55577e-06	5.06587e-06	4.28276e-06	1.13308e-05	8.77103e-06	8.08192e-06	6.86331e-06	6.22985e-06	1.50613e-05	9.83169e-06	9.5656e-06	1.01929e-05	1.24242e-05	6.88531e-06	7.23806e-06	1.56143e-05	1.17905e-05	6.49317e-06	1.06897e-05	7.1755e-06	5.54503e-06	7.34852e-06	4.60383e-06	1.84059e-06	1.39546e-06	8.25558e-07	8.33445e-07	1.26206e-05
GT0+GT32	0	0	0	0	0	0	0	0	0	0	0	0	0	0	0	0	0	0	0	0	0	0	0	0	0	0	0	0	0	0	0	0	0	0	0	0	0	0	0	0	0	0	0	0	0	0	0	0	0
GT0+GT4	2.62278e-07	8.71228e-07	1.98442e-07	3.52989e-08	5.07157e-07	1.27554e-07	6.59779e-07	7.92044e-07	2.61813e-07	7.83776e-07	3.11468e-08	4.42347e-08	2.72461e-07	6.22893e-07	1.8891e-06	1.27117e-06	9.0911e-08	1.07939e-07	2.71807e-07	1.64397e-08	1.21786e-07	1.13582e-07	5.12595e-08	6.14833e-08	1.50505e-06	2.65169e-07	1.22752e-06	3.52248e-07	0	1.27011e-07	6.73115e-07	4.17605e-07	5.96073e-07	4.35691e-07	0	2.65525e-08	1.52186e-08	0	1.16074e-06	2.39073e-07	7.00893e-08	3.81759e-07	0	6.10254e-08	9.74905e-08	2.33814e-07	0	8.28571e-09	0
GT1	4.91279e-05	6.10984e-05	3.84587e-05	4.64624e-05	6.10264e-05	5.03423e-05	4.7575e-05	4.79873e-05	4.63414e-05	3.22075e-05	5.60173e-05	5.77057e-05	5.4813e-05	5.04856e-05	5.89246e-05	6.42724e-05	4.35767e-05	3.04726e-05	2.59768e-05	3.18527e-05	3.26708e-05	3.65907e-05	2.52656e-05	3.07034e-05	5.45493e-05	5.05092e-05	4.57559e-05	4.60144e-05	4.06531e-05	5.67255e-05	5.50305e-05	5.53706e-05	6.23053e-05	6.19565e-05	2.67394e-05	2.20792e-05	4.77462e-05	4.01901e-05	3.68284e-05	5.61675e-05	3.50588e-05	2.49334e-05	3.31334e-05	2.94884e-05	2.88784e-05	3.86061e-05	2.05082e-05	2.53996e-05	5.97716e-05
GT1+2.4.1.17	3.28827e-07	0	0	7.20729e-07	0	0	4.39282e-07	2.45029e-07	3.05467e-07	4.5723e-07	4.23968e-07	0	2.39272e-07	4.28222e-08	0	0	3.09369e-07	1.5742e-07	1.05709e-07	0	1.03609e-07	0	0	2.09227e-07	0	0	0	0	0	0	0	0	0	0	0	0	0	0	0	0	0	0	0	0	0	0	0	0	0
GT10	1.42547e-05	2.83315e-06	1.35961e-05	1.45389e-05	5.32355e-06	2.3471e-07	8.58307e-07	3.45429e-06	1.82025e-06	1.96257e-06	2.54842e-06	9.28292e-07	1.27901e-05	1.12489e-05	9.45063e-06	9.11744e-06	1.55987e-06	2.14216e-06	1.90165e-05	2.45099e-05	1.66009e-05	1.12639e-05	1.88346e-05	1.46012e-05	4.05393e-05	1.05134e-05	2.08842e-05	9.0308e-06	1.59655e-05	1.75665e-05	2.0336e-05	2.07975e-05	0	0	0	0	3.30104e-05	2.07507e-05	3.04565e-06	7.12843e-06	0	0	2.36243e-05	3.10867e-05	9.73527e-06	1.34795e-05	1.34866e-07	1.02116e-07	1.86569e-05
GT100	1.19681e-05	8.90581e-06	1.38659e-05	1.42956e-05	1.10358e-05	8.7665e-06	8.76902e-06	6.85641e-06	9.95585e-06	1.14217e-05	8.27935e-06	1.23604e-05	5.51186e-06	9.53913e-06	7.5225e-06	7.04439e-06	2.00283e-06	4.67891e-06	8.18495e-06	5.1431e-06	5.45746e-06	6.78189e-06	1.02381e-05	1.4407e-05	9.13222e-06	1.15628e-05	1.10588e-05	1.52129e-05	1.48076e-05	9.78269e-06	1.68774e-05	1.54772e-05	1.39507e-05	1.2841e-05	1.79767e-05	1.67752e-05	7.92888e-06	1.07462e-05	2.61098e-05	1.21349e-05	8.92049e-06	8.49692e-06	9.16587e-06	2.12679e-05	1.09612e-05	1.133e-05	1.07363e-05	1.16863e-05	1.47669e-05
GT101	8.61084e-06	8.57818e-06	6.24614e-06	8.83346e-06	9.31234e-06	1.03728e-05	6.82631e-06	6.07534e-06	9.25656e-06	5.69076e-06	1.03388e-05	8.52022e-06	6.36767e-06	5.41183e-06	8.61329e-06	8.85942e-06	5.19844e-06	5.03072e-06	1.917e-06	1.92865e-06	3.71614e-06	5.44222e-06	2.84431e-06	3.16835e-06	7.38775e-06	6.75827e-06	5.10536e-06	5.19565e-06	5.67108e-06	9.7777e-06	5.63332e-06	5.62247e-06	6.3629e-06	8.11063e-06	4.25316e-06	4.13385e-06	1.05782e-05	1.04664e-05	6.90826e-06	8.87101e-06	5.09505e-06	4.00679e-06	4.5166e-06	2.50855e-06	1.45376e-06	9.95603e-07	7.6998e-07	1.1215e-06	1.02649e-05
GT101+GT2	0	0	0	0	0	0	0	2.6913e-08	0	0	0	0	7.88421e-08	2.82205e-07	3.73263e-08	0	0	0	0	1.47472e-07	6.82802e-08	4.07556e-07	0	1.37884e-07	0	0	0	0	0	0	0	0	0	8.12079e-08	0	0	2.01043e-07	4.2066e-08	1.97854e-07	3.84874e-07	4.57235e-08	0	0	1.16446e-06	1.54105e-07	1.14398e-07	9.63741e-08	0	0
GT101+GT8	5.66289e-07	8.3894e-08	5.81942e-07	4.2138e-07	0	8.19984e-08	8.30146e-07	0	9.61351e-07	8.24299e-07	8.71744e-07	6.44993e-07	1.19412e-07	2.5503e-08	0	3.14175e-08	3.80765e-07	1.27353e-07	1.36989e-07	1.01205e-07	6.25076e-07	2.85094e-07	1.73265e-06	1.23815e-06	1.6678e-07	1.79995e-07	7.53869e-08	0	1.08141e-06	1.28736e-06	1.42102e-08	1.49466e-07	3.26498e-08	5.60635e-08	3.07999e-07	5.7372e-07	9.89351e-07	7.28487e-07	1.53781e-07	9.48142e-08	7.028e-07	5.58492e-07	1.94917e-07	3.98943e-07	5.2976e-07	2.14936e-07	2.67789e-07	2.53555e-07	1.28266e-06
GT11	4.22652e-05	2.03854e-05	3.8487e-05	4.01692e-05	2.31669e-05	1.83844e-05	1.10483e-05	9.53565e-06	1.69183e-05	1.21443e-05	2.0243e-05	2.01899e-05	3.20755e-05	3.18569e-05	3.11181e-05	3.5515e-05	6.31136e-06	8.52401e-06	3.80164e-05	4.97126e-05	3.61647e-05	2.69277e-05	4.28834e-05	3.40349e-05	0.00010204	3.71563e-05	6.36405e-05	3.99527e-05	5.10325e-05	5.32633e-05	5.89052e-05	5.2706e-05	1.72199e-05	1.57931e-05	1.98805e-05	1.59727e-05	9.07127e-05	6.76487e-05	3.00906e-05	3.34081e-05	1.44909e-05	1.15058e-05	6.83601e-05	8.08113e-05	3.17026e-05	3.59798e-05	8.83059e-06	1.20862e-05	5.23827e-05
GT13	0.000224824	0.00024039	0.000216277	0.000224306	0.000236887	0.000250207	0.000214015	0.000209803	0.000211304	0.00017768	0.00021602	0.000218885	0.000248115	0.000233071	0.000278981	0.000276566	0.000263899	0.000281423	0.000263517	0.000295166	0.000306955	0.000294751	0.000291179	0.000269317	0.000210581	0.000216192	0.000180235	0.000203889	0.000245791	0.000258541	0.000206337	0.000224744	0.000184649	0.000183606	0.00020588	0.00021632	0.000290286	0.00026444	0.000200232	0.000248552	0.000252066	0.000249052	0.000322524	0.000259967	0.000270771	0.000254983	0.000266881	0.000292619	0.000256268
GT14	9.45302e-06	1.25933e-05	6.98834e-06	1.04952e-05	1.28927e-05	1.74396e-05	8.56933e-06	7.41118e-06	1.12232e-05	5.7697e-06	1.54179e-05	1.44141e-05	7.24485e-06	8.10763e-06	9.49007e-06	1.10958e-05	7.25327e-06	5.82056e-06	1.50897e-06	2.54138e-06	5.25472e-06	7.89735e-06	4.96614e-06	4.58955e-06	1.03587e-05	8.78967e-06	6.39886e-06	6.51904e-06	6.61907e-06	1.41036e-05	9.96523e-06	9.78245e-06	9.33672e-06	1.02255e-05	5.16453e-06	6.19898e-06	1.35248e-05	1.04317e-05	7.3306e-06	8.90755e-06	6.76215e-06	4.72072e-06	6.33486e-06	5.3013e-06	1.3822e-06	1.27688e-06	6.11137e-07	7.98891e-07	1.31501e-05
GT17	6.52764e-06	3.76306e-06	9.26545e-06	4.89954e-06	3.68321e-06	2.07384e-06	8.66033e-07	2.20889e-06	3.06142e-06	2.04841e-06	3.33664e-06	4.93411e-06	1.85954e-06	4.58673e-06	1.76629e-06	2.6893e-06	1.1795e-06	1.65205e-06	2.33708e-06	2.16103e-06	1.51656e-06	8.52167e-07	2.11661e-06	3.63724e-06	3.67577e-06	2.07644e-06	4.42553e-06	4.20204e-06	3.78221e-06	3.79513e-06	4.37129e-06	5.9175e-06	3.98832e-06	3.03869e-06	3.35303e-06	3.87439e-06	1.51342e-06	2.16828e-06	3.75419e-06	1.96127e-06	2.49493e-06	3.20493e-06	1.49681e-06	3.51387e-06	1.65148e-06	4.3142e-06	2.40089e-06	2.39816e-06	8.91916e-07
GT19	0.00013932	0.000155905	0.000123266	0.000122733	0.00014747	0.000184485	0.000142432	0.000140965	0.000127389	9.60996e-05	0.000169476	0.000173092	0.000181176	0.000171379	0.000215361	0.000221906	0.00021544	0.00023635	0.000199425	0.0002185	0.000252121	0.00024736	0.000198448	0.000171094	0.000114659	0.000115155	7.98585e-05	9.6685e-05	0.000153757	0.000153004	0.000110761	0.000137756	9.7462e-05	0.000101658	0.000116105	0.000128974	0.000220646	0.000197072	0.000114034	0.000174036	0.000204922	0.000198111	0.00023641	0.000165971	0.000212474	0.000185935	0.00021012	0.000227794	0.00013095
GT19+2.4.1.182	0	0	0	0	0	0	0	0	0	0	0	0	0	0	0	0	0	0	0	0	0	0	0	0	0	0	0	0	0	0	0	0	0	0	0	0	0	0	0	0	0	0	0	0	0	0	0	0	5.32241e-08
GT2	0.00245567	0.00263748	0.0023303	0.00241732	0.00250457	0.00284542	0.00276806	0.00259951	0.00223074	0.00177406	0.00259116	0.00265044	0.00326352	0.00309305	0.00302084	0.00303072	0.00284572	0.00290362	0.00288848	0.00314372	0.00306086	0.00308292	0.00293367	0.00264067	0.00236483	0.00225414	0.00196487	0.00212997	0.00264245	0.0028416	0.00213458	0.00227867	0.00186302	0.00192617	0.0020964	0.00217582	0.00315713	0.00279185	0.00211539	0.00256069	0.00273344	0.00251398	0.00306558	0.00270012	0.00280755	0.00257755	0.00252592	0.00277348	0.00270255
GT2+2.4.1.-	0	0	0	0	0	0	0	0	0	0	0	0	0	0	0	0	0	0	0	0	0	0	0	0	1.63275e-07	0	1.30477e-07	0	0	0	0	0	0	7.27748e-08	0	6.98535e-08	1.2011e-07	3.76976e-08	0	0	0	8.03456e-08	0	2.40816e-07	7.89154e-08	0	0	0	0
GT2+GT4	1.18654e-05	1.02044e-05	2.31057e-05	1.60908e-05	1.00996e-05	1.14843e-05	1.85006e-05	2.11821e-05	2.10467e-05	1.84704e-05	1.44807e-05	1.79707e-05	1.24281e-05	1.69489e-05	1.37713e-05	1.17403e-05	7.87378e-06	1.27017e-05	1.51921e-05	1.32295e-05	8.46231e-06	1.3446e-05	1.59101e-05	1.21344e-05	1.70646e-05	1.52613e-05	2.18909e-05	2.03983e-05	1.15004e-05	1.18211e-05	2.41819e-05	2.18774e-05	2.87602e-05	2.55346e-05	1.52178e-05	1.27882e-05	1.24772e-05	1.57582e-05	3.34988e-05	1.82792e-05	1.59128e-05	1.68317e-05	1.15638e-05	2.17677e-05	1.48171e-05	1.56557e-05	1.53309e-05	1.06935e-05	1.26259e-05
GT2+GT8	7.57787e-08	0	0	3.10041e-08	0	5.60171e-07	8.81854e-07	1.17264e-06	3.77789e-07	2.95035e-07	3.76161e-07	3.15678e-07	7.71969e-07	7.32238e-07	7.30948e-07	9.70135e-07	2.59512e-07	5.07889e-07	5.79789e-07	8.48318e-07	3.00849e-07	3.65797e-07	2.81393e-07	3.03765e-07	0	0	0	0	0	0	0	0	0	0	0	0	0	0	0	0	0	0	0	0	0	0	0	0	1.41125e-07
GT20	0	5.06897e-08	0	0	3.18679e-07	7.80628e-07	1.54679e-07	5.69894e-08	1.97329e-06	1.11789e-06	1.70435e-06	2.19758e-06	5.70626e-07	1.37162e-07	0	4.46459e-08	7.79175e-06	7.32265e-08	2.32214e-07	0	0	4.36157e-08	0	0	2.72584e-06	0	3.12459e-06	0	1.9775e-08	3.86888e-08	4.00956e-07	2.51171e-07	5.56765e-07	6.57271e-07	9.72717e-07	1.04964e-06	2.19148e-08	0	4.10599e-08	8.67063e-08	1.97542e-07	2.61757e-07	4.51082e-08	8.78766e-08	3.0237e-07	8.97845e-08	9.00007e-08	0	7.20312e-08
GT21	0	0	0	0	0	0	0	0	0	0	0	0	0	0	0	0	0	0	0	0	0	0	0	0	0	0	0	0	0	0	0	0	0	0	0	0	0	0	0	0	0	0	0	0	0	0	0	0	0
GT23	0	0	0	0	0	1.18386e-06	1.56841e-05	1.37978e-05	0	0	0	0	2.48774e-05	1.91964e-05	0	0	0	0	9.05119e-06	9.98709e-06	3.42524e-08	0	0	0	0	0	0	0	0	0	0	0	7.24954e-08	0	0	0	0	0	0	0	0	0	5.18299e-06	6.35046e-06	3.0372e-06	2.20954e-06	2.99156e-06	3.61671e-06	0
GT25+GT2	2.31706e-08	5.90861e-08	0	0	4.64333e-08	1.40505e-06	1.56488e-07	7.05021e-08	1.65739e-06	1.51606e-06	1.9736e-06	2.30173e-06	3.68817e-07	0	2.79375e-08	5.20413e-08	7.75191e-06	3.62357e-07	0	0	0	0	3.22652e-08	0	4.66832e-06	0	4.03828e-06	0	0	1.25537e-07	2.96565e-07	2.04129e-07	7.27376e-07	1.04475e-06	2.03831e-06	9.76054e-07	0	2.40525e-08	2.51397e-08	2.58898e-08	4.88975e-07	4.97655e-07	0	2.165e-07	1.44749e-06	6.94587e-08	1.64056e-07	0	2.50121e-08
GT26	1.70356e-05	4.37962e-06	1.33634e-05	1.64131e-05	8.08815e-06	1.02481e-05	8.20389e-05	6.93922e-05	8.88381e-06	8.26919e-06	4.07783e-06	4.25853e-06	0.000124734	0.000103609	7.07319e-06	1.16847e-05	1.45939e-05	2.087e-06	6.56315e-05	7.59428e-05	1.79842e-05	1.20649e-05	2.35143e-05	1.65658e-05	5.63623e-05	1.27931e-05	3.37733e-05	1.24151e-05	2.14105e-05	2.35863e-05	2.36875e-05	2.20846e-05	3.13717e-06	3.56855e-06	3.66886e-06	3.70012e-06	3.98895e-05	2.44226e-05	5.15531e-06	1.25892e-05	2.47328e-06	1.05219e-06	4.64321e-05	5.88238e-05	2.39426e-05	2.81364e-05	9.20622e-06	1.44568e-05	2.21759e-05
GT28	0.000255841	0.00026034	0.000253763	0.000241781	0.000249495	0.00026923	0.00022231	0.000227802	0.000211468	0.000170744	0.000246413	0.000255128	0.000266131	0.000256021	0.00028835	0.000292028	0.000279928	0.000285077	0.000290257	0.00030661	0.000324545	0.000333303	0.000288158	0.000267852	0.000260848	0.000236444	0.000202125	0.000215349	0.000273287	0.000275506	0.000226709	0.000257243	0.00017189	0.000175137	0.000206241	0.000213676	0.000343137	0.000297374	0.000204222	0.000256733	0.00026316	0.000247093	0.000319212	0.0002892	0.000293884	0.000270349	0.00025654	0.000281056	0.000274164
GT3	0.000160469	0.000190994	0.000143218	0.000156009	0.000171792	0.00021046	0.000158991	0.00014809	0.00013769	9.77677e-05	0.000166495	0.000170394	0.000200258	0.000177489	0.000230973	0.000216277	0.000231293	0.000241881	0.000188347	0.000206073	0.000256314	0.000255626	0.000194849	0.000167036	8.03455e-05	0.000129976	6.11953e-05	0.000107218	0.000166415	0.000187157	0.000105398	0.000135734	9.93343e-05	0.000102248	0.000107334	0.000130037	0.000213746	0.000197143	0.000123156	0.000173089	0.000204364	0.000195886	0.000207877	0.000143914	0.000207143	0.000174288	0.000193211	0.000211908	0.000165301
GT30	0.00017366	0.000184554	0.000140529	0.000160366	0.000179363	0.000231339	0.000214291	0.000216733	0.000157515	0.000114438	0.000202864	0.0002078	0.000257311	0.000251013	0.000227247	0.000222804	0.000264072	0.000276899	0.000201562	0.000239055	0.000263086	0.000256752	0.000213699	0.000190592	0.000151753	0.000139462	0.000113249	0.000119071	0.00017492	0.000186593	0.000142624	0.000160734	0.000132414	0.000134503	0.000137748	0.000150272	0.000249149	0.000218705	0.000133168	0.000196884	0.000230983	0.000207075	0.000231583	0.000186113	0.00020857	0.000191738	0.000196413	0.000222759	0.000165623
GT32	3.06895e-05	1.66564e-05	2.45124e-05	2.49651e-05	2.07934e-05	2.07326e-05	3.1963e-05	2.84234e-05	1.91675e-05	1.53061e-05	1.441e-05	1.37408e-05	5.10353e-05	4.22929e-05	1.93915e-05	2.09021e-05	5.16215e-06	7.75264e-06	3.34313e-05	4.05921e-05	2.21539e-05	1.62729e-05	2.54567e-05	1.79247e-05	5.94763e-05	2.99863e-05	3.85331e-05	3.01155e-05	3.94051e-05	4.04786e-05	3.25277e-05	2.97507e-05	9.07738e-06	1.1627e-05	1.52504e-05	1.25254e-05	4.76856e-05	3.40522e-05	1.03327e-05	1.99869e-05	7.59095e-06	4.98559e-06	4.40271e-05	4.53747e-05	1.56371e-05	1.87801e-05	5.88336e-06	7.37335e-06	4.01945e-05
GT35	0.000310917	0.000321904	0.000345259	0.000316497	0.000331349	0.000340172	0.000321388	0.000323883	0.000305936	0.000281939	0.000314501	0.000318374	0.000333172	0.0003376	0.000321303	0.000318702	0.00031837	0.000343813	0.000342886	0.000335152	0.000350047	0.000339912	0.000345639	0.000353914	0.000312925	0.000317235	0.000307258	0.000324308	0.000347377	0.000324125	0.000299367	0.000310171	0.000281524	0.000276385	0.00035307	0.000338532	0.000327392	0.000318999	0.000312561	0.000318682	0.000341105	0.000331176	0.000333204	0.000343718	0.000333454	0.0003285	0.000325344	0.000333523	0.000348819
GT35+2.4.1.1	1.42426e-06	6.80244e-06	9.58246e-07	2.73417e-06	7.22064e-06	2.11798e-06	1.22935e-06	1.36738e-06	3.98488e-06	2.77191e-06	1.70101e-06	1.63752e-06	3.27417e-06	4.41943e-06	1.56066e-06	1.38329e-06	1.29466e-06	1.20908e-06	7.54471e-06	4.80951e-06	2.01732e-06	1.90459e-06	1.04667e-05	6.74429e-06	6.2401e-06	9.36518e-07	2.83385e-06	8.61743e-07	3.41049e-06	2.34975e-06	2.43319e-06	1.93905e-06	2.05613e-06	1.8309e-06	8.00671e-07	3.11576e-07	5.19103e-06	4.79504e-06	4.71241e-07	1.41352e-06	1.76752e-06	1.79444e-06	6.13034e-06	5.36759e-06	3.67443e-06	5.87609e-06	2.96633e-06	2.87497e-06	2.75521e-06
GT35+GT3	2.34887e-06	3.72324e-06	1.69274e-06	1.99384e-06	4.32738e-06	1.20476e-06	1.36094e-06	2.26597e-06	2.87195e-06	9.32303e-07	4.1472e-06	1.71699e-06	1.63001e-06	2.99602e-06	2.19996e-06	3.48727e-06	1.28583e-06	2.60137e-06	5.17691e-06	3.45752e-06	1.82662e-06	1.36413e-06	1.62677e-06	2.68818e-06	2.49671e-06	1.4772e-06	1.53349e-06	1.16232e-06	1.95884e-06	1.3919e-06	2.46903e-06	2.728e-06	2.96283e-06	2.49009e-06	2.97471e-06	3.05704e-06	2.4827e-06	2.13676e-06	8.67789e-07	2.46111e-06	2.5334e-06	2.52752e-06	4.47994e-06	2.16915e-06	2.07227e-06	1.89992e-06	4.76166e-06	3.89857e-06	2.72587e-06
GT39	6.53826e-06	5.02259e-06	8.5537e-06	8.40995e-06	8.58287e-06	9.62188e-06	7.7436e-06	7.83458e-06	1.1758e-05	1.01444e-05	7.70968e-06	8.60713e-06	8.26553e-06	7.64189e-06	5.56139e-06	5.8718e-06	1.28769e-06	3.87171e-06	8.65926e-06	6.60938e-06	6.10557e-06	5.43178e-06	5.44093e-06	7.81803e-06	7.01273e-06	7.57741e-06	1.06595e-05	1.05589e-05	8.96507e-06	6.20651e-06	8.67578e-06	1.03931e-05	7.94448e-06	6.94964e-06	1.38555e-05	9.91816e-06	6.14585e-06	5.99762e-06	1.08308e-05	7.89476e-06	5.52153e-06	5.50034e-06	6.30448e-06	9.48369e-06	5.38969e-06	6.51654e-06	6.35046e-06	5.94291e-06	8.54665e-06
GT4	0.001803	0.00185728	0.00170656	0.0017662	0.00170477	0.0019898	0.00197263	0.00185173	0.00148501	0.00117525	0.00179364	0.00185947	0.00239901	0.00223553	0.00217528	0.00216417	0.00207554	0.00214431	0.00210145	0.00226338	0.00231183	0.00223561	0.00199267	0.0017499	0.00169727	0.00157623	0.00133632	0.00145318	0.00182703	0.00212427	0.00154517	0.00166296	0.00126205	0.0012844	0.00130269	0.00134652	0.00243755	0.00214539	0.00143411	0.00185726	0.0018653	0.00178861	0.0023016	0.00200012	0.0020713	0.00188231	0.00170204	0.00186242	0.00197287
GT4+2.4.1.-	0	0	4.94074e-08	0	0	0	0	0	0	0	0	2.04436e-07	1.77249e-07	0	0	0	7.39475e-06	3.10973e-07	0	0	0	0	2.15366e-07	0	0	0	0	0	0	0	0	0	0	0	0	0	0	0	0	0	0	0	0	0	0	0	0	0	0
GT44	0	0	0	0	0	6.45163e-06	2.26523e-08	3.69882e-08	8.85771e-06	8.17474e-06	9.47542e-06	9.71717e-06	0	5.81571e-09	1.4748e-08	2.09006e-08	8.7034e-07	6.83164e-08	0	0	0	0	0	0	1.4733e-05	5.97244e-09	1.82353e-05	0	0	0	1.09827e-06	9.41327e-07	4.33374e-06	4.84662e-06	6.59234e-06	6.82643e-06	2.02726e-08	0	2.85714e-08	2.14768e-08	0	0	0	0	0	0	7.94873e-09	0	0
GT47	5.15385e-06	3.05823e-06	5.59006e-06	5.04884e-06	3.90883e-06	4.01562e-06	4.67767e-06	5.68655e-06	5.49615e-06	4.18821e-06	5.1064e-06	6.89869e-06	2.94948e-06	4.47943e-06	7.72544e-07	5.37811e-07	1.53289e-06	1.84196e-06	6.14801e-06	4.60774e-06	2.52443e-06	1.52718e-06	3.90834e-06	3.42684e-06	1.03122e-05	2.73066e-06	5.93501e-06	4.13961e-06	2.39619e-06	2.00008e-06	4.20804e-06	3.17193e-06	2.84297e-06	3.34125e-06	2.0927e-06	2.70834e-06	4.79612e-06	4.94839e-06	2.96265e-06	3.22157e-06	1.49741e-06	2.23277e-06	4.28501e-06	5.08135e-06	3.94838e-06	4.19689e-06	7.19203e-06	3.7386e-06	5.36255e-06
GT5	0.00011206	0.000114851	0.000141043	0.000122762	0.000128086	0.000107262	0.000150133	0.000140608	0.000126464	0.000119567	0.000157791	0.000149377	0.000126868	0.000135317	0.000172267	0.000169137	0.000182497	0.000188381	0.000143018	0.000141504	0.000161685	0.000150451	0.000117395	0.000124006	0.000140385	0.000134395	0.000161149	0.000150056	0.000123615	0.000116395	0.000130629	0.000124294	0.000137791	0.000142974	0.000164772	0.000150253	0.000159034	0.000158495	0.000148833	0.000164649	0.00017307	0.000177017	0.000164346	0.000144983	0.000160017	0.000168969	0.000149739	0.00016327	0.000132852
GT51	0.000391017	0.000403555	0.00036167	0.00041776	0.000381213	0.000426262	0.000399815	0.000400812	0.000345541	0.000280571	0.000392316	0.00040927	0.000474414	0.000454642	0.000445501	0.000439449	0.000447575	0.000444488	0.000430382	0.000509609	0.000447614	0.00044526	0.000509809	0.000450195	0.000423708	0.000343631	0.000339459	0.000327929	0.000392795	0.00042052	0.000364188	0.000392056	0.000313492	0.00032372	0.000308911	0.000323447	0.000510394	0.000431838	0.000325245	0.000400508	0.000419731	0.000381273	0.000517495	0.000458972	0.000391876	0.000380194	0.000423387	0.000459947	0.000411865
GT53	0	0	0	0	0	0	3.3816e-07	3.24445e-08	0	8.07231e-08	0	2.98978e-08	5.06159e-07	6.80415e-08	0	0	5.06385e-07	2.44306e-07	0	0	0	4.09436e-08	3.11812e-07	0	0	0	0	1.57661e-08	0	3.41091e-08	1.69468e-08	0	0	1.67151e-08	1.81406e-08	0	0	0	1.80997e-08	6.5239e-08	9.41129e-09	0	0	0	1.81254e-08	0	0	2.00262e-08	0
GT56	0	3.74303e-07	1.78349e-07	0	2.30829e-07	5.61824e-06	1.08765e-07	1.23006e-07	4.81906e-06	4.61252e-06	4.81092e-06	5.79796e-06	1.66408e-06	4.75539e-08	1.58644e-07	3.77937e-07	2.8881e-05	1.19846e-06	5.8695e-08	9.88548e-08	0	4.59367e-08	3.11373e-07	2.03148e-07	7.78501e-06	0	7.55326e-06	3.95726e-08	0	8.5613e-08	6.62423e-07	5.50695e-07	1.55326e-06	1.58023e-06	2.55836e-06	2.75102e-06	1.55989e-07	1.276e-07	7.96285e-08	5.86116e-08	1.22395e-06	1.25724e-06	4.66991e-08	3.88273e-07	1.94068e-06	8.28734e-08	9.3175e-08	0	0
GT6	7.03664e-06	7.87328e-06	5.42862e-06	7.4912e-06	8.63342e-06	9.99355e-06	6.11765e-06	5.52433e-06	7.0815e-06	4.6204e-06	1.24748e-05	9.83626e-06	6.99462e-06	6.05453e-06	6.53636e-06	8.22469e-06	5.20163e-06	4.17074e-06	1.41381e-06	1.88125e-06	4.15717e-06	6.2625e-06	3.03289e-06	3.31799e-06	4.92309e-06	6.60772e-06	5.80451e-06	4.34305e-06	3.89297e-06	7.96453e-06	6.85656e-06	5.83059e-06	8.08641e-06	7.26641e-06	3.94306e-06	3.83265e-06	1.00929e-05	8.64608e-06	4.3237e-06	6.33807e-06	5.42806e-06	2.93888e-06	6.33332e-06	3.25361e-06	6.63129e-07	1.17565e-06	9.8188e-07	4.74081e-07	9.26231e-06
GT66	0	0	0	0	0	0	0	0	0	0	0	0	0	0	0	0	0	0	0	0	0	0	0	0	0	0	0	0	0	0	0	0	0	0	0	0	0	0	0	0	0	0	0	0	0	0	0	0	0
GT73	0	0	0	0	0	0	0	0	0	0	1.07057e-07	7.60215e-08	0	0	0	0	8.74938e-07	0	0	0	0	0	0	0	0	0	0	0	0	0	0	0	0	0	0	0	0	0	0	0	0	0	0	0	0	0	0	0	0
GT8	4.2761e-05	1.01233e-05	4.34346e-05	4.50593e-05	1.82939e-05	1.66579e-05	1.46051e-05	1.55364e-05	1.49401e-05	1.62786e-05	1.76253e-05	2.0549e-05	5.01369e-05	4.14704e-05	3.67246e-05	3.86648e-05	2.53529e-05	9.3358e-06	5.99417e-05	7.87729e-05	4.97377e-05	3.61459e-05	6.67493e-05	5.35469e-05	0.000149268	3.74764e-05	8.41082e-05	3.9439e-05	5.45239e-05	6.61145e-05	7.91739e-05	6.89127e-05	1.79546e-05	2.07187e-05	8.4857e-06	7.88176e-06	0.000118387	7.63531e-05	2.54255e-05	3.39976e-05	1.21164e-05	1.40159e-05	8.51941e-05	0.000103574	4.72917e-05	4.5987e-05	6.07884e-06	4.01634e-06	6.79361e-05
GT81	0	0	0	0	0	0	0	0	0	0	0	0	0	0	0	0	0	0	0	0	0	0	0	0	0	0	0	0	0	0	0	0	0	0	0	0	0	0	0	0	0	0	0	0	0	0	0	0	0
GT83	3.2019e-05	2.26166e-05	3.72473e-05	2.93328e-05	2.2422e-05	2.7054e-05	7.49795e-05	7.82992e-05	2.23493e-05	1.65469e-05	6.83086e-05	6.5742e-05	9.06504e-05	8.63856e-05	0.000157414	0.000143569	0.000189288	0.000170686	0.000113111	0.00013165	0.000163904	0.000142836	8.72217e-05	6.49753e-05	5.90732e-05	2.3942e-05	3.74829e-05	2.16204e-05	5.06618e-05	3.38621e-05	3.5161e-05	3.58302e-05	2.16804e-05	2.50054e-05	5.08664e-05	4.95002e-05	0.000143905	0.00012927	4.43208e-05	9.46888e-05	0.000150515	0.000138952	0.0001412	9.52299e-05	0.000128704	0.000113549	0.000124947	0.000144418	3.58954e-05
GT85	0	0	0	0	0	0	3.69864e-07	0	7.66528e-08	0	5.40721e-08	0	3.02191e-07	1.95549e-07	0	0	5.45472e-07	2.93161e-07	5.39279e-08	0	0	3.87967e-08	8.89886e-08	0	0	2.60775e-08	0	0	8.71078e-08	8.95165e-08	2.96504e-08	0	3.40628e-08	5.84898e-08	3.1739e-08	0	0	0	0	0	9.87967e-08	0	3.47898e-08	0	0	0	3.47066e-08	8.75955e-08	5.2674e-08
GT87	0	1.831e-07	0	0	0	0	0	0	0	0	8.10053e-08	0	4.57164e-08	3.27272e-07	0	0	4.72875e-08	0	0	0	0	0	3.33284e-08	0	0	0	0	0	0	6.42097e-08	6.88153e-08	0	0	2.09772e-08	2.27662e-08	0	0	0	1.06916e-07	7.01779e-08	0	0	0	0	0	0	8.64159e-08	1.00531e-07	5.04575e-08
GT89	0	0	0	0	0	0	6.88465e-08	8.64049e-08	0	0	0	0	8.43749e-08	2.41607e-07	0	0	2.18186e-07	3.70076e-08	0	7.89104e-08	7.30717e-08	0	1.23023e-07	0	0	0	0	0	2.93535e-08	3.01652e-08	5.99493e-08	0	0	0	0	0	0	0	3.20139e-08	6.5938e-08	3.32924e-08	0	3.51703e-08	3.26105e-08	3.20594e-08	0	3.50862e-08	0	1.50134e-07
GT9	0.000119029	0.000108406	0.000112295	0.000114265	0.000109556	0.000138454	0.000140711	0.000139283	0.000103361	7.71198e-05	0.000166758	0.000149204	0.000163725	0.000160075	0.000165725	0.000164862	0.000246761	0.000212618	0.00017544	0.000197814	0.000200597	0.000191432	0.000167278	0.000142676	0.000116306	8.86285e-05	8.25093e-05	7.68529e-05	0.000119362	0.00014442	9.05405e-05	8.98165e-05	7.12473e-05	7.26402e-05	9.24769e-05	0.000101318	0.000194298	0.000178572	7.63171e-05	0.000135595	0.000181783	0.00017096	0.000197239	0.00014854	0.000177085	0.000157151	0.000154802	0.000163753	0.000111935
GT9+2.4.99.-	0	0	0	0	0	0	0	0	0	0	0	0	0	0	0	0	0	0	0	0	0	0	0	0	0	0	0	8.14942e-08	4.2891e-08	0	0	0	0	0	0	0	9.50643e-08	0	0	0	0	0	0	0	0	0	0	0	0
PL0	0.000213021	0.000281458	0.00020564	0.000231926	0.000269048	0.000245991	0.000365317	0.000351878	0.000202208	0.000140564	0.000261411	0.000254409	0.000340844	0.000336861	0.000262736	0.000272287	0.000242099	0.000252343	0.000203936	0.000238252	0.000174049	0.000204263	0.000209568	0.000193539	0.000187321	0.000213045	0.000155033	0.000187807	0.000247262	0.000257267	0.000221015	0.000239295	0.000213009	0.000208224	0.000184049	0.000196644	0.000209266	0.000178021	0.000155377	0.00023168	0.000270805	0.000198906	0.00017458	0.000160592	0.000165599	0.000186908	0.000178788	0.000204632	0.000274851
PL1	2.04098e-05	3.27197e-05	2.81393e-05	4.28585e-05	3.01041e-05	2.01888e-05	2.46802e-05	2.58599e-05	4.17758e-05	3.4576e-05	2.58092e-05	2.83087e-05	1.77427e-05	2.50183e-05	4.9415e-05	6.18835e-05	1.88906e-05	1.95686e-05	4.98995e-05	5.6693e-05	3.1099e-05	3.43213e-05	6.05943e-05	5.76396e-05	2.3051e-05	2.17952e-05	2.68125e-05	2.23314e-05	3.01226e-05	2.48417e-05	2.86709e-05	2.56733e-05	2.94222e-05	2.78094e-05	3.32901e-05	3.52843e-05	1.95223e-05	1.55049e-05	1.27251e-05	1.87398e-05	3.54493e-05	3.26987e-05	5.10469e-05	3.74989e-05	3.33793e-05	3.74467e-05	3.76487e-05	3.90053e-05	2.53052e-05
PL1_2	0.000253115	0.000288775	0.000218459	0.000252017	0.000256107	0.000300585	0.000221694	0.00020127	0.000206051	0.000146387	0.000205823	0.00019889	0.000291797	0.000251989	0.000210027	0.000225779	0.000161995	0.000166842	0.000276879	0.000296857	0.000236491	0.000265036	0.000297553	0.000266298	0.000126232	0.000200324	9.21307e-05	0.000167471	0.000278663	0.000376431	0.000150576	0.000178609	0.000126444	0.000132805	0.000142751	0.000179625	0.000249588	0.000222121	0.000135698	0.000187855	0.000184599	0.000176773	0.000259567	0.000211275	0.000244934	0.000190502	0.0001936	0.000201974	0.000328461
PL1_2+4.2.2.2	0	0	0	0	0	5.77118e-06	3.35164e-05	2.81707e-05	0	0	7.89589e-06	6.99021e-06	2.8351e-05	2.60227e-05	0	0	2.5091e-05	1.88782e-05	1.44889e-05	1.55545e-05	0	0	1.5672e-05	1.47682e-05	0	0	0	0	1.09465e-05	0	0	0	0	0	1.62403e-05	1.86566e-05	0	0	0	0	2.47271e-05	1.93455e-05	2.34286e-06	4.40559e-06	2.59469e-06	1.57647e-06	1.2014e-05	1.16215e-05	0
PL1_8	0	0	0	0	0	0	0	0	0	0	0	0	0	0	0	0	0	0	0	0	0	0	0	0	0	0	0	0	0	0	0	0	0	0	0	0	0	0	0	0	0	0	0	0	0	0	0	0	0
PL1+PL9_1	6.49905e-07	4.69044e-08	1.17519e-07	2.75936e-07	6.55292e-08	4.81556e-07	1.52893e-07	2.98489e-07	1.06318e-07	6.63083e-08	2.62847e-07	5.69766e-07	4.05986e-07	3.91239e-07	0	0	1.61515e-07	1.64371e-07	0	0	0	0	0	0	1.12022e-06	1.10037e-06	1.44142e-06	6.14916e-07	6.51332e-07	6.34826e-07	8.59833e-07	5.95331e-07	5.93653e-07	6.6505e-07	1.05228e-06	9.24714e-07	1.90651e-07	2.99187e-07	2.26009e-06	8.08934e-07	2.47153e-07	3.82911e-07	2.30153e-08	3.17233e-07	1.17814e-07	3.75703e-07	4.89063e-07	1.93758e-07	3.47627e-07
PL10_1	5.31721e-05	7.95714e-05	6.44058e-05	6.97217e-05	6.61689e-05	6.67519e-05	0.000100013	9.13001e-05	4.60929e-05	3.1774e-05	6.14173e-05	5.8738e-05	9.93087e-05	9.73418e-05	4.38673e-05	5.14899e-05	7.43241e-05	6.91281e-05	5.80285e-05	6.3853e-05	5.35924e-05	6.47922e-05	5.15092e-05	4.72717e-05	3.21504e-05	5.20025e-05	2.18778e-05	4.1887e-05	6.38528e-05	7.85924e-05	4.191e-05	4.5513e-05	3.61067e-05	3.57238e-05	3.98648e-05	4.33781e-05	6.26331e-05	5.29382e-05	3.91122e-05	5.10819e-05	5.22603e-05	4.63186e-05	4.35355e-05	4.24299e-05	4.50639e-05	3.19027e-05	3.92586e-05	4.14341e-05	8.38122e-05
PL10_2	0	0	0	0	0	1.72809e-06	4.15118e-05	3.555e-05	0	0	0	0	5.53538e-05	5.23296e-05	0	0	0	0	2.42157e-05	2.52728e-05	3.8709e-08	0	0	4.22235e-08	2.1311e-08	0	3.1528e-08	0	0	0	0	0	0	0	2.06176e-08	0	0	0	0	0	0	0	1.25417e-05	1.6332e-05	6.71382e-06	8.03913e-06	6.41587e-06	9.7444e-06	0
PL11	1.31918e-05	1.96133e-05	1.77323e-05	1.99808e-05	1.5565e-05	1.76963e-05	3.68514e-05	3.1954e-05	1.77986e-05	1.27463e-05	1.72203e-05	2.39222e-05	4.33278e-05	4.13396e-05	1.46555e-05	1.49953e-05	1.41332e-05	1.52661e-05	2.36233e-05	3.38938e-05	1.11189e-05	1.34703e-05	1.94745e-05	1.43515e-05	1.08246e-05	1.15545e-05	6.82484e-06	1.41863e-05	1.04047e-05	1.60501e-05	7.31113e-06	9.47968e-06	1.13647e-05	1.03971e-05	6.67242e-06	7.85345e-06	1.55485e-05	1.32021e-05	1.04379e-05	1.2244e-05	8.37452e-06	6.22655e-06	1.82724e-05	2.00014e-05	1.40642e-05	1.45927e-05	1.14667e-05	1.39939e-05	1.68295e-05
PL11_1	3.21207e-05	4.53793e-05	3.99832e-05	4.31326e-05	3.47678e-05	3.78787e-05	5.98049e-05	5.9404e-05	4.05024e-05	3.04143e-05	3.58551e-05	4.79222e-05	6.02562e-05	6.40815e-05	5.45704e-05	6.00726e-05	3.08453e-05	3.42691e-05	6.76927e-05	7.88399e-05	4.03131e-05	4.13284e-05	7.53893e-05	5.73713e-05	2.70864e-05	3.08876e-05	2.0058e-05	3.56413e-05	3.71392e-05	3.56607e-05	2.06909e-05	2.17422e-05	3.047e-05	2.66183e-05	3.05454e-05	3.42828e-05	3.30329e-05	2.44124e-05	2.74613e-05	2.99844e-05	4.0124e-05	3.86088e-05	5.77854e-05	5.08996e-05	4.61406e-05	4.32479e-05	4.39348e-05	4.74414e-05	3.93874e-05
PL11_1+4.2.2.23	0.000100432	0.000108732	8.4762e-05	9.64814e-05	9.4018e-05	0.000112431	5.15687e-05	4.61345e-05	7.58847e-05	5.61208e-05	6.34446e-05	6.1912e-05	8.20662e-05	6.71234e-05	3.41355e-05	4.03928e-05	4.46566e-05	5.05076e-05	6.3168e-05	6.25237e-05	8.33956e-05	8.66448e-05	6.67559e-05	6.76982e-05	3.27713e-05	6.60862e-05	2.38705e-05	5.11395e-05	8.41945e-05	0.00013315	5.15887e-05	5.34987e-05	3.45635e-05	3.64555e-05	3.17249e-05	3.98953e-05	7.615e-05	6.85389e-05	3.77943e-05	5.23717e-05	2.07057e-05	2.67911e-05	5.61864e-05	4.80835e-05	6.31537e-05	4.11624e-05	4.20325e-05	3.89308e-05	0.000106903
PL11_2	1.162e-05	1.76558e-05	1.38232e-05	1.83219e-05	1.42346e-05	1.54225e-05	1.31151e-05	1.39748e-05	1.32039e-05	9.94381e-06	1.45333e-05	1.89748e-05	1.24568e-05	1.53814e-05	1.18545e-05	1.26463e-05	1.15972e-05	1.34224e-05	8.13144e-06	1.44796e-05	1.06106e-05	1.20693e-05	1.79328e-05	1.31868e-05	8.08735e-06	9.60388e-06	5.28876e-06	1.26531e-05	9.20737e-06	1.41516e-05	6.54424e-06	7.31372e-06	9.79897e-06	8.26956e-06	4.90705e-06	5.87838e-06	1.43895e-05	1.12034e-05	7.40814e-06	1.07587e-05	7.59866e-06	5.99705e-06	9.90424e-06	9.43103e-06	9.0079e-06	8.11767e-06	6.98671e-06	7.85296e-06	1.4801e-05
PL12	1.17506e-06	3.73811e-07	8.50132e-07	1.93251e-06	3.61326e-07	1.0982e-06	1.6809e-05	1.40123e-05	9.23751e-07	1.62654e-06	8.04379e-07	2.58633e-07	2.48243e-05	1.94569e-05	8.50044e-07	6.6448e-07	6.63286e-08	3.04377e-07	9.26179e-06	1.03707e-05	3.23321e-07	5.52465e-08	2.45033e-07	1.18191e-06	4.87344e-07	1.99031e-06	9.3911e-07	1.8417e-06	8.20265e-07	1.0609e-06	1.38738e-06	7.87406e-07	2.09161e-06	2.31408e-06	2.11778e-06	2.35624e-06	6.10166e-07	3.86823e-07	1.05067e-06	5.93497e-07	1.15901e-06	1.32464e-06	5.52493e-06	6.75053e-06	3.66305e-06	3.41862e-06	3.09512e-06	4.8034e-06	3.70377e-07
PL12_1	5.66519e-07	1.23481e-06	1.00259e-06	3.79679e-07	3.13791e-06	6.61186e-07	2.99306e-06	3.79056e-06	2.96432e-06	3.25652e-06	1.14796e-06	8.97577e-07	2.99475e-06	3.04477e-06	1.33191e-06	1.30436e-06	5.80686e-07	9.91195e-07	3.73769e-06	3.16064e-06	1.70547e-06	1.16524e-06	3.74034e-06	5.70964e-06	1.08709e-06	2.69093e-06	1.42295e-06	2.1094e-06	5.70536e-07	8.5775e-07	1.52777e-06	1.15365e-06	6.8351e-07	9.78305e-07	2.81104e-06	3.38963e-06	7.03381e-07	1.76489e-06	3.00954e-06	1.26976e-06	1.34341e-06	2.85761e-06	7.82879e-07	1.69906e-06	9.73156e-07	9.2581e-07	2.27627e-06	1.84068e-06	6.90422e-07
PL12_2	1.91632e-05	2.45163e-05	1.3815e-05	2.08244e-05	2.33914e-05	3.73012e-05	7.36361e-05	6.34362e-05	1.58974e-05	1.17841e-05	4.13289e-05	3.26961e-05	6.23628e-05	5.88015e-05	1.65498e-05	2.08839e-05	5.35425e-05	4.50324e-05	3.11839e-05	3.33262e-05	9.83513e-06	1.21456e-05	3.6365e-05	3.49846e-05	1.65375e-05	1.53839e-05	1.20907e-05	1.20835e-05	3.1973e-05	2.0062e-05	1.31585e-05	1.39799e-05	1.58791e-05	1.80762e-05	4.25195e-05	4.38484e-05	2.69802e-05	2.09728e-05	1.17501e-05	1.73261e-05	6.33381e-05	4.29008e-05	1.63087e-05	1.40937e-05	7.77459e-06	6.31551e-06	2.24058e-05	2.28925e-05	2.05612e-05
PL13	8.40892e-06	1.06603e-05	6.62619e-06	8.35532e-06	1.29675e-05	1.85649e-05	3.73702e-05	3.06825e-05	8.38442e-06	5.4825e-06	1.82687e-05	1.62831e-05	2.89725e-05	2.80557e-05	9.67539e-06	1.08732e-05	2.64239e-05	2.20336e-05	1.29756e-05	1.58227e-05	4.6632e-06	7.59112e-06	1.68616e-05	1.74425e-05	8.20947e-06	5.9675e-06	6.64671e-06	5.83554e-06	1.5225e-05	1.01441e-05	6.51663e-06	7.24273e-06	8.94442e-06	9.02741e-06	2.01433e-05	1.98025e-05	1.21577e-05	9.40234e-06	5.21346e-06	8.75147e-06	2.99276e-05	2.10493e-05	7.818e-06	6.71792e-06	2.66264e-06	2.98425e-06	1.13419e-05	1.27193e-05	9.93307e-06
PL15	0	0	0	0	0	6.24106e-06	3.46773e-05	3.34415e-05	0	0	1.00013e-05	7.07527e-06	2.7254e-05	2.52452e-05	0	0	2.29734e-05	1.80826e-05	1.62415e-05	1.69001e-05	0	0	1.62947e-05	1.51836e-05	0	0	0	0	1.24506e-05	0	0	0	0	0	1.8484e-05	2.07763e-05	0	0	0	0	2.63648e-05	2.03621e-05	2.65823e-06	3.97304e-06	3.31519e-06	2.28022e-06	1.289e-05	1.33328e-05	0
PL15_2	9.51764e-06	1.05098e-05	7.00588e-06	9.87877e-06	1.10989e-05	2.4041e-05	7.16296e-05	6.74907e-05	9.35502e-06	5.67824e-06	2.90745e-05	2.36069e-05	6.02129e-05	5.5254e-05	8.59701e-06	9.96041e-06	5.08167e-05	4.3977e-05	3.18568e-05	3.20102e-05	4.32474e-06	6.18679e-06	3.3674e-05	3.23977e-05	7.7836e-06	7.42258e-06	5.83192e-06	6.47319e-06	2.94404e-05	1.13205e-05	7.01284e-06	6.94925e-06	8.09427e-06	9.42825e-06	3.85609e-05	4.18476e-05	1.25415e-05	1.00034e-05	6.2123e-06	9.66878e-06	6.09233e-05	4.17213e-05	1.17557e-05	1.34903e-05	5.89897e-06	5.06751e-06	2.44385e-05	2.63806e-05	1.03907e-05
PL17	3.28678e-07	5.71462e-08	1.27271e-06	1.37532e-07	9.97973e-08	0	1.86278e-07	2.59761e-08	3.56217e-07	4.20092e-07	2.35966e-07	2.39371e-08	1.90244e-08	0	1.22492e-06	2.8354e-06	1.77104e-07	2.50328e-07	8.4049e-08	0	6.59033e-07	8.03129e-07	9.70849e-08	3.60991e-06	5.03777e-07	6.94107e-07	1.03329e-06	2.82393e-07	0	2.44376e-07	1.66948e-06	3.64743e-07	1.39485e-06	1.10774e-06	2.112e-07	2.15529e-07	6.58831e-08	3.56696e-07	0	2.20252e-08	2.46766e-07	3.47062e-07	9.97291e-07	7.25432e-07	6.49304e-08	8.82634e-07	5.38261e-07	3.48421e-07	1.61272e-08
PL17_2	3.44601e-05	5.30537e-05	4.23811e-05	4.25475e-05	3.98092e-05	3.58269e-05	6.59731e-05	6.06883e-05	2.53076e-05	1.57186e-05	3.2294e-05	2.88768e-05	6.51568e-05	5.44383e-05	2.46063e-05	2.96603e-05	5.84932e-05	5.40568e-05	3.76835e-05	3.35408e-05	3.62506e-05	4.46925e-05	3.36184e-05	3.18662e-05	1.61609e-05	3.21152e-05	1.0458e-05	2.3706e-05	5.16158e-05	5.3124e-05	2.22664e-05	2.77865e-05	1.36639e-05	1.25925e-05	2.87464e-05	3.67276e-05	3.44448e-05	3.27568e-05	2.35268e-05	3.19558e-05	4.28555e-05	3.79474e-05	1.97199e-05	2.09403e-05	3.13479e-05	2.101e-05	2.9419e-05	2.94146e-05	5.90598e-05
PL22	0	0	0	0	0	1.18434e-06	1.88222e-05	1.75869e-05	0	0	0	0	2.68487e-05	2.47507e-05	0	0	0	0	1.17294e-05	1.33054e-05	0	0	0	0	0	0	0	0	0	0	0	0	0	0	0	0	0	0	0	0	0	0	5.14345e-06	7.76749e-06	3.85293e-06	3.78715e-06	2.33696e-06	4.89809e-06	0
PL26	1.12216e-05	1.37228e-05	1.06778e-05	1.19766e-05	1.47561e-05	1.74436e-05	5.03259e-05	4.42966e-05	1.1925e-05	8.1363e-06	1.41982e-05	1.19262e-05	6.80468e-05	6.36347e-05	8.79981e-06	1.13577e-05	6.17318e-06	5.97565e-06	3.09727e-05	3.369e-05	5.53773e-06	7.61159e-06	5.09313e-06	5.29769e-06	1.21809e-05	1.12883e-05	1.11014e-05	1.00409e-05	7.35093e-06	1.25041e-05	9.13482e-06	9.08022e-06	1.29578e-05	1.29746e-05	8.09713e-06	7.76548e-06	1.37138e-05	1.23738e-05	1.45343e-05	1.36797e-05	7.64989e-06	6.11843e-06	2.12423e-05	2.33495e-05	9.96424e-06	1.2077e-05	8.50161e-06	1.17563e-05	1.37254e-05
PL27	2.05482e-06	1.84626e-06	3.63152e-06	3.27007e-06	1.59925e-06	7.97391e-07	1.15696e-06	1.43424e-06	2.25366e-06	2.4617e-06	2.7075e-06	2.84215e-06	6.36835e-07	1.65351e-06	1.59102e-06	1.95907e-06	1.2149e-07	2.31898e-07	1.54787e-06	1.02529e-06	8.75734e-07	1.65211e-08	1.62341e-06	1.48226e-06	1.28967e-06	4.29447e-06	2.1072e-06	4.71858e-06	1.16364e-06	2.15041e-06	1.97875e-06	1.32093e-06	2.23671e-06	2.51985e-06	9.46318e-06	7.76757e-06	1.66229e-06	1.74137e-06	1.26159e-06	7.00462e-07	3.43046e-06	3.19473e-06	1.67435e-06	4.4275e-06	7.41621e-06	6.25531e-06	3.78664e-06	3.46413e-06	3.29185e-06
PL27+4.2.2.-	8.63648e-06	1.02709e-05	6.73575e-06	9.11748e-06	9.6328e-06	1.1821e-05	6.47638e-06	5.1432e-06	8.67314e-06	4.95578e-06	1.05926e-05	1.07908e-05	5.90241e-06	5.99498e-06	8.69363e-06	9.74327e-06	5.91392e-06	4.6614e-06	1.26297e-06	1.88723e-06	4.5583e-06	5.91099e-06	3.33452e-06	3.26438e-06	8.10439e-06	7.49217e-06	6.4527e-06	5.81595e-06	5.84607e-06	1.07329e-05	6.19784e-06	6.36394e-06	8.33768e-06	8.30956e-06	5.09788e-06	5.63908e-06	1.30156e-05	9.47238e-06	5.97473e-06	9.31063e-06	6.19845e-06	3.73972e-06	5.28882e-06	2.93357e-06	1.27699e-06	1.05874e-06	4.71088e-07	8.71912e-07	8.72414e-06
PL4_4	1.61599e-07	0	0	0	1.5421e-07	5.33292e-08	0	0	1.5012e-07	3.74504e-07	0	0	0	1.89402e-07	0	0	0	0	7.79251e-08	0	0	0	2.14312e-07	9.51112e-07	1.16389e-06	1.31554e-07	1.83603e-06	9.40061e-08	3.29191e-07	4.16959e-07	4.29981e-07	3.11043e-07	6.73532e-07	2.94576e-07	3.50628e-06	2.11984e-06	3.5895e-08	1.35191e-07	1.76324e-07	3.14715e-07	6.92273e-07	1.39456e-06	4.46232e-07	3.95793e-07	1.43389e-07	1.66265e-07	9.45637e-07	3.1744e-07	7.13962e-07
PL6_1	3.53488e-05	5.00059e-05	4.39568e-05	4.28732e-05	4.08351e-05	3.13602e-05	2.95755e-05	2.44691e-05	2.40921e-05	1.62965e-05	1.99787e-05	2.02116e-05	3.49964e-05	2.51538e-05	2.44692e-05	2.8224e-05	3.14648e-05	2.96185e-05	1.98477e-05	1.40106e-05	3.75041e-05	4.26785e-05	1.39887e-05	1.41619e-05	1.41246e-05	3.06193e-05	9.56133e-06	2.30733e-05	3.50007e-05	5.23912e-05	2.25964e-05	2.93778e-05	1.42299e-05	1.23696e-05	7.41129e-06	1.24049e-05	3.48559e-05	3.25038e-05	2.19438e-05	3.03218e-05	1.1917e-05	1.77395e-05	1.73184e-05	1.4637e-05	2.6406e-05	2.06682e-05	1.75729e-05	1.30608e-05	5.46182e-05
PL6_1+4.2.2.11	0	0	0	0	0	6.28349e-06	3.68256e-05	3.6563e-05	0	0	1.05111e-05	8.87659e-06	2.97639e-05	2.70188e-05	1.50788e-08	0	2.8596e-05	2.18068e-05	1.88273e-05	2.02852e-05	0	0	1.85872e-05	1.87157e-05	0	0	1.12331e-08	0	1.2267e-05	0	0	0	2.91902e-08	0	2.26567e-05	2.4272e-05	0	0	0	0	3.12693e-05	2.14432e-05	3.10057e-06	5.94331e-06	3.54649e-06	2.62664e-06	1.45141e-05	1.33166e-05	0
PL8	1.58345e-05	2.22167e-05	1.51035e-05	1.54689e-05	2.03836e-05	1.58499e-05	3.37912e-05	3.0073e-05	1.36727e-05	1.06779e-05	1.69578e-05	1.57268e-05	3.88165e-05	3.58905e-05	2.45533e-05	2.44148e-05	8.11778e-06	1.17134e-05	2.12743e-05	2.47698e-05	1.28063e-05	1.3919e-05	9.00895e-06	9.89035e-06	1.53999e-05	1.81663e-05	1.48889e-05	1.64225e-05	1.57004e-05	1.91963e-05	1.91778e-05	2.09936e-05	2.11291e-05	2.10074e-05	6.90717e-06	8.19526e-06	1.49377e-05	1.33288e-05	1.2325e-05	2.37679e-05	1.39436e-05	9.58567e-06	1.88933e-05	1.58828e-05	1.4818e-05	1.84302e-05	1.23985e-05	1.45958e-05	1.95393e-05
PL8_2	2.81125e-05	3.2491e-05	1.95593e-05	2.84088e-05	3.25892e-05	4.73813e-05	9.35838e-05	8.8049e-05	2.50453e-05	1.61087e-05	6.13364e-05	4.45602e-05	8.0787e-05	7.9586e-05	2.21297e-05	2.89239e-05	6.95559e-05	5.88926e-05	4.36939e-05	4.78524e-05	1.35093e-05	1.69113e-05	5.06478e-05	4.60019e-05	2.59635e-05	2.1718e-05	1.85032e-05	1.68706e-05	4.3541e-05	3.0557e-05	2.16085e-05	2.274e-05	2.42663e-05	2.80749e-05	5.91826e-05	6.42715e-05	3.28841e-05	2.86738e-05	1.58854e-05	2.55633e-05	7.74217e-05	5.63803e-05	2.57834e-05	2.13135e-05	1.31074e-05	9.05548e-06	3.56481e-05	3.53762e-05	2.69932e-05
PL8_3	1.17437e-05	1.40564e-05	8.21621e-06	1.1691e-05	1.27192e-05	1.78844e-05	7.74523e-06	7.25346e-06	1.11828e-05	7.01509e-06	1.58308e-05	1.32739e-05	9.15912e-06	9.87092e-06	9.11392e-06	1.0809e-05	5.78768e-06	6.32538e-06	1.58915e-06	2.94356e-06	5.50923e-06	7.69013e-06	3.95777e-06	3.97538e-06	1.00837e-05	8.8567e-06	8.23435e-06	7.18091e-06	6.58299e-06	1.33964e-05	1.02429e-05	9.43948e-06	9.67623e-06	1.21863e-05	7.05362e-06	6.82958e-06	1.50809e-05	1.19599e-05	7.76137e-06	1.07108e-05	7.86476e-06	5.49733e-06	7.29515e-06	5.02978e-06	2.08874e-06	1.59486e-06	6.37578e-07	1.44433e-06	1.06583e-05
PL9	1.95083e-08	3.07902e-07	6.23207e-08	1.19724e-07	8.64893e-07	1.12664e-07	1.7454e-06	1.23379e-06	1.29425e-06	2.73215e-06	8.80347e-08	0	2.09833e-07	4.95706e-07	2.35217e-08	0	0	0	6.58499e-08	1.85863e-07	0	0	2.47918e-07	2.77122e-07	1.13628e-07	2.16773e-07	1.81607e-07	3.05734e-07	2.81593e-07	4.13399e-08	1.02697e-07	1.28769e-07	3.06747e-07	8.1034e-08	3.29794e-07	1.55562e-07	0	0	1.18458e-06	2.48503e-07	4.56256e-08	4.4732e-08	2.40995e-07	2.68146e-07	2.19679e-08	1.36984e-07	0	0	0
PL9_1	1.01617e-05	1.24872e-05	6.71813e-06	1.17953e-05	1.34698e-05	1.50768e-05	8.7234e-06	6.01636e-06	1.02411e-05	5.99026e-06	1.45781e-05	1.19885e-05	6.92899e-06	9.33942e-06	8.29147e-06	1.03129e-05	6.72876e-06	5.85042e-06	1.41277e-06	3.49921e-06	4.17129e-06	7.33098e-06	3.8673e-06	4.68368e-06	1.75342e-05	1.41105e-05	1.57082e-05	1.02339e-05	9.98994e-06	1.86056e-05	1.29623e-05	1.42791e-05	1.42478e-05	1.59125e-05	1.24386e-05	1.06631e-05	2.05475e-05	1.61934e-05	1.47464e-05	1.55875e-05	9.31525e-06	8.38074e-06	1.03585e-05	7.24963e-06	3.12373e-06	3.35563e-06	2.498e-06	2.42783e-06	1.41603e-05
PL9_1+4.2.2.23	2.84746e-05	3.56667e-05	2.60445e-05	3.11415e-05	3.0444e-05	3.24491e-05	2.61603e-05	2.50589e-05	3.01683e-05	2.13921e-05	3.63792e-05	3.69863e-05	2.23559e-05	2.77555e-05	2.55191e-05	2.72357e-05	2.01597e-05	2.22003e-05	1.38462e-05	2.16083e-05	1.82876e-05	2.05061e-05	2.50195e-05	1.90074e-05	2.0557e-05	1.92315e-05	1.50157e-05	1.9944e-05	1.63735e-05	2.55641e-05	1.61108e-05	1.87874e-05	2.29455e-05	2.04772e-05	1.16451e-05	1.2816e-05	2.78406e-05	2.34862e-05	1.37217e-05	1.98753e-05	1.65671e-05	1.18761e-05	1.74699e-05	1.68245e-05	1.28994e-05	1.27515e-05	8.25141e-06	1.20155e-05	2.96924e-05
PL9_2	0	0	0	0	0	0	8.64766e-07	2.24548e-07	0	0	0	0	1.46181e-07	5.23237e-08	0	0	3.40211e-07	0	0	6.8357e-08	0	0	3.1971e-07	0	0	0	0	0	0	1.67876e-07	0	1.07488e-06	0	0	0	0	6.03451e-08	0	2.9694e-08	3.05799e-08	6.17599e-08	6.05503e-08	0	0	0	0	0	0	0
[truncated: 43 more columns]

## Sheet: TableS5
The annotated SNPs of the indigeous intestinal species
#CHROM	POS	ID	REF	ALT	QUAL	FILTER	FORMAT	SUM	SNP	CA1	CA2	CA3	CA4	CA5	CA6	PA1	PA2	PA3	PA4	PA5	PA6	MA1	MA2	MA3	MA4	MA5	MA6	CB1	CB2	CB3	CB4	CB5	CB6	PB1	PB2	PB3	PB4	PB5	PB6	MB1	MB2	MB3	MB4	MB5	MB6	CC1	CC2	CC3	CC4
AGXT01000001	547512	.	T	C	225.007	.	GT:PL	37	SNP0249	0	0	0	0	0	0	0	0	0	0	1	0	0	0	1	1	0	0	1	1	0	0	1	1	0	0	0	0	1	1	0	0	1	1	1	1	1	1	0	0
AGXT01000001	552611	.	C	T	225.007	.	GT:PL	37	SNP0255	0	0	0	0	0	0	0	0	0	0	1	0	0	0	1	1	0	0	1	1	0	0	1	1	0	0	0	0	1	1	0	0	1	1	1	1	1	1	0	0
AGXT01000001	547362	.	T	C	225.007	.	GT:PL	36	SNP0256	0	0	0	0	0	0	0	0	0	0	1	0	0	0	1	1	0	0	1	1	0	0	1	1	0	0	0	0	1	1	0	0	1	1	1	1	1	1	0	0
AGXT01000001	547389	.	T	C	225.007	.	GT:PL	36	SNP0257	0	0	0	0	0	0	0	0	0	0	1	0	0	0	1	1	0	0	1	1	0	0	1	1	0	0	0	0	1	1	0	0	1	1	1	1	1	1	0	0
AGXT01000001	559454	.	T	C	225.007	.	GT:PL	36	SNP0258	0	0	0	0	0	0	0	0	0	0	1	0	0	0	1	1	0	0	1	1	0	0	1	1	0	0	0	0	1	1	0	0	1	1	1	1	1	1	0	0
AGXT01000001	547323	.	C	T	225.007	.	GT:PL	36	SNP0259	0	0	0	0	0	0	0	0	0	0	1	0	0	0	1	1	0	0	1	1	0	0	1	1	0	0	0	0	1	1	0	0	1	1	1	1	1	1	0	0
AGXT01000001	547395	.	C	T	225.007	.	GT:PL	36	SNP0260	0	0	0	0	0	0	0	0	0	0	1	0	0	0	1	1	0	0	1	1	0	0	1	1	0	0	0	0	1	1	0	0	1	1	1	1	1	1	0	0
AGXT01000001	552365	.	C	T	225.007	.	GT:PL	36	SNP0261	0	0	0	0	0	0	0	0	0	0	1	0	0	0	1	1	0	0	1	1	0	0	1	1	0	0	0	0	1	1	0	0	1	1	1	1	1	1	0	0
AGXT01000001	552623	.	C	T	225.007	.	GT:PL	36	SNP0262	0	0	0	0	0	0	0	0	0	0	1	0	0	0	1	1	0	0	1	1	0	0	1	1	0	0	0	0	1	1	0	0	1	1	1	1	1	1	0	0
AGXT01000001	559349	.	A	G	225.007	.	GT:PL	36	SNP0267	0	0	0	0	0	0	0	0	0	0	1	0	0	0	1	1	0	0	1	1	0	0	1	1	0	0	0	0	1	1	0	0	1	1	1	1	1	1	0	0
AGXT01000001	559472	.	A	G	225.007	.	GT:PL	36	SNP0268	0	0	0	0	0	0	0	0	0	0	1	0	0	0	1	1	0	0	1	1	0	0	1	1	0	0	0	0	1	1	0	0	1	1	1	1	1	1	0	0
AGXT01000001	552995	.	T	C	225.007	.	GT:PL	35	SNP0270	0	0	0	0	0	0	0	0	0	0	1	0	0	0	1	1	0	0	1	1	0	0	1	1	0	0	0	0	1	1	0	0	1	1	1	1	1	1	0	0
AGXT01000001	565619	.	T	C	225.007	.	GT:PL	35	SNP0271	0	0	0	0	0	0	0	0	0	0	1	0	0	0	1	1	0	0	1	1	0	0	1	1	0	0	0	0	1	1	0	0	1	1	1	1	1	1	0	0
AGXT01000001	542235	.	G	A	225.007	.	GT:PL	35	SNP0273	0	0	0	0	0	0	0	0	0	0	1	0	0	0	1	1	0	0	1	1	0	0	1	1	0	0	0	0	1	1	0	0	1	1	1	1	1	1	0	0
AGXT01000001	552375	.	G	A	225.007	.	GT:PL	35	SNP0274	0	0	0	0	0	0	0	0	0	0	1	0	0	0	1	1	0	0	1	1	0	0	1	1	0	0	0	0	1	1	0	0	1	1	1	1	1	1	0	0
AGXT01000001	547155	.	C	T	225.007	.	GT:PL	35	SNP0277	0	0	0	0	0	0	0	0	0	0	1	0	0	0	1	1	0	0	1	1	0	0	1	1	0	0	0	0	1	1	0	0	1	1	1	1	1	1	0	0
AGXT01000001	552761	.	C	T	225.007	.	GT:PL	35	SNP0278	0	0	0	0	0	0	0	0	0	0	1	0	0	0	1	1	0	0	1	1	0	0	1	1	0	0	0	0	1	1	0	0	1	1	1	1	1	1	0	0
AGXT01000001	565718	.	C	T	225.007	.	GT:PL	35	SNP0279	0	0	0	0	0	0	0	0	0	0	1	0	0	0	1	1	0	0	1	1	0	0	1	1	0	0	0	0	1	1	0	0	1	1	1	1	1	1	0	0
AGXT01000001	552172	.	C	A	225.007	.	GT:PL	35	SNP0281	0	0	0	0	0	0	0	0	0	0	1	0	0	0	1	1	0	0	1	1	0	0	1	1	0	0	0	0	1	1	0	0	1	1	1	1	1	1	0	0
AGXT01000001	552515	.	A	T	225.007	.	GT:PL	35	SNP0282	0	0	0	0	0	0	0	0	0	0	1	0	0	0	1	1	0	0	1	1	0	0	1	1	0	0	0	0	1	1	0	0	1	1	1	1	1	1	0	0
AGXT01000001	553001	.	A	G	225.007	.	GT:PL	35	SNP0283	0	0	0	0	0	0	0	0	0	0	1	0	0	0	1	1	0	0	1	1	0	0	1	1	0	0	0	0	1	1	0	0	1	1	1	1	1	1	0	0
AGXT01000001	559280	.	A	G	225.007	.	GT:PL	35	SNP0284	0	0	0	0	0	0	0	0	0	0	1	0	0	0	1	1	0	0	1	1	0	0	1	1	0	0	0	0	1	1	0	0	1	1	1	1	1	1	0	0
AGXT01000001	565715	.	A	G	225.007	.	GT:PL	35	SNP0285	0	0	0	0	0	0	0	0	0	0	1	0	0	0	1	1	0	0	1	1	0	0	1	1	0	0	0	0	1	1	0	0	1	1	1	1	1	1	0	0
AGXT01000001	552280	.	T	C	225.007	.	GT:PL	34	SNP0287	0	0	0	0	0	0	0	0	0	0	1	0	0	0	1	1	0	0	1	1	0	0	1	1	0	0	0	0	1	1	0	0	1	1	1	1	1	1	0	0
AGXT01000001	542664	.	G	A	225.007	.	GT:PL	34	SNP0291	0	0	0	0	0	0	0	0	0	0	1	0	0	0	1	1	0	0	1	1	0	0	1	1	0	0	0	0	1	1	0	0	1	1	1	1	1	1	0	0
AGXT01000001	547248	.	G	A	225.007	.	GT:PL	34	SNP0292	0	0	0	0	0	0	0	0	0	0	1	0	0	0	1	1	0	0	1	1	0	0	1	1	0	0	0	0	1	1	0	0	1	1	1	1	1	1	0	0
AGXT01000001	562141	.	G	A	225.007	.	GT:PL	34	SNP0293	0	0	0	0	0	0	0	0	0	0	1	0	0	0	1	1	0	0	1	1	0	0	1	1	0	0	0	0	1	1	0	0	1	1	1	1	1	1	0	0
AGXT01000001	562598	.	G	A	225.007	.	GT:PL	34	SNP0294	0	0	0	0	0	0	0	0	0	0	1	0	0	0	1	1	0	0	1	1	0	0	1	1	0	0	0	0	1	1	0	0	1	1	1	1	1	1	0	0
AGXT01000001	547140	.	C	T	225.007	.	GT:PL	34	SNP0295	0	0	0	0	0	0	0	0	0	0	1	0	0	0	1	1	0	0	1	1	0	0	1	1	0	0	0	0	1	1	0	0	1	1	1	1	1	1	0	0
AGXT01000001	547252	.	C	T	225.007	.	GT:PL	34	SNP0296	0	0	0	0	0	0	0	0	0	0	1	0	0	0	1	1	0	0	1	1	0	0	1	1	0	0	0	0	1	1	0	0	1	1	1	1	1	1	0	0
AGXT01000001	547605	.	C	T	225.007	.	GT:PL	34	SNP0297	0	0	0	0	0	0	0	0	0	0	1	0	0	0	1	1	0	0	1	1	0	0	1	1	0	0	0	0	1	1	0	0	1	1	1	1	1	1	0	0
AGXT01000001	548936	.	C	T	225.007	.	GT:PL	34	SNP0298	0	0	0	0	0	0	0	0	0	0	1	0	0	0	1	1	0	0	1	1	0	0	1	1	0	0	0	0	1	1	0	0	1	1	1	1	1	1	0	0
AGXT01000001	547911	.	C	A	225.007	.	GT:PL	34	SNP0300	0	0	0	0	0	0	0	0	0	0	1	0	0	0	1	1	0	0	1	1	0	0	1	1	0	0	0	0	1	1	0	0	1	1	1	1	1	1	0	0
AGXT01000001	552653	.	T	C	225.007	.	GT:PL	33	SNP0303	0	0	0	0	0	0	0	0	0	0	1	0	0	0	1	1	0	0	1	1	0	0	1	1	0	0	0	0	1	1	0	0	1	1	1	1	1	1	0	0
AGXT01000001	559770	.	T	C	225.007	.	GT:PL	33	SNP0304	0	0	0	0	0	0	0	0	0	0	1	0	0	0	1	1	0	0	1	1	0	0	1	1	0	0	0	0	1	1	0	0	1	1	1	1	1	1	0	0
AGXT01000001	559752	.	G	T	225.007	.	GT:PL	33	SNP0306	0	0	0	0	0	0	0	0	0	0	1	0	0	0	1	1	0	0	1	1	0	0	1	1	0	0	0	0	1	1	0	0	1	1	1	1	1	1	0	0
AGXT01000001	550355	.	G	A	225.007	.	GT:PL	33	SNP0308	0	0	0	0	0	0	0	0	0	0	1	0	0	0	1	1	0	0	1	1	0	0	1	1	0	0	0	0	1	1	0	0	1	1	1	1	1	1	0	0
AGXT01000001	562006	.	G	A	225.007	.	GT:PL	33	SNP0309	0	0	0	0	0	0	0	0	0	0	1	0	0	0	1	1	0	0	1	1	0	0	1	1	0	0	0	0	1	1	0	0	1	1	1	1	1	1	0	0
AGXT01000001	561940	.	C	T	225.007	.	GT:PL	33	SNP0310	0	0	0	0	0	0	0	0	0	0	1	0	0	0	1	1	0	0	1	1	0	0	1	1	0	0	0	0	1	1	0	0	1	1	1	1	1	1	0	0
AGXT01000001	562030	.	A	C	225.007	.	GT:PL	33	SNP0317	0	0	0	0	0	0	0	0	0	0	1	0	0	0	1	1	0	0	1	1	0	0	1	1	0	0	0	0	1	1	0	0	1	1	1	1	1	1	0	0
AGXT01000001	540437	.	T	C	225.007	.	GT:PL	32	SNP0318	0	0	0	0	0	0	0	0	0	0	1	0	0	0	1	1	0	0	1	1	0	0	1	1	0	0	0	0	1	1	0	0	1	1	1	1	1	1	0	0
AGXT01000001	553457	.	T	C	225.007	.	GT:PL	32	SNP0319	0	0	0	0	0	0	0	0	0	0	1	0	0	0	1	1	0	0	1	1	0	0	1	1	0	0	0	0	1	1	0	0	1	1	1	1	1	1	0	0
AGXT01000001	553478	.	T	C	225.007	.	GT:PL	32	SNP0320	0	0	0	0	0	0	0	0	0	0	1	0	0	0	1	1	0	0	1	1	0	0	1	1	0	0	0	0	1	1	0	0	1	1	1	1	1	1	0	0
AGXT01000001	542190	.	C	T	225.007	.	GT:PL	32	SNP0324	0	0	0	0	0	0	0	0	0	0	1	0	0	0	1	1	0	0	1	1	0	0	1	1	0	0	0	0	1	1	0	0	1	1	1	1	1	1	0	0
AGXT01000001	550379	.	C	T	225.007	.	GT:PL	32	SNP0325	0	0	0	0	0	0	0	0	0	0	1	0	0	0	1	1	0	0	1	1	0	0	1	1	0	0	0	0	1	1	0	0	1	1	1	1	1	1	0	0
AGXT01000001	553644	.	A	G	225.007	.	GT:PL	32	SNP0330	0	0	0	0	0	0	0	0	0	0	1	0	0	0	1	1	0	0	1	1	0	0	1	1	0	0	0	0	1	1	0	0	1	1	1	1	1	1	0	0
AGXT01000001	561523	.	A	G	225.007	.	GT:PL	32	SNP0331	0	0	0	0	0	0	0	0	0	0	1	0	0	0	1	1	0	0	1	1	0	0	1	1	0	0	0	0	1	1	0	0	1	1	1	1	1	1	0	0
[truncated: 746 more rows]
[truncated: 32 more columns]

## Sheet: TableS6
The gene annotation of the SNPs detected in the intestinal species
[truncated: 659 more rows]
[truncated: 35 more columns]
